# Supplementary material for: Characterization of exogenous αSN response genes and their relation to Parkinson’s disease using network analyses
Source: Front Pharmacol. 2022 Sep 30;13:966760. doi: 10.3389/fphar.2022.966760 (PMC9563388; doi:10.3389/fphar.2022.966760)
Supplement: Supplementary file 1 [file Table2.XLSX]

## Sheet: Dopaminergic neurons
Gene expression markers for Dopaminergic neurons
Gene Symbol	converted_alias	UI	Sensitivity (human)	Sensitivity (mouse)	Specificity (human)	Specificity (mouse)	Marker count	Cell type	Germ layer	Organ	Aliases	Product description
CACNA2D2	ENSG00000007402	0.027	NA	NA	0.001	0.034	5	Dopaminergic neurons	Ectoderm	Brain	KIAA0558	calcium voltage-gated channel auxiliary subunit alpha2delta 2
CADPS2	ENSG00000081803	0.004	NA	NA	0.002	0.005	1	Dopaminergic neurons	Ectoderm	Brain	CAPS2	calcium dependent secretion activator 2
CHRNA6	ENSG00000147434	0.003	NA	NA	NA	0.004	2	Dopaminergic neurons	Ectoderm	Brain		cholinergic receptor nicotinic alpha 6 subunit
DDC	ENSG00000132437	0.014	NA	NA	0.005	0.017	6	Dopaminergic neurons	Ectoderm	Brain	AADC	dopa decarboxylase
FOXA2	ENSG00000125798	0.009	NA	NA	0.006	0.01	2	Dopaminergic neurons	Ectoderm	Brain	HNF3B	forkhead box A2
KCNJ6	ENSG00000157542	0.002	NA	NA	0.011	0	1	Dopaminergic neurons	Ectoderm	Brain	Kir3.2,GIRK2,KATP2,BIR1,hiGIRK2,KCNJ7	potassium voltage-gated channel subfamily J member 6
LMX1B	ENSG00000136944	0.001	NA	NA	NA	0.001	2	Dopaminergic neurons	Ectoderm	Brain	NPS1	LIM homeobox transcription factor 1 beta
MAPK8IP2	ENSG00000008735	0.025	NA	NA	NA	0.032	2	Dopaminergic neurons	Ectoderm	Brain	IB2,JIP2,PRKM8IPL	mitogen-activated protein kinase 8 interacting protein 2
NEUROD6	ENSG00000164600	0.087	NA	NA	0.005	0.109	1	Dopaminergic neurons	Ectoderm	Brain	Atoh2,NEX1M,Math-2,bHLHa2,Nex1	neuronal differentiation 6
NR4A2	ENSG00000153234	0.033	NA	NA	0.078	0.026	4	Dopaminergic neurons	Ectoderm	Brain	TINUR,NOT,RNR1,HZF-3,NURR1	nuclear receptor subfamily 4 group A member 2
NTN1	ENSG00000065320	0.007	NA	NA	NA	0.009	2	Dopaminergic neurons	Ectoderm	Brain	NTN1L	netrin 1
PITX3	ENSG00000107859	0.001	NA	NA	NA	0.001	1	Dopaminergic neurons	Ectoderm	Brain	ASMD	paired like homeodomain 3
PRKCG	ENSG00000126583	0.005	NA	NA	NA	0.006	2	Dopaminergic neurons	Ectoderm	Brain	PKCC,MGC57564,PKCG,SCA14	protein kinase C gamma
SCN2A	ENSG00000136531	0.002	NA	NA	0.003	NA	1	Dopaminergic neurons	Ectoderm	Brain	Nav1.2,HBSCII,SCN2A1,SCN2A2	sodium voltage-gated channel alpha subunit 2
SLC18A2	ENSG00000165646	0.006	NA	NA	0.001	NA	6	Dopaminergic neurons	Ectoderm	Brain	SVMT,SVAT,VMAT2	solute carrier family 18 member A2
SLC18A3	ENSG00000187714	0.002	NA	NA	0.001	NA	4	Dopaminergic neurons	Ectoderm	Brain	VACHT	solute carrier family 18 member A3
SLC6A3	ENSG00000142319	0	NA	NA	0.001	NA	1	Dopaminergic neurons	Ectoderm	Brain	DAT	solute carrier family 6 member 3
SMAD3	ENSG00000166949	0.008	NA	NA	0.023	NA	2	Dopaminergic neurons	Ectoderm	Brain	JV15-2,HsT17436,MADH3	SMAD family member 3
TENM1	ENSG00000009694	0.013	NA	NA	NA	NA	1	Dopaminergic neurons	Ectoderm	Brain	TEN-M1,TNM,ODZ1	teneurin transmembrane protein 1
TH	ENSG00000180176	0.002	NA	NA	0.002	NA	8	Dopaminergic neurons	Ectoderm	Brain	DYT5b	tyrosine hydroxylase
ZIM3	ENSG00000141946	0	NA	NA	NA	NA	1	Dopaminergic neurons	Ectoderm	Brain	ZNF657	zinc finger imprinted 3

## Sheet: Adrenergic neurons
Gene expression markers for Adrenergic neurons
Gene Symbol	converted_alias	UI	Sensitivity (human)	Sensitivity (mouse)	Specificity (human)	Specificity (mouse)	Marker count	Cell type	Germ layer	Organ	Aliases	Product description
DBH	ENSG00000123454	0.001	NA	1	NA	0.001	2	Adrenergic neurons	Ectoderm	Brain	DBM	dopamine beta-hydroxylase
DDC	ENSG00000132437	0.014	NA	1	0.005	0.017	6	Adrenergic neurons	Ectoderm	Brain	AADC	dopa decarboxylase
NPFF	ENSG00000139574	0	NA	NA	NA	NA	1	Adrenergic neurons	Ectoderm	Brain	FMRFAL	neuropeptide FF-amide peptide precursor
PNMT	ENSG00000141744	0	NA	NA	0.001	0	3	Adrenergic neurons	Ectoderm	Brain	PENT	phenylethanolamine N-methyltransferase
SLC12A7	ENSG00000113504	0.006	NA	NA	0.003	NA	1	Adrenergic neurons	Ectoderm	Brain	KCC4,DKFZP434F076	solute carrier family 12 member 7
SLC18A2	ENSG00000165646	0.006	NA	NA	0.001	NA	6	Adrenergic neurons	Ectoderm	Brain	SVMT,SVAT,VMAT2	solute carrier family 18 member A2
SYT1	ENSG00000067715	0.093	NA	NA	0.021	NA	1	Adrenergic neurons	Ectoderm	Brain	SVP65	synaptotagmin 1
TH	ENSG00000180176	0.002	NA	NA	0.002	NA	8	Adrenergic neurons	Ectoderm	Brain	DYT5b	tyrosine hydroxylase

## Sheet: Cholinergic neurons
Gene expression markers for Cholinergic neurons
Gene Symbol	converted_alias	UI	Sensitivity (human)	Sensitivity (mouse)	Specificity (human)	Specificity (mouse)	Marker count	Cell type	Germ layer	Organ	Aliases	Product description
ACHE	ENSG00000087085	0.016	NA	NA	0.005	0.02	6	Cholinergic neurons	Ectoderm	Brain	YT	acetylcholinesterase (Cartwright blood group)
ACLY	ENSG00000131473	0.087	NA	NA	0.06	0.092	2	Cholinergic neurons	Ectoderm	Brain	ATPCL,CLATP,ACL	ATP citrate lyase
BRCA1	ENSG00000012048	0.007	NA	NA	0.03	0.001	3	Cholinergic neurons	Ectoderm	Brain	RNF53,PPP1R53,FANCS	BRCA1, DNA repair associated
CHAT	ENSG00000070748	0.001	NA	NA	NA	0.002	4	Cholinergic neurons	Ectoderm	Brain		choline O-acetyltransferase
SLC18A3	ENSG00000187714	0.002	NA	NA	0.001	NA	4	Cholinergic neurons	Ectoderm	Brain	VACHT	solute carrier family 18 member A3
SLC5A7	ENSG00000115665	0.002	NA	NA	NA	NA	3	Cholinergic neurons	Ectoderm	Brain	hCHT,CHT1	solute carrier family 5 member 7
TAC1	ENSG00000006128	0.01	NA	NA	0.005	NA	6	Cholinergic neurons	Ectoderm	Brain	NPK,TAC2,NKNA	tachykinin precursor 1
