# Supplementary material for: Characterization of exogenous αSN response genes and their relation to Parkinson’s disease using network analyses
Source: Front Pharmacol. 2022 Sep 30;13:966760. doi: 10.3389/fphar.2022.966760 (PMC9563388; doi:10.3389/fphar.2022.966760)
Supplement: Supplementary file 2 [file Table3.XLSX]

## Sheet: coding genes
Disease	Disease_id	Gene	Gene_id	UniProt	Gene_Full_Name	Protein_Class	N_diseases_g	DSI_g	DPI_g	pLI	Score_gda	EL_gda	EI_gda	N_PMIDs	N_SNPs_gda	First_Ref	Last_Ref
Parkinson Disease	C0030567	A2M	2	P01023	alpha-2-macroglobulin	Enzyme modulator	147	0.529	0.769	4.5229e-11	0.04		1	4	2	2002	2019
Parkinson Disease	C0030567	ABCA1	19	O95477	ATP binding cassette subfamily A member 1	Transporter	291	0.467	0.846	1.4525e-13	0.01		1	1	1	2017	2017
Parkinson Disease	C0030567	ABCA5	23461	Q8WWZ7	ATP binding cassette subfamily A member 5	Transporter	28	0.736	0.423	4.7803e-27	0.01		1	1	0	2012	2012
Parkinson Disease	C0030567	ABCA7	10347	Q8IZY2	ATP binding cassette subfamily A member 7	Transporter	70	0.644	0.577	2.1111e-55	0.02		1	2	1	2013	2015
Parkinson Disease	C0030567	ABCB1	5243	P08183	ATP binding cassette subfamily B member 1	Transporter	933	0.344	0.885	1.2564e-05	0.4		0.9	20	4	2002	2018
Parkinson Disease	C0030567	ABCB6	10058	Q9NP58	ATP binding cassette subfamily B member 6 (Langereis blood group)	Transporter	400	0.431	0.885	8.5999e-19	0.01		1	1	0	2017	2017
Parkinson Disease	C0030567	ABCC2	1244	Q92887	ATP binding cassette subfamily C member 2	Transporter	254	0.483	0.808	5.2025e-47	0.01		1	1	0	2017	2017
Parkinson Disease	C0030567	ABCC8	6833	Q09428	ATP binding cassette subfamily C member 8	Transporter	317	0.474	0.846	7.9571e-24	0.01		1	1	0	2018	2018
Parkinson Disease	C0030567	ABL1	25	P00519	ABL proto-oncogene 1, non-receptor tyrosine kinase	Kinase	395	0.432	0.923	0.99998	0.22		1	2	0	2014	2017
Parkinson Disease	C0030567	ACACA	31	Q13085	acetyl-CoA carboxylase alpha		241	0.48	0.846	1	0.02		1	2	1	2002	2018
Parkinson Disease	C0030567	ACAD8	27034	Q9UKU7	acyl-CoA dehydrogenase family member 8	Enzyme	203	0.506	0.885	5.6389e-14	0.01		1	1	0	2019	2019
Parkinson Disease	C0030567	ACAD9	28976	Q9H845	acyl-CoA dehydrogenase family member 9	Enzyme	49	0.722	0.269	4.5256e-08	0.01		1	1	0	2012	2012
Parkinson Disease	C0030567	ACE	1636	P12821	angiotensin I converting enzyme	Enzyme	1082	0.328	0.923	1.0344e-37	0.1		0.667	12	0	1999	2019
Parkinson Disease	C0030567	ACE2	59272	Q9BYF1	angiotensin I converting enzyme 2	Enzyme	253	0.477	0.769	0.99769	0.01		1	1	0	2007	2007
Parkinson Disease	C0030567	ACHE	43	P22303	acetylcholinesterase (Cartwright blood group)	Enzyme	418	0.445	0.885	0.99827	0.1		1	17	0	2005	2019
Parkinson Disease	C0030567	ACMSD	130013	Q8TDX5	aminocarboxymuconate semialdehyde decarboxylase		19	0.78	0.423	1.392e-08	0.08		1	8	0	2013	2019
Parkinson Disease	C0030567	ACO1	48	P21399	aconitase 1	Enzyme	53	0.628	0.577	3.8322e-18	0.01		1	1	0	2002	2002
Parkinson Disease	C0030567	ACO2	50	Q99798	aconitase 2	Enzyme	74	0.619	0.654	0.20791	0.01		1	1	0	1998	1998
Parkinson Disease	C0030567	ACOT7	11332	O00154	acyl-CoA thioesterase 7	Enzyme	146	0.531	0.769	0.75926	0.05		1	5	0	1997	2002
Parkinson Disease	C0030567	ACP3	55	P15309	acid phosphatase 3	Enzyme	151	0.525	0.731	2.5463e-16	0.03		1	3	0	2016	2019
Parkinson Disease	C0030567	ACSBG1	23205	Q96GR2	acyl-CoA synthetase bubblegum family member 1	Enzyme	73	0.603	0.654	3.959e-05	0.01		1	1	0	2018	2018
Parkinson Disease	C0030567	ACTB	60	P60709	actin beta	Cellular structure	1110	0.325	0.923	0.98564	0.07		1	7	0	2004	2020
Parkinson Disease	C0030567	ACTBL2	345651	Q562R1	actin beta like 2		134	0.539	0.769	5.8166e-16	0.05		1	5	0	1997	2002
Parkinson Disease	C0030567	ACTG1	71	P63261	actin gamma 1	Cellular structure	291	0.477	0.846	0.0047837	0.05		1	5	0	1997	2002
Parkinson Disease	C0030567	ACTG2	72	P63267	actin gamma 2, smooth muscle	Cellular structure	205	0.505	0.808	0.071036	0.05		1	5	0	1997	2002
Parkinson Disease	C0030567	ADA	100	P00813	adenosine deaminase	Enzyme	379	0.44	0.885	2.8825e-12	0.01		1	1	0	2019	2019
Parkinson Disease	C0030567	ADAM10	102	O14672	ADAM metallopeptidase domain 10		224	0.489	0.846	1	0.01		1	1	0	2015	2015
Parkinson Disease	C0030567	ADAM17	6868	P78536	ADAM metallopeptidase domain 17		316	0.453	0.808	0.99528	0.01		1	1	0	2019	2019
Parkinson Disease	C0030567	ADAMTSL1	92949	Q8N6G6	ADAMTS like 1	Enzyme	40	0.682	0.654	3.1241e-12	0.1		1	1	1	2006	2006
Parkinson Disease	C0030567	ADARB2	105	Q9NS39	adenosine deaminase RNA specific B2 (inactive)	Enzyme	33	0.716	0.308	0.85603	0.3		1	1	0	2015	2015
Parkinson Disease	C0030567	ADCY5	111	O95622	adenylate cyclase 5		103	0.617	0.577	0.99928	0.2		1	1	0	2003	2003
Parkinson Disease	C0030567	ADCYAP1	116	P18509	adenylate cyclase activating polypeptide 1	Signaling	220	0.51	0.846	0.52424	0.04		1	4	0	2013	2018
Parkinson Disease	C0030567	ADCYAP1R1	117	P41586	ADCYAP receptor type I	G-protein coupled receptor	118	0.561	0.769	7.2275e-10	0.02		1	2	0	2018	2018
Parkinson Disease	C0030567	ADGRB1	575	O14514	adhesion G protein-coupled receptor B1	G-protein coupled receptor	34	0.695	0.231	1	0.01		1	1	0	2018	2018
Parkinson Disease	C0030567	ADH1B	125	P00325	alcohol dehydrogenase 1B (class I), beta polypeptide	Enzyme	224	0.502	0.846	9.934e-07	0.03		0.667	3	3	2016	2020
Parkinson Disease	C0030567	ADH1C	126	P00326	alcohol dehydrogenase 1C (class I), gamma polypeptide	Enzyme	146	0.547	0.731		0.03		1	3	2	2005	2020
Parkinson Disease	C0030567	ADH4	127	P08319	alcohol dehydrogenase 4 (class II), pi polypeptide	Enzyme	53	0.641	0.462	8.0684e-07	0.02		1	2	0	2000	2007
Parkinson Disease	C0030567	ADH7	131	P40394	alcohol dehydrogenase 7 (class IV), mu or sigma polypeptide	Enzyme	42	0.656	0.462	1.5123e-11	0.22		1	3	0	2000	2020
Parkinson Disease	C0030567	ADI1	55256	Q9BV57	acireductone dioxygenase 1	Enzyme	36	0.674	0.654	3.1509e-05	0.01		1	1	0	2004	2004
Parkinson Disease	C0030567	ADIPOQ	9370	Q15848	adiponectin, C1Q and collagen domain containing		679	0.376	0.885	4.6434e-09	0.01		1	1	0	2006	2006
Parkinson Disease	C0030567	ADORA1	134	P30542	adenosine A1 receptor	G-protein coupled receptor	121	0.578	0.692	0.015215	0.01		1	1	0	2016	2016
Parkinson Disease	C0030567	ADORA2A	135	P29274	adenosine A2a receptor	G-protein coupled receptor	213	0.526	0.769	0.5971	0.1		1	17	2	2003	2019
Parkinson Disease	C0030567	ADRB2	154	P07550	adrenoceptor beta 2	G-protein coupled receptor	387	0.442	0.923	0.52545	0.07		1	7	0	2017	2020
Parkinson Disease	C0030567	AFDN	4301	P55196	afadin, adherens junction formation factor	Cellular structure	46	0.65	0.462	1	0.01		1	1	0	2017	2017
Parkinson Disease	C0030567	AFF1	4299	P51825	AF4/FMR2 family member 1	Transcription factor	49	0.659	0.423	0.71038	0.01		1	1	0	2014	2014
Parkinson Disease	C0030567	AFF2	2334	P51816	AF4/FMR2 family member 2	Transcription factor	66	0.636	0.538	0.99577	0.01		1	1	0	2011	2011
Parkinson Disease	C0030567	AGAP1	116987	Q9UPQ3	ArfGAP with GTPase domain, ankyrin repeat and PH domain 1		13	0.839	0.154	0.99984	0.1		1	1	1	2017	2017
Parkinson Disease	C0030567	AGER	177	Q15109	advanced glycosylation end-product specific receptor	Receptor	450	0.42	0.885	6.3528e-16	0.06		1	6	1	2012	2018
Parkinson Disease	C0030567	AGFG1	3267	P52594	ArfGAP with FG repeats 1		100	0.569	0.769	0.99276	0.05		1	5	0	2015	2019
Parkinson Disease	C0030567	AGO2	27161	Q9UKV8	argonaute RISC catalytic component 2		186	0.501	0.885	1	0.01		1	1	0	2013	2013
Parkinson Disease	C0030567	AGT	183	P01019	angiotensinogen	Enzyme modulator	765	0.367	0.923	4.9706e-08	0.03		1	3	0	2016	2018
Parkinson Disease	C0030567	AGTR1	185	P30556	angiotensin II receptor type 1	G-protein coupled receptor	440	0.423	0.846	0.00053161	0.03		1	3	0	2017	2018
Parkinson Disease	C0030567	AHR	196	P35869	aryl hydrocarbon receptor	Transcription factor	532	0.41	0.923	0.99999	0.02		1	2	0	2018	2020
Parkinson Disease	C0030567	AHSA1	10598	O95433	activator of HSP90 ATPase activity 1		526	0.396	0.923	0.99896	0.1		1	10	0	2003	2019
Parkinson Disease	C0030567	AIF1	199	P55008	allograft inflammatory factor 1	Calcium-binding protein	166	0.521	0.808	1.8793e-06	0.34		1	5	0	2009	2019
Parkinson Disease	C0030567	AIFM1	9131	O95831	apoptosis inducing factor mitochondria associated 1	Enzyme	205	0.527	0.769	0.99795	0.01		1	1	0	2016	2016
Parkinson Disease	C0030567	AIMP2	7965	Q13155	aminoacyl tRNA synthetase complex interacting multifunctional protein 2		555	0.393	0.923	0.008024	0.1		1	13	1	2003	2019
Parkinson Disease	C0030567	AKR1A1	10327	P14550	aldo-keto reductase family 1 member A1	Enzyme	185	0.51	0.846	6.6621e-07	0.04		0.75	4	0	2000	2020
Parkinson Disease	C0030567	AKR1B1	231	P15121	aldo-keto reductase family 1 member B	Enzyme	220	0.491	0.885	2.0216e-05	0.02		1	2	0	2007	2017
Parkinson Disease	C0030567	AKT1	207	P31749	AKT serine/threonine kinase 1	Kinase	1250	0.311	0.962	0.9759	0.1		0.95	20	4	2008	2020
Parkinson Disease	C0030567	ALAD	210	P13716	aminolevulinate dehydratase	Enzyme	135	0.556	0.615	5.6185e-05	0.01		1	1	0	2017	2017
Parkinson Disease	C0030567	ALB	213	P02768	albumin	Transporter	1198	0.317	0.962	0.64329	0.03		1	3	0	2008	2019
Parkinson Disease	C0030567	ALDH1A1	216	P00352	aldehyde dehydrogenase 1 family member A1	Enzyme	270	0.46	0.846	0.95448	0.1		1	11	1	2003	2019
Parkinson Disease	C0030567	ALDH2	217	P05091	aldehyde dehydrogenase 2 family member	Enzyme	337	0.457	0.885	3.3959e-10	0.1		1	11	4	2013	2019
Parkinson Disease	C0030567	ALOX5	240	P09917	arachidonate 5-lipoxygenase	Enzyme	342	0.447	0.885	1.2059e-06	0.02		1	2	0	2018	2018
Parkinson Disease	C0030567	AMBRA1	55626	Q9C0C7	autophagy and beclin 1 regulator 1		35	0.729	0.308	1	0.01		1	1	0	2018	2018
Parkinson Disease	C0030567	AMFR	267	Q9UKV5	autocrine motility factor receptor		71	0.599	0.692	5.8368e-05	0.01		1	1	0	2018	2018
Parkinson Disease	C0030567	AMIGO2	347902	Q86SJ2	adhesion molecule with Ig like domain 2		18	0.729	0.615	0.59743	0.01		1	1	0	2003	2003
Parkinson Disease	C0030567	ANG	283	P03950	angiogenin		185	0.511	0.769	0.28738	0.07		0.857	7	2	2011	2017
Parkinson Disease	C0030567	ANGPT1	284	Q15389	angiopoietin 1	Signaling	340	0.446	0.808	0.95208	0.01		1	1	0	2018	2018
Parkinson Disease	C0030567	ANGPT2	285	O15123	angiopoietin 2	Signaling	457	0.41	0.846	0.83208	0.01		1	1	0	2019	2019
Parkinson Disease	C0030567	ANK1	286	P16157	ankyrin 1		166	0.54	0.885	1	0.01		0	1	0	2019	2019
Parkinson Disease	C0030567	ANK2	287	Q01484	ankyrin 2		71	0.626	0.538	1	0.01		1	1	0	2019	2019
Parkinson Disease	C0030567	ANKHD1	54882	Q8IWZ3	ankyrin repeat and KH domain containing 1		20	0.729	0.615	1	0.01		1	1	0	2015	2015
Parkinson Disease	C0030567	ANKK1	255239	Q8NFD2	ankyrin repeat and kinase domain containing 1	Kinase	71	0.604	0.462	7.4008e-12	0.02		1	2	1	2012	2019
Parkinson Disease	C0030567	ANKRD50	57182	Q9ULJ7	ankyrin repeat domain 50		2	0.931	0.192	0.9792	0.01		1	1	0	2017	2017
Parkinson Disease	C0030567	ANO3	63982	Q9BYT9	anoctamin 3		37	0.716	0.385	1.2489e-17	0.01		1	1	0	2019	2019
Parkinson Disease	C0030567	ANXA5	308	P08758	annexin A5		283	0.458	0.769	3.7978e-15	0.01		1	1	0	2015	2015
Parkinson Disease	C0030567	AOC1	26	P19801	amine oxidase copper containing 1		61	0.628	0.769	6.7236e-08	0.01		1	1	1	2008	2008
Parkinson Disease	C0030567	APAF1	317	O14727	apoptotic peptidase activating factor 1		145	0.525	0.769	9.6242e-06	0.03		1	3	0	2001	2003
Parkinson Disease	C0030567	APBB1	322	O00213	amyloid beta precursor protein binding family B member 1		25	0.722	0.346	0.96811	0.01		1	1	0	2008	2008
Parkinson Disease	C0030567	APC	324	P25054	APC regulator of WNT signaling pathway		703	0.373	0.962	1	0.01		1	1	0	2018	2018
Parkinson Disease	C0030567	APEX1	328	P27695	apurinic/apyrimidinic endodeoxyribonuclease 1		305	0.458	0.846	1.9191e-07	0.03		1	3	1	2012	2017
Parkinson Disease	C0030567	APH1B	83464	Q8WW43	aph-1 homolog B, gamma-secretase subunit	Enzyme modulator	9	0.821	0.231	2.8377e-11	0.01		1	1	1	2015	2015
Parkinson Disease	C0030567	APLN	8862	Q9ULZ1	apelin		226	0.497	0.769	0.45897	0.08		1	8	0	2018	2020
Parkinson Disease	C0030567	APLNR	187	P35414	apelin receptor	G-protein coupled receptor	94	0.588	0.692	0.78907	0.01		1	1	0	2019	2019
Parkinson Disease	C0030567	APOA1	335	P02647	apolipoprotein A1		416	0.429	0.885	0.00054909	0.04		1	4	1	2015	2018
Parkinson Disease	C0030567	APOB	338	P04114	apolipoprotein B		339	0.453	0.808	1.9234e-16	0.02		1	2	0	2018	2020
Parkinson Disease	C0030567	APOC3	345	P02656	apolipoprotein C3		153	0.531	0.731	0.010024	0.01		1	1	0	2012	2012
Parkinson Disease	C0030567	APOD	347	P05090	apolipoprotein D		89	0.584	0.577	0.00054449	0.02		1	2	0	2006	2018
Parkinson Disease	C0030567	APOE	348	P02649	apolipoprotein E		1049	0.338	0.962	0.0018685	0.2		0.922	90	1	1994	2020
Parkinson Disease	C0030567	APP	351	P05067	amyloid beta precursor protein	Enzyme modulator	485	0.422	0.846	0.046544	0.1		1	14	5	2002	2018
Parkinson Disease	C0030567	APRT	353	P07741	adenine phosphoribosyltransferase		384	0.423	0.846	5.4539e-13	0.03		1	3	0	2012	2019
Parkinson Disease	C0030567	AQP1	358	P29972	aquaporin 1 (Colton blood group)	Ion channel	268	0.467	0.885	2.5697e-07	0.01		1	1	0	2017	2017
Parkinson Disease	C0030567	AQP4	361	P55087	aquaporin 4	Ion channel	311	0.456	0.885	0.0022919	0.05		1	5	0	2017	2019
Parkinson Disease	C0030567	AQP9	366	O43315	aquaporin 9	Ion channel	100	0.565	0.808	0.24027	0.01		1	1	0	2018	2018
Parkinson Disease	C0030567	AR	367	P10275	androgen receptor	Nuclear receptor	854	0.351	0.846	0.98837	0.01		1	1	0	2003	2003
Parkinson Disease	C0030567	ARC	23237	Q7LC44	activity regulated cytoskeleton associated protein		101	0.573	0.769	0.59433	0.02		1	2	0	2017	2017
Parkinson Disease	C0030567	ARF3	377	P61204	ADP ribosylation factor 3		18	0.751	0.385	0.35273	0.01		1	1	0	2007	2007
Parkinson Disease	C0030567	ARFGAP1	55738	Q8N6T3	ADP ribosylation factor GTPase activating protein 1		8	0.839	0.154	0.0015429	0.01		1	1	0	2012	2012
Parkinson Disease	C0030567	ARFGEF1	10565	Q9Y6D6	ADP ribosylation factor guanine nucleotide exchange factor 1		34	0.674	0.423	1	0.01		1	1	0	2017	2017
Parkinson Disease	C0030567	ARG1	383	P05089	arginase 1	Enzyme	273	0.476	0.846	0.00035944	0.01		1	1	0	2017	2017
Parkinson Disease	C0030567	ARID2	196528	Q68CP9	AT-rich interaction domain 2		167	0.543	0.808	1	0.01		1	1	0	2017	2017
Parkinson Disease	C0030567	ARIH1	25820	Q9Y4X5	ariadne RBR E3 ubiquitin protein ligase 1	Enzyme	53	0.644	0.692	0.99997	0.01		1	1	0	2000	2000
Parkinson Disease	C0030567	ARL6IP5	10550	O75915	ADP ribosylation factor like GTPase 6 interacting protein 5		45	0.674	0.462	0.10381	0.02		1	2	0	2017	2018
Parkinson Disease	C0030567	ARNTL	406	O00327	aryl hydrocarbon receptor nuclear translocator like	Transcription factor	200	0.51	0.885	0.99444	0.03		1	3	0	2011	2018
Parkinson Disease	C0030567	ARNTL2	56938	Q8WYA1	aryl hydrocarbon receptor nuclear translocator like 2	Transcription factor	41	0.644	0.654	6.0435e-10	0.01		1	1	0	2011	2011
Parkinson Disease	C0030567	ARPC3	10094	O15145	actin related protein 2/3 complex subunit 3	Cellular structure	6	0.839	0.154	0.21578	0.2		1	1	0	2010	2010
Parkinson Disease	C0030567	ARR3	407	P36575	arrestin 3	Enzyme modulator	279	0.46	0.846	0.10401	0.01		1	1	0	2017	2017
Parkinson Disease	C0030567	ARRB1	408	P49407	arrestin beta 1	Enzyme modulator	92	0.588	0.846	0.99394	0.01		1	1	0	2018	2018
Parkinson Disease	C0030567	ARSA	410	P15289	arylsulfatase A	Enzyme	376	0.448	0.923	1.0893e-11	0.02		1	2	0	2019	2019
Parkinson Disease	C0030567	ASAH1	427	Q13510	N-acylsphingosine amidohydrolase 1	Enzyme	176	0.526	0.808	1.2588e-12	0.03		1	3	0	2017	2018
Parkinson Disease	C0030567	ASAP1	50807	Q9ULH1	ArfGAP with SH3 domain, ankyrin repeat and PH domain 1		112	0.556	0.808	1	0.01		1	1	0	2017	2017
Parkinson Disease	C0030567	ASAP2	8853	O43150	ArfGAP with SH3 domain, ankyrin repeat and PH domain 2		85	0.585	0.731	0.99996	0.01		1	1	0	2017	2017
Parkinson Disease	C0030567	ASCL1	429	P50553	achaete-scute family bHLH transcription factor 1	Transcription factor	136	0.552	0.692	0.67692	0.02		1	2	0	2005	2010
Parkinson Disease	C0030567	ASIC2	40	Q16515	acid sensing ion channel subunit 2	Ion channel	50	0.653	0.538	0.99912	0.01		1	1	0	2007	2007
Parkinson Disease	C0030567	ASIP	434	P42127	agouti signaling protein	Signaling	89	0.584	0.692	0.016298	0.01		0	1	0	2014	2014
Parkinson Disease	C0030567	ASPSCR1	79058	Q9BZE9	ASPSCR1 tether for SLC2A4, UBX domain containing		54	0.653	0.538	4.4156e-12	0.01		1	1	0	2017	2017
Parkinson Disease	C0030567	ASXL1	171023	Q8IXJ9	ASXL transcriptional regulator 1		296	0.482	0.808	1.2511e-14	0.1		0.957	23	0	2017	2020
Parkinson Disease	C0030567	ATAD1	84896	Q8NBU5	ATPase family AAA domain containing 1		126	0.545	0.692	0.0013367	0.02		1	2	0	1996	2004
Parkinson Disease	C0030567	ATF2	1386	P15336	activating transcription factor 2	Transcription factor	122	0.551	0.808	0.99131	0.02		1	2	0	2005	2017
Parkinson Disease	C0030567	ATF4	468	P18848	activating transcription factor 4		178	0.507	0.769	0.015659	0.04		1	4	1	2016	2019
Parkinson Disease	C0030567	ATG12	9140	O94817	autophagy related 12		55	0.626	0.615	4.6926e-06	0.03		1	3	0	2017	2019
Parkinson Disease	C0030567	ATG13	9776	O75143	autophagy related 13		14	0.769	0.308	0.96359	0.02		1	2	0	2019	2020
Parkinson Disease	C0030567	ATG16L1	55054	Q676U5	autophagy related 16 like 1		120	0.543	0.769	0.96452	0.01		0	1	0	2017	2017
Parkinson Disease	C0030567	ATG5	9474	Q9H1Y0	autophagy related 5	Transporter	282	0.462	0.885	0.97758	0.03		1	3	0	2013	2018
Parkinson Disease	C0030567	ATG7	10533	O95352	autophagy related 7	Enzyme	179	0.505	0.769	7.3758e-12	0.23		1	3	0	2013	2019
Parkinson Disease	C0030567	ATM	472	Q13315	ATM serine/threonine kinase	Kinase	684	0.374	0.885	5.5884e-47	0.02		1	2	0	2015	2017
Parkinson Disease	C0030567	ATN1	1822	P54259	atrophin 1		499	0.409	0.885	0.99992	0.01		1	1	1	2019	2019
Parkinson Disease	C0030567	ATOX1	475	O00244	antioxidant 1 copper chaperone		40	0.656	0.5	0.58645	0.02		1	2	0	2019	2019
Parkinson Disease	C0030567	ATP13A2	23400	Q9NQ11	ATPase cation transporting 13A2		160	0.566	0.577	8.9582e-09	0.6	strong	0.946	56	4	2007	2019
Parkinson Disease	C0030567	ATP13A4	84239	Q4VNC1	ATPase 13A4		6	0.861	0.077	3.3306e-26	0.01		1	1	0	2018	2018
Parkinson Disease	C0030567	ATP1A3	478	P13637	ATPase Na+/K+ transporting subunit alpha 3	Transporter	174	0.544	0.615	1	0.02		1	2	0	1999	2013
Parkinson Disease	C0030567	ATP1B4	23439	Q9UN42	ATPase Na+/K+ transporting family member beta 4		2	0.931	0.154	0.00035587	0.01		0	1	0	2014	2014
Parkinson Disease	C0030567	ATP2C1	27032	P98194	ATPase secretory pathway Ca2+ transporting 1	Transporter	45	0.663	0.423	1	0.01		1	1	0	2013	2013
Parkinson Disease	C0030567	ATP5F1B	506	P06576	ATP synthase F1 subunit beta	Transporter	62	0.626	0.654	0.97679	0.01		1	1	0	2020	2020
Parkinson Disease	C0030567	ATP6AP2	10159	O75787	ATPase H+ transporting accessory protein 2	Receptor	184	0.525	0.769	0.87089	0.02		1	2	0	2013	2016
Parkinson Disease	C0030567	ATP7A	538	Q04656	ATPase copper transporting alpha	Transporter	348	0.494	0.769	0.99983	0.01		1	1	0	2015	2015
Parkinson Disease	C0030567	ATR	545	Q13535	ATR serine/threonine kinase	Kinase	321	0.456	0.923	3.5177e-09	0.01		1	1	0	2019	2019
Parkinson Disease	C0030567	ATXN10	25814	Q9UBB4	ataxin 10		69	0.65	0.385	0.00034514	0.01		1	1	0	2019	2019
Parkinson Disease	C0030567	ATXN2	6311	Q99700	ataxin 2	Nucleic acid binding	341	0.482	0.808	0.85289	0.1		0.833	18	0	2003	2018
Parkinson Disease	C0030567	ATXN3	4287	P54252	ataxin 3	Enzyme	207	0.521	0.808	0.10575	0.1		0.917	12	0	2003	2019
Parkinson Disease	C0030567	ATXN8	724066	Q156A1	ataxin 8		45	0.743	0.269		0.01		1	1	0	2012	2012
Parkinson Disease	C0030567	AVP	551	P01185	arginine vasopressin	Signaling	454	0.437	0.846	0.074413	0.03		0.667	3	0	2000	2014
Parkinson Disease	C0030567	AXIN1	8312	O15169	axin 1		118	0.559	0.577	0.40765	0.01		1	1	0	2018	2018
Parkinson Disease	C0030567	AXIN2	8313	Q9Y2T1	axin 2		169	0.507	0.692	0.57015	0.02		1	2	0	2018	2019
Parkinson Disease	C0030567	B3GALT4	8705	O96024	beta-1,3-galactosyltransferase 4	Enzyme	9	0.792	0.308	0.029753	0.02		1	2	0	2018	2019
Parkinson Disease	C0030567	B3GAT1	27087	Q9P2W7	beta-1,3-glucuronyltransferase 1	Enzyme	199	0.494	0.769	0.13521	0.01		1	1	0	2018	2018
Parkinson Disease	C0030567	B4GALNT1	2583	Q00973	beta-1,4-N-acetyl-galactosaminyltransferase 1		67	0.644	0.615	3.9259e-05	0.01		1	1	0	2018	2018
Parkinson Disease	C0030567	BACE1	23621	P56817	beta-secretase 1	Enzyme	120	0.559	0.769	0.87888	0.02		1	2	0	2010	2015
Parkinson Disease	C0030567	BACE2	25825	Q9Y5Z0	beta-secretase 2	Enzyme	54	0.628	0.615	0.0067632	0.01		1	1	0	2015	2015
Parkinson Disease	C0030567	BAG1	573	Q99933	BAG cochaperone 1		128	0.538	0.769	6.5264e-06	0.02		1	2	0	2012	2015
Parkinson Disease	C0030567	BAG3	9531	O95817	BAG cochaperone 3		223	0.498	0.846	0.61738	0.03		1	3	0	2017	2019
Parkinson Disease	C0030567	BAG5	9529	Q9UL15	BAG cochaperone 5		11	0.769	0.346	1.81e-06	0.31		1	1	0	2017	2017
Parkinson Disease	C0030567	BAP1	8314	Q92560	BRCA1 associated protein 1	Enzyme	299	0.454	0.731	0.99443	0.1		1	21	0	1999	2019
Parkinson Disease	C0030567	BAX	581	Q07812	BCL2 associated X, apoptosis regulator	Signaling	420	0.417	0.885	0.31746	0.02		1	2	0	2003	2017
Parkinson Disease	C0030567	BCHE	590	P06276	butyrylcholinesterase		392	0.447	0.923	1.0643e-13	0.1		1	16	2	2000	2019
Parkinson Disease	C0030567	BCKDK	10295	O14874	branched chain keto acid dehydrogenase kinase	Kinase	12	0.769	0.154	5.6598e-05	0.12		1	4	1	2014	2019
Parkinson Disease	C0030567	BCL2	596	P10415	BCL2 apoptosis regulator	Signaling	1456	0.291	0.885	0.55903	0.1		1	17	0	1999	2019
Parkinson Disease	C0030567	BCL2L1	598	Q07817	BCL2 like 1	Signaling	212	0.493	0.885	0.93667	0.01		1	1	0	2002	2002
Parkinson Disease	C0030567	BCL2L11	10018	O43521	BCL2 like 11		173	0.51	0.731	0.88857	0.01		1	1	0	2019	2019
Parkinson Disease	C0030567	BCR	613	P11274	BCR activator of RhoGEF and GTPase	Enzyme modulator	392	0.431	0.885	0.98761	0.01		1	1	0	2019	2019
Parkinson Disease	C0030567	BDNF	627	P23560	brain derived neurotrophic factor	Signaling	992	0.345	0.923	0.65626	0.4		0.906	96	6	1995	2020
Parkinson Disease	C0030567	BECN1	8678	Q14457	beclin 1	Enzyme modulator	373	0.432	0.846	0.93717	0.05		1	5	1	2018	2020
Parkinson Disease	C0030567	BGLAP	632	P02818	bone gamma-carboxyglutamate protein		274	0.462	0.846	4.6155e-08	0.01		1	1	0	2018	2018
Parkinson Disease	C0030567	BIN1	274	O00499	bridging integrator 1		163	0.55	0.692	0.77822	0.01		1	1	0	2015	2015
Parkinson Disease	C0030567	BIN3	55909	Q9NQY0	bridging integrator 3		5	0.931	0.115	5.8224e-13	0.11		1	2	1	2017	2018
Parkinson Disease	C0030567	BMI1	648	P35226	BMI1 proto-oncogene, polycomb ring finger		309	0.448	0.808	0.94286	0.01		1	1	0	2016	2016
Parkinson Disease	C0030567	BMP2	650	P12643	bone morphogenetic protein 2	Signaling	428	0.432	0.846	0.98799	0.01		1	1	0	2019	2019
Parkinson Disease	C0030567	BMS1	9790	Q14692	BMS1 ribosome biogenesis factor		192	0.499	0.846	0.0001753	0.02		1	2	0	2002	2018
Parkinson Disease	C0030567	BMX	660	P51813	BMX non-receptor tyrosine kinase	Kinase	38	0.663	0.385	0.006673	0.01		1	1	0	2018	2018
Parkinson Disease	C0030567	BNIP3L	665	O60238	BCL2 interacting protein 3 like		63	0.636	0.654	0.15274	0.02		1	2	0	2007	2017
Parkinson Disease	C0030567	BORCS7	119032	Q96B45	BLOC-1 related complex subunit 7		10	0.89	0.115	2.2921e-07	0.1		1	1	1	2009	2009
Parkinson Disease	C0030567	BPIFA2	140683	Q96DR5	BPI fold containing family A member 2		80	0.608	0.808	8.0124e-07	0.06		1	6	0	2010	2019
Parkinson Disease	C0030567	BRAF	673	P15056	B-Raf proto-oncogene, serine/threonine kinase	Kinase	1228	0.319	0.846	0.99995	0.01		1	1	0	2018	2018
Parkinson Disease	C0030567	BRCC3	79184	P46736	BRCA1/BRCA2-containing complex subunit 3	Enzyme	33	0.686	0.5	0.0063932	0.01		1	1	0	2020	2020
Parkinson Disease	C0030567	BRINP1	1620	O60477	BMP/retinoic acid inducible neural specific 1		64	0.615	0.615	0.99251	0.1		1	1	1	2010	2010
Parkinson Disease	C0030567	BST1	683	Q10588	bone marrow stromal cell antigen 1	Enzyme	41	0.67	0.423	4.2099e-11	0.5		0.92	25	8	2009	2019
Parkinson Disease	C0030567	BUB1B-PAK6	106821730	Q9NQU5	BUB1B-PAK6 readthrough		8	0.805	0.269		0.01		1	1	0	2015	2015
Parkinson Disease	C0030567	C19orf12	83636	Q9NSK7	chromosome 19 open reading frame 12		92	0.641	0.615	0.34416	0.02		1	2	0	2017	2017
Parkinson Disease	C0030567	C1R	715	P00736	complement C1r	Enzyme	96	0.638	0.654	0.77888	0.01		1	1	0	2018	2018
Parkinson Disease	C0030567	C4A	720	P0C0L4;P0C0L5	complement C4A (Rodgers blood group)	Enzyme modulator	145	0.563	0.769	1.5416e-11	0.01		1	1	0	1984	1984
Parkinson Disease	C0030567	C4B	721	P0C0L4;P0C0L5	complement C4B (Chido blood group)	Enzyme modulator	66	0.603	0.808	0.83464	0.01		1	1	0	1984	1984
Parkinson Disease	C0030567	C4B_2	100293534	P0C0L4;P0C0L5	complement component 4B (Chido blood group), copy 2		31	0.67	0.731		0.01		1	1	0	1984	1984
Parkinson Disease	C0030567	C9orf72	203228	Q96LT7	C9orf72-SMCR8 complex subunit		258	0.496	0.769	1.0647e-06	0.1		0.812	16	1	2012	2019
Parkinson Disease	C0030567	CA12	771	O43570	carbonic anhydrase 12		81	0.592	0.731	1.2849e-11	0.01		1	1	0	2016	2016
Parkinson Disease	C0030567	CA2	760	P00918	carbonic anhydrase 2		210	0.506	0.808	1.6946e-06	0.01		1	1	0	2017	2017
Parkinson Disease	C0030567	CA8	767	P35219	carbonic anhydrase 8		87	0.595	0.654	0.0082516	0.1		1	1	1	2016	2016
Parkinson Disease	C0030567	CAB39L	81617	Q9H9S4	calcium binding protein 39 like	Calcium-binding protein	14	0.769	0.192	6.3887e-05	0.1		1	1	1	2017	2017
Parkinson Disease	C0030567	CACNA1A	773	O00555	calcium voltage-gated channel subunit alpha1 A	Ion channel	320	0.489	0.769	1	0.02		1	2	0	2015	2015
Parkinson Disease	C0030567	CACNG5	27091	Q9UF02	calcium voltage-gated channel auxiliary subunit gamma 5	Ion channel	6	0.839	0.115	0.0061164	0.01		1	1	0	2018	2018
Parkinson Disease	C0030567	CACUL1	143384	Q86Y37	CDK2 associated cullin domain 1		54	0.638	0.577	0.96315	0.01		1	1	0	2017	2017
Parkinson Disease	C0030567	CACYBP	27101	Q9HB71	calcyclin binding protein	Enzyme	61	0.617	0.692	0.91984	0.01		1	1	0	2019	2019
Parkinson Disease	C0030567	CADPS2	93664	Q86UW7	calcium dependent secretion activator 2	Calcium-binding protein	40	0.716	0.231	0.36785	0.01		1	1	0	2017	2017
Parkinson Disease	C0030567	CALB1	793	P05937	calbindin 1	Calcium-binding protein	68	0.606	0.615	0.24308	0.08		1	8	1	1990	2019
Parkinson Disease	C0030567	CALB2	794	P22676	calbindin 2	Calcium-binding protein	124	0.545	0.692	4.5423e-07	0.01		1	1	0	2018	2018
Parkinson Disease	C0030567	CALCA	796	P01258;P06881	calcitonin related polypeptide alpha	Signaling	467	0.416	0.923	0.015562	0.03		1	3	0	2001	2017
Parkinson Disease	C0030567	CALCOCO2	10241	Q13137	calcium binding and coiled-coil domain 2		21	0.722	0.423	0.0001027	0.01		1	1	0	2020	2020
Parkinson Disease	C0030567	CALCR	799	P30988	calcitonin receptor	G-protein coupled receptor	282	0.464	0.846	3.1176e-09	0.01		1	1	0	2017	2017
Parkinson Disease	C0030567	CALD1	800	Q05682	caldesmon 1		94	0.578	0.692	0.99879	0.01		1	1	0	2019	2019
Parkinson Disease	C0030567	CALR	811	P27797	calreticulin	Calcium-binding protein	487	0.413	0.923	0.89133	0.01		1	1	0	2017	2017
Parkinson Disease	C0030567	CAPN1	823	P07384	calpain 1	Enzyme	165	0.539	0.808	5.8554e-10	0.02		1	2	0	2014	2019
Parkinson Disease	C0030567	CARD16	114769	Q5EG05	caspase recruitment domain family member 16		30	0.695	0.615	0.38275	0.02		1	2	0	2018	2018
Parkinson Disease	C0030567	CASK	8573	O14936	calcium/calmodulin dependent serine protein kinase	Kinase	193	0.538	0.808	1	0.01		1	1	0	2019	2019
Parkinson Disease	C0030567	CASP1	834	P29466	caspase 1	Enzyme	444	0.413	0.885	3.5183e-05	0.03		1	3	0	2017	2018
Parkinson Disease	C0030567	CASP3	836	P42574	caspase 3	Enzyme	819	0.351	0.923	0.10017	0.1		1	16	1	2000	2020
Parkinson Disease	C0030567	CASP6	839	P55212	caspase 6	Enzyme	73	0.61	0.615	0.00012665	0.01		1	1	0	2010	2010
Parkinson Disease	C0030567	CASP7	840	P55210	caspase 7	Enzyme	83	0.581	0.654	5.3589e-05	0.01		1	1	0	2017	2017
Parkinson Disease	C0030567	CASP8	841	Q14790	caspase 8	Enzyme	480	0.404	0.923	3.7236e-06	0.01		1	1	0	2001	2001
Parkinson Disease	C0030567	CASP9	842	P55211	caspase 9	Enzyme	293	0.458	0.808	7.3826e-06	0.07		1	7	0	2001	2018
Parkinson Disease	C0030567	CASR	846	P41180	calcium sensing receptor	G-protein coupled receptor	517	0.41	0.846	0.046698	0.01		1	1	0	2017	2017
Parkinson Disease	C0030567	CASS4	57091	Q9NQ75	Cas scaffold protein family member 4		19	0.722	0.231	0.36682	0.01		1	1	0	2019	2019
Parkinson Disease	C0030567	CAST	831	P20810	calpastatin		141	0.541	0.846	4.1218e-12	0.02		1	2	1	2009	2010
Parkinson Disease	C0030567	CAT	847	P04040	catalase	Enzyme	794	0.359	0.962	1.6263e-10	0.07		1	7	1	1995	2019
Parkinson Disease	C0030567	CAV1	857	Q03135	caveolin 1	Enzyme modulator	633	0.388	0.885	0.008274	0.06		0.833	6	0	2013	2018
Parkinson Disease	C0030567	CAV2	858	P51636	caveolin 2	Enzyme modulator	96	0.575	0.692	0.026973	0.01		1	1	0	2018	2018
Parkinson Disease	C0030567	CBLIF	2694	P27352	cobalamin binding intrinsic factor		185	0.507	0.808	0.00024911	0.02		1	2	0	2020	2020
Parkinson Disease	C0030567	CBLL2	158506	Q8N7E2	Cbl proto-oncogene like 2	Enzyme	235	0.476	0.808		0.1		1	54	0	2002	2019
Parkinson Disease	C0030567	CBS	875	P0DN79;P35520	cystathionine beta-synthase	Enzyme	295	0.465	0.885	3.0799e-05	0.02		1	2	0	2017	2018
Parkinson Disease	C0030567	CBSL	102724560	P0DN79;P35520	cystathionine beta-synthase like		129	0.54	0.808		0.01		1	1	0	2017	2017
Parkinson Disease	C0030567	CCDC154	645811	A6NI56	coiled-coil domain containing 154		5	0.861	0.077	7.2485e-17	0.01		1	1	0	2019	2019
Parkinson Disease	C0030567	CCDC62	84660	Q6P9F0	coiled-coil domain containing 62		15	0.805	0.308	4.3887e-16	0.17		1	12	2	2011	2017
Parkinson Disease	C0030567	CCDC82	79780	Q8N4S0	coiled-coil domain containing 82		1	1	0.038	2.383e-07	0.1		1	1	1	2013	2013
Parkinson Disease	C0030567	CCK	885	P06307	cholecystokinin		326	0.453	0.846	3.3034e-05	0.05		1	5	0	1999	2017
Parkinson Disease	C0030567	CCKAR	886	P32238	cholecystokinin A receptor	G-protein coupled receptor	62	0.615	0.5	0.0040329	0.02		1	2	0	2003	2004
Parkinson Disease	C0030567	CCKBR	887	P32239	cholecystokinin B receptor	G-protein coupled receptor	105	0.573	0.615	2.1404e-06	0.01		1	1	0	2003	2003
Parkinson Disease	C0030567	CCL2	6347	P13500	C-C motif chemokine ligand 2	Signaling	1157	0.321	0.962	0.60786	0.1		0.818	11	0	2003	2019
Parkinson Disease	C0030567	CCL26	10344	Q9Y258	C-C motif chemokine ligand 26	Signaling	60	0.617	0.654	0.010114	0.01		1	1	0	2018	2018
Parkinson Disease	C0030567	CCL3	6348	P10147	C-C motif chemokine ligand 3	Signaling	282	0.46	0.885	0.34981	0.01		1	1	0	2009	2009
Parkinson Disease	C0030567	CCL5	6352	P13501	C-C motif chemokine ligand 5	Signaling	514	0.403	0.885	0.0017516	0.02		1	2	1	2004	2009
Parkinson Disease	C0030567	CCN2	1490	P29279	cellular communication network factor 2	Signaling	518	0.399	0.846	0.00050202	0.2		1	1	0	2009	2009
Parkinson Disease	C0030567	CCN6	8838	O95389	cellular communication network factor 6	Signaling	126	0.568	0.731	0.00061942	0.01		1	1	0	2013	2013
Parkinson Disease	C0030567	CCND3	896	P30281	cyclin D3	Enzyme modulator	126	0.554	0.654	0.98347	0.01		1	1	0	2015	2015
Parkinson Disease	C0030567	CCR2	729230	P41597	C-C motif chemokine receptor 2		436	0.418	0.846	0.023412	0.05		0.6	5	1	2003	2019
Parkinson Disease	C0030567	CCR3	1232	P51677	C-C motif chemokine receptor 3	G-protein coupled receptor	149	0.527	0.808	0.00012636	0.01		1	1	0	2018	2018
Parkinson Disease	C0030567	CCR5	1234	P51681	C-C motif chemokine receptor 5 (gene/pseudogene)	G-protein coupled receptor	508	0.398	0.885	4.3094e-10	0.01		1	1	0	2004	2004
Parkinson Disease	C0030567	CCR7	1236	P32248	C-C motif chemokine receptor 7	G-protein coupled receptor	320	0.443	0.769	0.057623	0.01		1	1	0	2018	2018
Parkinson Disease	C0030567	CD14	929	P08571	CD14 molecule		551	0.392	0.885	4.8813e-05	0.01		1	1	0	2006	2006
Parkinson Disease	C0030567	CD180	4064	Q99467	CD180 molecule	Receptor	31	0.682	0.538	6.842e-05	0.01		1	1	0	2016	2016
Parkinson Disease	C0030567	CD19	930	P15391	CD19 molecule		365	0.43	0.885	0.90496	0.02		1	2	0	2017	2019
Parkinson Disease	C0030567	CD200	4345	P41217	CD200 molecule		149	0.529	0.769	0.41359	0.02		1	2	0	2007	2017
Parkinson Disease	C0030567	CD200R1	131450	Q8TD46	CD200 receptor 1		70	0.623	0.769	4.3137e-09	0.02		1	2	0	2007	2017
Parkinson Disease	C0030567	CD24	100133941	P25063	CD24 molecule		244	0.472	0.769		0.01		1	1	0	2017	2017
Parkinson Disease	C0030567	CD28	940	P10747	CD28 molecule		364	0.436	0.885	0.35779	0.01		1	1	0	2018	2018
Parkinson Disease	C0030567	CD2AP	23607	Q9Y5K6	CD2 associated protein		113	0.558	0.731	0.22989	0.02		1	2	0	2016	2018
Parkinson Disease	C0030567	CD34	947	P28906	CD34 molecule		674	0.368	0.808	4.9881e-06	0.01		1	1	0	2017	2017
Parkinson Disease	C0030567	CD36	948	P16671	CD36 molecule	Receptor	351	0.446	0.846	1.0857e-60	0.01		1	1	1	2019	2019
Parkinson Disease	C0030567	CD38	952	P28907	CD38 molecule	Enzyme	473	0.407	0.885	2.3129e-06	0.03		1	3	0	2017	2019
Parkinson Disease	C0030567	CD44	960	P16070	CD44 molecule (Indian blood group)		711	0.363	0.962	2.4476e-07	0.01		1	1	0	2018	2018
Parkinson Disease	C0030567	CD47	961	Q08722	CD47 molecule		253	0.468	0.769	0.91924	0.01		1	1	0	2017	2017
Parkinson Disease	C0030567	CD55	1604	P08174	CD55 molecule (Cromer blood group)		187	0.51	0.808	5.6753e-12	0.02		1	2	0	2019	2020
Parkinson Disease	C0030567	CD59	966	P13987	CD59 molecule (CD59 blood group)		262	0.469	0.808	0.60568	0.01		1	1	0	2000	2000
Parkinson Disease	C0030567	CD69	969	Q07108	CD69 molecule		206	0.488	0.923	0.029691	0.01		1	1	0	2019	2019
Parkinson Disease	C0030567	CDA	978	P32320	cytidine deaminase	Enzyme	103	0.558	0.731	0.0081038	0.01		1	1	0	2017	2017
Parkinson Disease	C0030567	CDC42	998	P60953	cell division cycle 42	Enzyme modulator	327	0.458	0.846	0.78728	0.01		0	1	0	2011	2011
Parkinson Disease	C0030567	CDCP2	200008	Q5VXM1	CUB domain containing protein 2	Enzyme	3	1	0.038	9.4718e-11	0.01		1	1	0	2007	2007
Parkinson Disease	C0030567	CDH8	1006	P55286	cadherin 8		18	0.743	0.385	0.98806	0.1		1	1	1	2011	2011
Parkinson Disease	C0030567	CDK1	983	P06493	cyclin dependent kinase 1	Kinase	214	0.482	0.808	0.99206	0.01		1	1	0	2019	2019
Parkinson Disease	C0030567	CDK5	1020	Q00535	cyclin dependent kinase 5	Kinase	204	0.495	0.846	0.13892	0.1		1	16	0	2007	2020
Parkinson Disease	C0030567	CDK5R1	8851	Q15078	cyclin dependent kinase 5 regulatory subunit 1	Enzyme modulator	153	0.529	0.808	0.9149	0.04		1	4	1	2012	2018
Parkinson Disease	C0030567	CDK6	1021	Q00534	cyclin dependent kinase 6	Kinase	266	0.471	0.731	0.98315	0.01		1	1	0	2015	2015
Parkinson Disease	C0030567	CDKL5	6792	O76039	cyclin dependent kinase like 5	Kinase	224	0.522	0.692	0.99932	0.01		1	1	0	2018	2018
Parkinson Disease	C0030567	CDKN1A	1026	P38936	cyclin dependent kinase inhibitor 1A		490	0.403	0.769	0.0018575	0.01		1	1	0	2015	2015
Parkinson Disease	C0030567	CDKN1B	1027	P46527	cyclin dependent kinase inhibitor 1B		454	0.409	0.769	0.62376	0.01		1	1	0	2019	2019
Parkinson Disease	C0030567	CDKN2A	1029	P42771;Q8N726	cyclin dependent kinase inhibitor 2A		1314	0.3	0.885	0.39474	0.03		1	3	3	2007	2013
Parkinson Disease	C0030567	CDKN2D	1032	P55273	cyclin dependent kinase inhibitor 2D		110	0.547	0.769	0.49473	0.03		1	3	0	2012	2018
Parkinson Disease	C0030567	CDNF	441549	Q49AH0	cerebral dopamine neurotrophic factor		15	0.78	0.231	6.1335e-07	0.1		1	18	1	2007	2020
Parkinson Disease	C0030567	CEACAM6	4680	P40199	CEA cell adhesion molecule 6		110	0.561	0.731	1.1884e-06	0.3		1	1	0	2015	2015
Parkinson Disease	C0030567	CEBPB	1051	P17676	CCAAT enhancer binding protein beta	Transcription factor	182	0.508	0.731	0.35809	0.02		1	2	0	2012	2017
Parkinson Disease	C0030567	CEL	1056	P19835	carboxyl ester lipase		172	0.514	0.808	1.538e-06	0.01		1	1	0	2017	2017
Parkinson Disease	C0030567	CFB	629	P00751	complement factor B		139	0.532	0.769	4.6696e-16	0.01		0	1	0	1984	1984
Parkinson Disease	C0030567	CFP	5199	P27918	complement factor properdin		108	0.573	0.692	0.68778	0.03		1	3	0	2010	2019
Parkinson Disease	C0030567	CHAT	1103	P28329	choline O-acetyltransferase	Enzyme	230	0.52	0.808	5.6328e-11	0.02		1	2	0	1998	2018
Parkinson Disease	C0030567	CHCHD10	400916	Q8WYQ3	coiled-coil-helix-coiled-coil-helix domain containing 10		112	0.623	0.462	5.3661e-06	0.05		1	5	1	2017	2019
Parkinson Disease	C0030567	CHCHD2	51142	Q9Y6H1	coiled-coil-helix-coiled-coil-helix domain containing 2		57	0.638	0.538	1.7328e-07	0.1		0.857	21	3	2015	2019
Parkinson Disease	C0030567	CHDH	55349	Q8NE62	choline dehydrogenase	Enzyme	158	0.529	0.769	1.685e-06	0.01		1	1	0	2018	2018
Parkinson Disease	C0030567	CHI3L1	1116	P36222	chitinase 3 like 1		420	0.419	0.885	1.1133e-05	0.01		1	1	0	2018	2018
Parkinson Disease	C0030567	CHIT1	1118	Q13231	chitinase 1		142	0.525	0.692	7.1716e-16	0.01		1	1	0	2018	2018
Parkinson Disease	C0030567	CHM	1121	P24386	CHM Rab escort protein	Enzyme	82	0.592	0.654	0.99899	0.1		0.892	37	1	2000	2020
Parkinson Disease	C0030567	CHMP2B	25978	Q9UQN3	charged multivesicular body protein 2B		177	0.543	0.731	4.6203e-06	0.05		1	5	0	2009	2015
Parkinson Disease	C0030567	CHORDC1	26973	Q9UHD1	cysteine and histidine rich domain containing 1	Signaling	19	0.792	0.192	0.90164	0.01		1	1	0	2019	2019
Parkinson Disease	C0030567	CHP1	11261	Q99653	calcineurin like EF-hand protein 1		141	0.546	0.769	0.62667	0.02		1	2	1	2011	2019
Parkinson Disease	C0030567	CHRFAM7A	89832	P36544;Q494W8	CHRNA7 (exons 5-10) and FAM7A (exons A-E) fusion		39	0.659	0.385	0.00023228	0.01		1	1	0	2019	2019
Parkinson Disease	C0030567	CHRM3	1131	P20309	cholinergic receptor muscarinic 3	G-protein coupled receptor	284	0.464	0.885	0.99253	0.03		1	3	0	2018	2019
Parkinson Disease	C0030567	CHRNA4	1137	P43681	cholinergic receptor nicotinic alpha 4 subunit	Ion channel	248	0.492	0.808	8.5474e-05	0.07		1	7	2	2010	2019
Parkinson Disease	C0030567	CHRNA5	1138	P30532	cholinergic receptor nicotinic alpha 5 subunit	Ion channel	110	0.593	0.577	2.1488e-06	0.02		1	2	1	2011	2013
Parkinson Disease	C0030567	CHRNB3	1142	Q05901	cholinergic receptor nicotinic beta 3 subunit	Ion channel	28	0.705	0.308	8.5898e-06	0.01		1	1	0	2014	2014
Parkinson Disease	C0030567	CHRNB4	1143	P30926	cholinergic receptor nicotinic beta 4 subunit	Ion channel	75	0.644	0.423	0.1427	0.01		1	1	0	2011	2011
Parkinson Disease	C0030567	CHST1	8534	O43916	carbohydrate sulfotransferase 1		4	0.89	0.077	0.76863	0.01		1	1	0	2005	2005
Parkinson Disease	C0030567	CIB1	10519	Q99828	calcium and integrin binding 1		275	0.458	0.769	0.00032612	0.01		1	1	0	2017	2017
Parkinson Disease	C0030567	CISD1	55847	Q9NZ45	CDGSH iron sulfur domain 1		24	0.716	0.577	0.021714	0.02		1	2	0	2017	2019
Parkinson Disease	C0030567	CIT	11113	O14578	citron rho-interacting serine/threonine kinase	Kinase	127	0.555	0.692	0.9997	0.1		1	29	1	1998	2019
Parkinson Disease	C0030567	CLK1	1195	P49759	CDC like kinase 1	Kinase	15	0.769	0.423	7.5962e-07	0.02		1	2	0	2017	2017
Parkinson Disease	C0030567	CLN3	1201	Q13286	CLN3 lysosomal/endosomal transmembrane protein, battenin	Transporter	120	0.572	0.692	1.3327e-07	0.01		1	1	0	2018	2018
Parkinson Disease	C0030567	CLOCK	9575	O15516	clock circadian regulator		309	0.463	0.885	0.99957	0.05		1	5	0	2012	2019
Parkinson Disease	C0030567	CLSTN3	9746	Q9BQT9	calsyntenin 3	Calcium-binding protein	8	0.792	0.423	0.97016	0.01		1	1	0	2019	2019
Parkinson Disease	C0030567	CLU	1191	P10909	clusterin		412	0.426	0.885	7.8072e-05	0.03		1	3	1	2011	2017
Parkinson Disease	C0030567	CMA1	1215	P23946	chymase 1	Enzyme	157	0.514	0.692	7.5861e-09	0.01		1	1	0	2013	2013
Parkinson Disease	C0030567	CNBP	7555	P62633	CCHC-type zinc finger nucleic acid binding protein		125	0.556	0.692	0.95994	0.01		1	1	0	2017	2017
Parkinson Disease	C0030567	CNGA1	1259	P29973	cyclic nucleotide gated channel subunit alpha 1	Ion channel	40	0.695	0.269	2.7618e-11	0.01		1	1	0	2018	2018
Parkinson Disease	C0030567	CNKSR3	154043	Q6P9H4	CNKSR family member 3		18	0.751	0.615	0.028166	0.1		1	1	1	2012	2012
Parkinson Disease	C0030567	CNNM2	54805	Q9H8M5	cyclin and CBS domain divalent metal cation transport mediator 2		91	0.641	0.346	0.99521	0.1		1	1	2	2009	2009
Parkinson Disease	C0030567	CNR1	1268	P21554	cannabinoid receptor 1	G-protein coupled receptor	393	0.446	0.808	0.50652	0.07		0.857	7	0	1999	2019
Parkinson Disease	C0030567	CNR2	1269	P34972	cannabinoid receptor 2	G-protein coupled receptor	197	0.509	0.846	6.5369e-06	0.07		1	7	0	2007	2020
Parkinson Disease	C0030567	CNTF	1270	P26441	ciliary neurotrophic factor		114	0.561	0.615	2.3384e-05	0.01		1	1	0	2018	2018
Parkinson Disease	C0030567	CNTN1	1272	Q12860	contactin 1		81	0.599	0.577	0.15131	0.1		1	1	1	2014	2014
Parkinson Disease	C0030567	CNTN2	6900	Q02246	contactin 2	Receptor	99	0.581	0.692	0.0021095	0.01		1	1	0	2018	2018
Parkinson Disease	C0030567	CNTNAP2	26047	Q9UHC6	contactin associated protein 2		203	0.53	0.846	2.8673e-09	0.3		1	1	0	2015	2015
Parkinson Disease	C0030567	COASY	80347	Q13057	Coenzyme A synthase	Enzyme	125	0.551	0.654	8.0903e-10	0.02		1	2	0	2007	2019
Parkinson Disease	C0030567	COL11A2	1302	P13942	collagen type XI alpha 2 chain		399	0.435	0.846	0.70197	0.02		1	2	0	2017	2018
Parkinson Disease	C0030567	COL13A1	1305	Q5TAT6	collagen type XIII alpha 1 chain		139	0.608	0.654	3.7355e-14	0.1		1	1	1	2013	2013
Parkinson Disease	C0030567	COL17A1	1308	Q9UMD9	collagen type XVII alpha 1 chain		138	0.545	0.769	2.2869e-27	0.02		1	2	0	2016	2017
Parkinson Disease	C0030567	COL19A1	1310	Q14993	collagen type XIX alpha 1 chain		4	0.89	0.154	4.8406e-33	0.3		1	1	0	2015	2015
Parkinson Disease	C0030567	COL5A2	1290	P05997	collagen type V alpha 2 chain		139	0.568	0.731	1	0.1		1	1	1	2016	2016
Parkinson Disease	C0030567	COMT	1312	P21964	catechol-O-methyltransferase	Enzyme	622	0.4	0.923	1.1377e-06	0.1		0.953	85	6	1984	2020
Parkinson Disease	C0030567	COPE	11316	O14579	COPI coat complex subunit epsilon	Transporter	34	0.686	0.385	0.69249	0.01		1	1	0	2019	2019
Parkinson Disease	C0030567	COPS5	10987	Q92905	COP9 signalosome subunit 5	Enzyme	101	0.566	0.769	0.99925	0.01		1	1	0	2005	2005
Parkinson Disease	C0030567	COQ2	27235	Q96H96	coenzyme Q2, polyprenyltransferase	Enzyme	139	0.59	0.731	0.0013386	0.03		0.667	3	4	2015	2018
Parkinson Disease	C0030567	COX10	1352	Q12887	cytochrome c oxidase assembly factor heme A:farnesyltransferase COX10	Enzyme	81	0.623	0.654	0.08405	0.2			0	0
Parkinson Disease	C0030567	COX2	4513	P00403	cytochrome c oxidase subunit II	Enzyme	875	0.352	0.962		0.05		0.8	5	0	2000	2018
Parkinson Disease	C0030567	COX5A	9377	P20674	cytochrome c oxidase subunit 5A	Enzyme	171	0.515	0.846	0.49407	0.01		1	1	0	2019	2019
Parkinson Disease	C0030567	COX8A	1351	P10176	cytochrome c oxidase subunit 8A	Enzyme	526	0.4	0.846	0.11606	0.02		0.5	2	0	2018	2019
Parkinson Disease	C0030567	CP	1356	P00450	ceruloplasmin	Enzyme	283	0.466	0.846	4.2013e-10	0.4		0.938	16	0	2004	2020
Parkinson Disease	C0030567	CPLX1	10815	O14810	complexin 1		138	0.576	0.654	0.82499	0.01		1	1	0	2017	2017
Parkinson Disease	C0030567	CPOX	1371	P36551	coproporphyrinogen oxidase	Enzyme	246	0.488	0.846	0.17152	0.01		1	1	0	2019	2019
Parkinson Disease	C0030567	CRAT	1384	P43155	carnitine O-acetyltransferase	Enzyme	59	0.656	0.577	9.4796e-12	0.01		1	1	0	2010	2010
Parkinson Disease	C0030567	CREB1	1385	P16220	cAMP responsive element binding protein 1		294	0.463	0.885	0.99673	0.04		1	4	0	2017	2020
Parkinson Disease	C0030567	CRHR1	1394	P34998	corticotropin releasing hormone receptor 1		183	0.517	0.769	3.7856e-05	0.1		1	3	20	2011	2014
Parkinson Disease	C0030567	CRISP2	7180	P16562	cysteine rich secretory protein 2	Immune response	168	0.512	0.769	1.4437e-12	0.01		1	1	0	2012	2012
Parkinson Disease	C0030567	CRK	1398	P46108	CRK proto-oncogene, adaptor protein		544	0.394	0.923	0.95936	0.1		1	10	0	2003	2019
Parkinson Disease	C0030567	CRMP1	1400	Q14194	collapsin response mediator protein 1	Enzyme	148	0.525	0.808	0.99173	0.09		1	9	0	2010	2020
Parkinson Disease	C0030567	CRP	1401	P02741	C-reactive protein		1483	0.299	0.962	0.0036969	0.1		1	10	0	2017	2020
Parkinson Disease	C0030567	CRY1	1407	Q16526	cryptochrome circadian regulator 1	Enzyme	91	0.585	0.769	1.662e-09	0.02		1	2	0	2018	2020
Parkinson Disease	C0030567	CRY2	1408	Q49AN0	cryptochrome circadian regulator 2	Enzyme	76	0.599	0.692	0.00031808	0.01		1	1	0	2012	2012
Parkinson Disease	C0030567	CRYAB	1410	P02511	crystallin alpha B		200	0.515	0.731	0.02247	0.01		1	1	0	2019	2019
Parkinson Disease	C0030567	CRYZ	1429	Q08257	crystallin zeta		145	0.524	0.731	5.6616e-23	0.06		1	6	0	2001	2019
Parkinson Disease	C0030567	CSF1	1435	P09603	colony stimulating factor 1		259	0.473	0.808	0.99634	0.01		1	1	1	2019	2019
Parkinson Disease	C0030567	CSF1R	1436	P07333	colony stimulating factor 1 receptor	Kinase	356	0.448	0.808	0.13278	0.01		1	1	1	2019	2019
Parkinson Disease	C0030567	CSF2	1437	P04141	colony stimulating factor 2	Signaling	1028	0.33	0.962	0.83468	0.1		0.97	33	0	2016	2020
Parkinson Disease	C0030567	CSF3	1440	P09919	colony stimulating factor 3		687	0.377	0.885	0.38046	0.02		1	2	0	2017	2018
Parkinson Disease	C0030567	CSMD1	64478	Q96PZ7	CUB and Sushi multiple domains 1		90	0.61	0.5	1	0.01		1	1	0	2016	2016
Parkinson Disease	C0030567	CSNK1D	1453	P48730	casein kinase 1 delta	Kinase	49	0.65	0.615	0.99577	0.01		1	1	0	2017	2017
Parkinson Disease	C0030567	CSRP3	8048	P50461	cysteine and glycine rich protein 3	Cellular structure	108	0.572	0.731	0.00015859	0.01		1	1	0	2008	2008
Parkinson Disease	C0030567	CST3	1471	P01034	cystatin C		370	0.436	0.808	0.0039011	0.05		1	5	0	2010	2020
Parkinson Disease	C0030567	CTIF	9811	O43310	cap binding complex dependent translation initiation factor	Nucleic acid binding	10	0.821	0.231	0.99994	0.1		1	1	1	2006	2006
Parkinson Disease	C0030567	CTNNA3	29119	Q9UI47	catenin alpha 3	Cellular structure	73	0.612	0.692	1.0225e-12	0.1		1	1	1	2006	2006
Parkinson Disease	C0030567	CTNNB1	1499	P35222	catenin beta 1		1368	0.303	0.885	0.99999	0.08		1	8	0	2013	2019
Parkinson Disease	C0030567	CTNNBL1	56259	Q8WYA6	catenin beta like 1		68	0.621	0.731	0.0097107	0.01		1	1	0	2017	2017
Parkinson Disease	C0030567	CTNS	1497	O60931	cystinosin, lysosomal cystine transporter		88	0.628	0.538	0.00030924	0.01		1	1	0	2020	2020
Parkinson Disease	C0030567	CTRL	1506	P40313	chymotrypsin like	Enzyme	76	0.599	0.846	1.0976e-09	0.01		0	1	0	2012	2012
Parkinson Disease	C0030567	CTSB	1508	P07858	cathepsin B	Enzyme	304	0.457	0.846	5.8819e-11	0.14		1	5	1	2016	2020
Parkinson Disease	C0030567	CTSC	1075	P53634	cathepsin C	Enzyme	139	0.541	0.731	1.1451e-07	0.02		1	2	0	1998	2018
Parkinson Disease	C0030567	CTSD	1509	P07339	cathepsin D	Enzyme	242	0.478	0.846	0.00091747	0.1		0.917	12	1	2003	2020
Parkinson Disease	C0030567	CTSK	1513	P43235	cathepsin K	Enzyme	221	0.497	0.808	3.0989e-05	0.01		1	1	0	2018	2018
Parkinson Disease	C0030567	CTSL	1514	P07711	cathepsin L	Enzyme	225	0.488	0.846	0.0080454	0.03		1	3	0	2017	2020
Parkinson Disease	C0030567	CTSZ	1522	Q9UBR2	cathepsin Z	Enzyme	51	0.647	0.577	2.2587e-16	0.01		1	1	0	2018	2018
Parkinson Disease	C0030567	CUL1	8454	Q13616	cullin 1	Enzyme	58	0.617	0.615	1	0.01		1	1	0	2019	2019
Parkinson Disease	C0030567	CUL9	23113	Q8IWT3	cullin 9		39	0.659	0.654	0.99191	0.01		1	1	0	2006	2006
Parkinson Disease	C0030567	CUX1	1523	P39880;Q13948	cut like homeobox 1	Transcription factor	283	0.465	0.846	1	0.04		1	4	0	2013	2019
Parkinson Disease	C0030567	CWC22	57703	Q9HCG8	CWC22 spliceosome associated protein homolog	Enzyme	5	0.861	0.115	0.0008992	0.01		1	1	0	2015	2015
Parkinson Disease	C0030567	CX3CL1	6376	P78423	C-X3-C motif chemokine ligand 1	Signaling	243	0.478	0.808	0.60837	0.04		1	4	0	2007	2018
Parkinson Disease	C0030567	CX3CR1	1524	P49238	C-X3-C motif chemokine receptor 1	G-protein coupled receptor	310	0.457	0.885	0.061371	0.03		1	3	2	2012	2018
Parkinson Disease	C0030567	CXADR	1525	P78310	CXADR Ig-like cell adhesion molecule		305	0.454	0.885	0.36867	0.01		1	1	0	2017	2017
Parkinson Disease	C0030567	CXCL12	6387	P48061	C-X-C motif chemokine ligand 12		626	0.379	0.846	0.11851	0.04		1	4	0	2009	2020
Parkinson Disease	C0030567	CXCL8	3576	P10145	C-X-C motif chemokine ligand 8	Signaling	1254	0.31	0.962	0.00027377	0.09		0.889	9	0	2004	2019
Parkinson Disease	C0030567	CXCR4	7852	P61073	C-X-C motif chemokine receptor 4	G-protein coupled receptor	739	0.362	0.923	0.017804	0.06		1	6	2	2009	2020
Parkinson Disease	C0030567	CYBB	1536	P04839	cytochrome b-245 beta chain	Ion channel	343	0.452	0.885	0.99904	0.06		1	6	0	2018	2019
Parkinson Disease	C0030567	CYC1	1537	P08574	cytochrome c1		44	0.656	0.462	0.13875	0.01		1	1	0	2011	2011
Parkinson Disease	C0030567	CYLD	1540	Q9NQC7	CYLD lysine 63 deubiquitinase	Enzyme	211	0.498	0.846	0.99993	0.01		1	1	0	2020	2020
Parkinson Disease	C0030567	CYP17A1	1586	P05093	cytochrome P450 family 17 subfamily A member 1		326	0.462	0.769	0.00026255	0.1		1	1	1	2009	2009
Parkinson Disease	C0030567	CYP1A1	1543	P04798	cytochrome P450 family 1 subfamily A member 1	Enzyme	379	0.436	0.846	1.0635e-17	0.05		0.8	5	3	1993	2018
Parkinson Disease	C0030567	CYP1A2	1544	P05177	cytochrome P450 family 1 subfamily A member 2	Enzyme	218	0.494	0.923	2.4795e-10	0.08		0.75	8	3	1996	2018
Parkinson Disease	C0030567	CYP1B1	1545	Q16678	cytochrome P450 family 1 subfamily B member 1	Enzyme	304	0.457	0.769	2.2024e-05	0.01		1	1	0	2019	2019
Parkinson Disease	C0030567	CYP20A1	57404	Q6UW02	cytochrome P450 family 20 subfamily A member 1		11	0.821	0.154	8.8921e-17	0.01		1	1	0	1996	1996
Parkinson Disease	C0030567	CYP27B1	1594	O15528	cytochrome P450 family 27 subfamily B member 1	Enzyme	229	0.502	0.769	1.9194e-07	0.01		1	1	0	2018	2018
Parkinson Disease	C0030567	CYP2B6	1555	P20813	cytochrome P450 family 2 subfamily B member 6		388	0.428	0.846	1.9303e-10	0.03		1	3	0	1994	1998
Parkinson Disease	C0030567	CYP2C19	1557	P33261	cytochrome P450 family 2 subfamily C member 19		274	0.467	0.846	6.4882e-20	0.01		1	1	0	2019	2019
Parkinson Disease	C0030567	CYP2C9	1559	P11712	cytochrome P450 family 2 subfamily C member 9		201	0.506	0.885	1.2709e-10	0.01		1	1	0	2019	2019
Parkinson Disease	C0030567	CYP2D6	1565	P10635	cytochrome P450 family 2 subfamily D member 6		432	0.437	0.885	1.0793e-25	0.4		0.879	58	0	1992	2019
Parkinson Disease	C0030567	CYP2D7	1564	A0A087X1C5	cytochrome P450 family 2 subfamily D member 7 (gene/pseudogene)		42	0.659	0.577		0.04		0.75	4	0	1998	2016
Parkinson Disease	C0030567	CYP2E1	1571	P05181	cytochrome P450 family 2 subfamily E member 1		306	0.459	0.885	8.0688e-09	0.37		0.875	8	2	1998	2013
Parkinson Disease	C0030567	CYP3A4	1576	P08684	cytochrome P450 family 3 subfamily A member 4	Enzyme	291	0.462	0.885	5.7979e-11	0.02		1	2	0	1996	2013
Parkinson Disease	C0030567	CYP3A5	1577	P20815	cytochrome P450 family 3 subfamily A member 5	Enzyme	179	0.511	0.846	6.2948e-17	0.01		1	1	0	2019	2019
Parkinson Disease	C0030567	CYP4F3	4051	Q08477	cytochrome P450 family 4 subfamily F member 3	Enzyme	114	0.551	0.808	3.5413e-16	0.03		1	3	0	1996	2005
Parkinson Disease	C0030567	CYTB	4519	P00156	cytochrome b		166	0.529	0.808		0.02		1	2	1	2002	2002
Parkinson Disease	C0030567	DAPK1	1612	P53355	death associated protein kinase 1	Kinase	249	0.472	0.808	0.99767	0.02		1	2	2	2011	2019
Parkinson Disease	C0030567	DAPK2	23604	Q9UIK4	death associated protein kinase 2	Kinase	130	0.536	0.692	5.0088e-10	0.09		1	9	0	2010	2020
Parkinson Disease	C0030567	DAPK3	1613	O43293	death associated protein kinase 3	Kinase	72	0.612	0.654	0.0065541	0.01		1	1	0	2004	2004
Parkinson Disease	C0030567	DAXX	1616	Q9UER7	death domain associated protein		137	0.544	0.692	0.098633	0.01		0	1	0	2009	2009
Parkinson Disease	C0030567	DBH	1621	P09172	dopamine beta-hydroxylase		202	0.511	0.846	3.3352e-10	0.1		0.917	12	7	2004	2019
Parkinson Disease	C0030567	DBI	1622	P07108	diazepam binding inhibitor, acyl-CoA binding protein	Enzyme modulator	52	0.65	0.654	0.0013944	0.01		1	1	0	2018	2018
Parkinson Disease	C0030567	DBN1	1627	Q16643	drebrin 1	Cellular structure	54	0.633	0.538	0.99705	0.2		1	1	0	2013	2013
Parkinson Disease	C0030567	DBNL	28988	Q9UJU6	drebrin like	Cellular structure	30	0.695	0.654	0.017939	0.01		1	1	0	2008	2008
Parkinson Disease	C0030567	DCC	1630	P43146	DCC netrin 1 receptor		279	0.471	0.808	0.99448	0.01		1	1	1	2011	2011
Parkinson Disease	C0030567	DCDC2	51473	Q9UHG0	doublecortin domain containing 2		128	0.546	0.769	5.6611e-10	0.03		1	3	0	2006	2017
Parkinson Disease	C0030567	DCN	1634	P07585	decorin		297	0.457	0.808	0.31231	0.01		1	1	0	2019	2019
Parkinson Disease	C0030567	DCTN1	1639	Q14203	dynactin subunit 1	Chaperone	116	0.597	0.5	0.084251	0.03		0.667	3	0	2009	2018
Parkinson Disease	C0030567	DCTN4	51164	Q9UJW0	dynactin subunit 4		253	0.472	0.846	0.73221	0.07		1	7	0	2005	2020
Parkinson Disease	C0030567	DCUN1D1	54165	Q96GG9	defective in cullin neddylation 1 domain containing 1		37	0.67	0.538	0.98526	0.1		1	1	1	2011	2011
Parkinson Disease	C0030567	DDC	1644	P20711	dopa decarboxylase		164	0.535	0.769	3.7519e-08	0.6		1	28	0	1988	2019
Parkinson Disease	C0030567	DDIT3	1649	P35638	DNA damage inducible transcript 3		264	0.467	0.846	0.59066	0.02		1	2	0	2009	2016
Parkinson Disease	C0030567	DDIT4	54541	Q9NX09	DNA damage inducible transcript 4		92	0.576	0.769	0.00068309	0.38		1	8	0	2006	2018
Parkinson Disease	C0030567	DDRGK1	65992	Q96HY6	DDRGK domain containing 1		49	0.736	0.269	3.0689e-07	0.02		1	2	0	2016	2018
Parkinson Disease	C0030567	DDX53	168400	Q86TM3	DEAD-box helicase 53		117	0.568	0.846	0.66167	0.01		1	1	0	2009	2009
Parkinson Disease	C0030567	DECR1	1666	Q16698	2,4-dienoyl-CoA reductase 1	Enzyme	399	0.426	0.885	4.4689e-14	0.07		1	7	0	2003	2019
Parkinson Disease	C0030567	DENR	8562	O43583	density regulated re-initiation and release factor	Enzyme	121	0.543	0.692	0.87514	0.09		1	9	0	2010	2020
Parkinson Disease	C0030567	DEPDC7	91614	Q96QD5	DEP domain containing 7	Nucleic acid binding	10	0.805	0.231	8.3246e-11	0.01		1	1	0	2006	2006
Parkinson Disease	C0030567	DGKD	8527	Q16760	diacylglycerol kinase delta	Enzyme	18	0.78	0.346	0.072171	0.01		0	1	0	2012	2012
Parkinson Disease	C0030567	DGKQ	1609	P52824	diacylglycerol kinase theta	Kinase	17	0.736	0.423	1.7603e-09	0.16		1	9	2	2009	2020
Parkinson Disease	C0030567	DHDDS	79947	Q86SQ9	dehydrodolichyl diphosphate synthase subunit	Enzyme	308	0.468	0.885	0.24533	0.01		1	1	0	2017	2017
Parkinson Disease	C0030567	DHRS11	79154	Q6UWP2	dehydrogenase/reductase 11	Enzyme	43	0.653	0.423	2.2434e-06	0.01		1	1	0	2015	2015
Parkinson Disease	C0030567	DICER1	23405	Q9UPY3	dicer 1, ribonuclease III	Enzyme	302	0.446	0.846	1	0.01		1	1	0	2018	2018
Parkinson Disease	C0030567	DLD	1738	P09622	dihydrolipoamide dehydrogenase	Enzyme	190	0.517	0.769	0.0095142	0.01		1	1	0	2017	2017
Parkinson Disease	C0030567	DLEU1	10301	O43261	deleted in lymphocytic leukemia 1		109	0.569	0.692	0.47033	0.01		1	1	0	2019	2019
Parkinson Disease	C0030567	DLG1	1739	Q12959	discs large MAGUK scaffold protein 1	Receptor	54	0.647	0.654	0.99393	0.2		1	1	0	2005	2005
Parkinson Disease	C0030567	DLG2	1740	Q15700	discs large MAGUK scaffold protein 2	Receptor	44	0.67	0.577	0.70796	0.11		1	4	2	2014	2018
Parkinson Disease	C0030567	DLG4	1742	P78352	discs large MAGUK scaffold protein 4	Receptor	91	0.595	0.654	0.99954	0.22		0.667	3	0	2005	2019
Parkinson Disease	C0030567	DLGAP3	58512	O95886	DLG associated protein 3	Receptor	18	0.736	0.269	0.99998	0.01		1	1	0	2016	2016
Parkinson Disease	C0030567	DLGAP4	22839	Q9Y2H0	DLG associated protein 4	Receptor	19	0.769	0.269	0.99248	0.01		1	1	0	2020	2020
Parkinson Disease	C0030567	DMPK	1760	Q09013	DM1 protein kinase	Kinase	96	0.603	0.692	0.038339	0.01		1	1	0	2017	2017
Parkinson Disease	C0030567	DMRT1	1761	Q9Y5R6	doublesex and mab-3 related transcription factor 1		101	0.559	0.654	0.7387	0.04		1	4	0	2009	2015
Parkinson Disease	C0030567	DNAJA2	10294	O60884	DnaJ heat shock protein family (Hsp40) member A2		10	0.839	0.308	0.99796	0.01		1	1	0	2006	2006
Parkinson Disease	C0030567	DNAJB1	3337	P25685	DnaJ heat shock protein family (Hsp40) member B1		82	0.597	0.692	0.039437	0.07		1	7	1	2009	2018
Parkinson Disease	C0030567	DNAJB6	10049	O75190	DnaJ heat shock protein family (Hsp40) member B6		65	0.659	0.462	0.85436	0.04		1	4	0	2006	2017
Parkinson Disease	C0030567	DNAJB9	4189	Q9UBS3	DnaJ heat shock protein family (Hsp40) member B9		27	0.7	0.385	0.36507	0.01		1	1	0	2019	2019
Parkinson Disease	C0030567	DNAJC1	64215	Q96KC8	DnaJ heat shock protein family (Hsp40) member C1		8	0.821	0.154	1.3254e-08	0.1		1	1	1	2006	2006
Parkinson Disease	C0030567	DNAJC12	56521	Q9UKB3	DnaJ heat shock protein family (Hsp40) member C12		35	0.705	0.423	2.0723e-06	0.02		0.5	2	0	2017	2018
Parkinson Disease	C0030567	DNAJC13	23317	O75165	DnaJ heat shock protein family (Hsp40) member C13		68	0.682	0.577	1	0.09		0.889	9	2	2014	2018
Parkinson Disease	C0030567	DNAJC14	85406	Q6Y2X3	DnaJ heat shock protein family (Hsp40) member C14		11	0.805	0.423	0.99999	0.01		1	1	0	2006	2006
Parkinson Disease	C0030567	DNAJC5	80331	Q9H3Z4	DnaJ heat shock protein family (Hsp40) member C5		52	0.653	0.5	0.81216	0.03		0.667	3	0	2014	2018
Parkinson Disease	C0030567	DNAJC6	9829	O75061	DnaJ heat shock protein family (Hsp40) member C6		86	0.641	0.385	0.99986	0.05		0.8	5	0	2014	2019
Parkinson Disease	C0030567	DNER	92737	Q8NFT8	delta/notch like EGF repeat containing		203	0.493	0.769	0.1859	0.02		1	2	0	2017	2019
Parkinson Disease	C0030567	DNM1L	10059	O00429	dynamin 1 like	Enzyme modulator	273	0.475	0.808	0.00056753	0.4		1	20	1	2010	2020
Parkinson Disease	C0030567	DNM3	26052	Q9UQ16	dynamin 3	Enzyme modulator	48	0.716	0.462	0.0024197	0.04		0.5	4	1	2018	2019
Parkinson Disease	C0030567	DNMT1	1786	P26358	DNA methyltransferase 1	Epigenetic regulator	496	0.406	0.885	1	0.03		1	3	0	2011	2017
Parkinson Disease	C0030567	DNMT3B	1789	Q9UBC3	DNA methyltransferase 3 beta		315	0.453	0.846	0.19964	0.02		1	2	3	2017	2017
Parkinson Disease	C0030567	DOCK3	1795	Q8IZD9	dedicator of cytokinesis 3		85	0.619	0.692	1	0.01		1	1	0	2012	2012
Parkinson Disease	C0030567	DPEP1	1800	P16444	dipeptidase 1		100	0.57	0.654	3.473e-10	0.02		1	2	0	1999	2013
Parkinson Disease	C0030567	DPP4	1803	P27487	dipeptidyl peptidase 4	Enzyme	451	0.42	0.808	7.2797e-09	0.02		1	2	0	2017	2018
Parkinson Disease	C0030567	DPP7	29952	Q9UHL4	dipeptidyl peptidase 7	Enzyme	11	0.839	0.269	3.9946e-22	0.01		1	1	0	2017	2017
Parkinson Disease	C0030567	DPYSL2	1808	Q16555	dihydropyrimidinase like 2	Enzyme	93	0.585	0.692	0.99375	0.02		1	2	0	2019	2019
Parkinson Disease	C0030567	DRAXIN	374946	Q8NBI3	dorsal inhibitory axon guidance protein		1	1	0.038	1.8935e-10	0.3		1	1	0	2015	2015
Parkinson Disease	C0030567	DRD1	1812	P21728	dopamine receptor D1	G-protein coupled receptor	181	0.529	0.808	0.9555	0.57		1	10	0	1996	2020
Parkinson Disease	C0030567	DRD2	1813	P14416	dopamine receptor D2	G-protein coupled receptor	437	0.436	0.846	0.74709	0.6		0.931	58	3	1995	2020
Parkinson Disease	C0030567	DRD3	1814	P35462	dopamine receptor D3	G-protein coupled receptor	199	0.529	0.692	0.0023694	0.1		0.917	24	1	2003	2020
Parkinson Disease	C0030567	DRD4	1815	P21917	dopamine receptor D4	G-protein coupled receptor	189	0.517	0.577	9.3362e-09	0.05		0.8	5	1	1998	2011
Parkinson Disease	C0030567	DRD5	1816	P21918	dopamine receptor D5	G-protein coupled receptor	73	0.603	0.423	1.348e-16	0.02		0.5	2	1	2001	2019
Parkinson Disease	C0030567	DST	667	Q03001	dystonin	Cellular structure	147	0.552	0.846	1	0.01		1	1	0	2012	2012
Parkinson Disease	C0030567	DTNBP1	84062	Q96EV8	dystrobrevin binding protein 1		93	0.588	0.615	6.8375e-06	0.01		1	1	0	2019	2019
Parkinson Disease	C0030567	DUSP2	1844	Q05923	dual specificity phosphatase 2		118	0.558	0.769	4.4697e-05	0.01		1	1	0	2018	2018
Parkinson Disease	C0030567	DUSP26	78986	Q9BV47	dual specificity phosphatase 26		35	0.682	0.346	0.00023011	0.01		1	1	0	2019	2019
Parkinson Disease	C0030567	DUSP8	1850	Q13202	dual specificity phosphatase 8		12	0.769	0.385	0.69975	0.01		0	1	0	2018	2018
Parkinson Disease	C0030567	DVL1	1855	O14640	dishevelled segment polarity protein 1	Signaling	181	0.531	0.769	3.7313e-06	0.01		1	1	0	2018	2018
Parkinson Disease	C0030567	DYNLT3	6990	P51808	dynein light chain Tctex-type 3	Cellular structure	11	0.769	0.269	0.71894	0.01		1	1	0	2012	2012
Parkinson Disease	C0030567	DYRK1A	1859	Q13627	dual specificity tyrosine phosphorylation regulated kinase 1A	Kinase	212	0.533	0.769	0.99967	0.07		1	7	0	2012	2019
Parkinson Disease	C0030567	E2F1	1869	Q01094	E2F transcription factor 1	Nucleic acid binding	324	0.441	0.846	0.9877	0.02		1	2	0	2007	2012
Parkinson Disease	C0030567	EBF3	253738	Q9H4W6	EBF transcription factor 3		124	0.595	0.731	0.99993	0.01		1	1	0	2018	2018
Parkinson Disease	C0030567	EBPL	84650	Q9BY08	EBP like	Enzyme	76	0.615	0.577	7.8199e-05	0.01		1	1	0	2017	2017
Parkinson Disease	C0030567	ECD	11319	O95905	ecdysoneless cell cycle regulator		40	0.656	0.538	2.3368e-12	0.01		1	1	0	2019	2019
Parkinson Disease	C0030567	EDN1	1906	P05305	endothelin 1	Signaling	679	0.38	0.846	0.45504	0.3		1	1	0	2009	2009
Parkinson Disease	C0030567	EEF1A1	1915	P68104	eukaryotic translation elongation factor 1 alpha 1	Enzyme	88	0.584	0.654	0.97863	0.01		1	1	0	2015	2015
Parkinson Disease	C0030567	EEF1A2	1917	Q05639	eukaryotic translation elongation factor 1 alpha 2	Enzyme	166	0.554	0.808	0.99558	0.1		0.974	39	0	2004	2020
Parkinson Disease	C0030567	EEF2	1938	P13639	eukaryotic translation elongation factor 2	Enzyme	83	0.599	0.731	0.99995	0.01		1	1	0	2015	2015
Parkinson Disease	C0030567	EEF2K	29904	O00418	eukaryotic elongation factor 2 kinase	Kinase	52	0.641	0.385	8.3628e-20	0.01		1	1	0	2018	2018
Parkinson Disease	C0030567	EGF	1950	P01133	epidermal growth factor		774	0.357	0.923	8.5294e-17	0.02		1	2	0	2011	2014
Parkinson Disease	C0030567	EGFR	1956	P00533	epidermal growth factor receptor	Kinase	1394	0.295	0.885	0.36837	0.01		1	1	0	2017	2017
Parkinson Disease	C0030567	EGLN1	54583	Q9GZT9	egl-9 family hypoxia inducible factor 1		130	0.54	0.731	0.97403	0.02		1	2	0	2016	2018
Parkinson Disease	C0030567	EGR1	1958	P18146	early growth response 1	Nucleic acid binding	378	0.433	0.923	0.3509	0.02		1	2	0	2009	2018
Parkinson Disease	C0030567	EHHADH	1962	Q08426	enoyl-CoA hydratase and 3-hydroxyacyl CoA dehydrogenase	Enzyme	50	0.67	0.5	5.2377e-10	0.01		1	1	0	2004	2004
Parkinson Disease	C0030567	EHMT1	79813	Q9H9B1	euchromatic histone lysine methyltransferase 1	Epigenetic regulator	371	0.46	0.808	1	0.08		1	8	0	2017	2018
Parkinson Disease	C0030567	EIF1	10209	P41567	eukaryotic translation initiation factor 1		37	0.653	0.577	0.8307	0.01		1	1	0	2015	2015
Parkinson Disease	C0030567	EIF2B1	1967	Q14232	eukaryotic translation initiation factor 2B subunit alpha		62	0.663	0.538	7.615e-05	0.01		1	1	0	2005	2005
Parkinson Disease	C0030567	EIF2B2	8892	P49770	eukaryotic translation initiation factor 2B subunit beta		72	0.647	0.538	2.083e-10	0.01		1	1	0	2005	2005
Parkinson Disease	C0030567	EIF2B3	8891	Q9NR50	eukaryotic translation initiation factor 2B subunit gamma		36	0.729	0.346	0.56695	0.02		1	2	0	2005	2007
Parkinson Disease	C0030567	EIF2B4	8890	Q9UI10	eukaryotic translation initiation factor 2B subunit delta		63	0.659	0.538	0.96117	0.01		1	1	0	2005	2005
Parkinson Disease	C0030567	EIF2S2	8894	P20042	eukaryotic translation initiation factor 2 subunit beta	Nucleic acid binding	69	0.621	0.577	0.95327	0.01		1	1	0	2005	2005
Parkinson Disease	C0030567	EIF3A	8661	Q14152	eukaryotic translation initiation factor 3 subunit A	Nucleic acid binding	78	0.592	0.769	1	0.01		1	1	0	2015	2015
Parkinson Disease	C0030567	EIF4A2	1974	Q14240	eukaryotic translation initiation factor 4A2		74	0.604	0.731	0.99835	0.01		1	1	0	2012	2012
Parkinson Disease	C0030567	EIF4E	1977	P06730	eukaryotic translation initiation factor 4E	Nucleic acid binding	317	0.448	0.846	0.94133	0.01		1	1	0	2012	2012
Parkinson Disease	C0030567	EIF4EBP1	1978	Q13541	eukaryotic translation initiation factor 4E binding protein 1	Nucleic acid binding	201	0.494	0.885	0.20762	0.01		1	1	0	2012	2012
Parkinson Disease	C0030567	EIF4G1	1981	Q04637	eukaryotic translation initiation factor 4 gamma 1	Nucleic acid binding	139	0.553	0.808	1	0.1		0.783	23	5	2011	2019
Parkinson Disease	C0030567	ELAVL1	1994	Q15717	ELAV like RNA binding protein 1		103	0.56	0.731	0.98849	0.01		1	1	0	2017	2017
Parkinson Disease	C0030567	ELAVL2	1993	Q12926	ELAV like RNA binding protein 2		199	0.486	0.808	0.99514	0.02		1	2	0	2017	2018
Parkinson Disease	C0030567	ELAVL4	1996	P26378	ELAV like RNA binding protein 4		31	0.682	0.269	0.90806	0.04		1	4	2	2005	2014
Parkinson Disease	C0030567	ELF4	2000	Q99607	E74 like ETS transcription factor 4	Transcription factor	45	0.644	0.462	0.06139	0.01		1	1	0	2018	2018
Parkinson Disease	C0030567	ELK3	2004	P41970	ETS transcription factor ELK3	Transcription factor	220	0.49	0.846	0.083508	0.04		1	4	0	2017	2017
Parkinson Disease	C0030567	ELOVL7	79993	A1L3X0	ELOVL fatty acid elongase 7	Enzyme	13	0.821	0.231	0.010183	0.01		1	1	0	2018	2018
Parkinson Disease	C0030567	ENDOG	2021	Q14249	endonuclease G		38	0.656	0.5	0.00018287	0.01		1	1	0	2013	2013
Parkinson Disease	C0030567	ENDOU	8909	P21128	endonuclease, poly(U) specific		41	0.682	0.423	3.2354e-14	0.01		1	1	0	2017	2017
Parkinson Disease	C0030567	ENO2	2026	P09104	enolase 2	Enzyme	239	0.475	0.846	0.38396	0.31		1	2	0	2019	2020
Parkinson Disease	C0030567	EPHB1	2047	P54762	EPH receptor B1	Kinase	169	0.518	0.846	0.9985	0.04		1	4	1	2011	2017
Parkinson Disease	C0030567	EPHB2	2048	P29323	EPH receptor B2	Kinase	649	0.374	0.846	0.99997	0.03		1	3	0	2014	2019
Parkinson Disease	C0030567	EPHX1	2052	P07099	epoxide hydrolase 1		196	0.5	0.846	3.2154e-09	0.01		0	1	0	2001	2001
Parkinson Disease	C0030567	EPHX2	2053	P34913	epoxide hydrolase 2	Enzyme	97	0.568	0.654	1.7936e-21	0.01		0	1	0	2001	2001
Parkinson Disease	C0030567	EPO	2056	P01588	erythropoietin		646	0.381	0.885	0.01125	0.01		1	1	0	2011	2011
Parkinson Disease	C0030567	EPRS1	2058	P07814	glutamyl-prolyl-tRNA synthetase 1	Enzyme	65	0.644	0.538	1.0353e-09	0.01		1	1	0	2017	2017
Parkinson Disease	C0030567	ERBB2	2064	P04626	erb-b2 receptor tyrosine kinase 2	Kinase	995	0.328	0.923	0.0059892	0.01		1	1	1	2013	2013
Parkinson Disease	C0030567	ERBB3	2065	P21860	erb-b2 receptor tyrosine kinase 3	Kinase	318	0.448	0.808	1.7003e-15	0.01		1	1	0	2011	2011
Parkinson Disease	C0030567	ERCC6L2	375748	Q5T890	ERCC excision repair 6 like 2		23	0.729	0.346	5.0596e-07	0.02		1	2	1	2016	2019
Parkinson Disease	C0030567	ERG	2078	P11308	ETS transcription factor ERG	Transcription factor	298	0.453	0.808	0.96413	0.02		1	2	0	2012	2018
Parkinson Disease	C0030567	ERN1	2081	O75460	endoplasmic reticulum to nucleus signaling 1	Kinase	163	0.513	0.808	0.99027	0.01		1	1	0	2019	2019
Parkinson Disease	C0030567	ESR1	2099	P03372	estrogen receptor 1	Nuclear receptor	1101	0.324	0.962	0.9992	0.1		0.909	11	3	1999	2019
Parkinson Disease	C0030567	ESR2	2100	Q92731	estrogen receptor 2	Nuclear receptor	528	0.4	0.923	4.4516e-08	0.08		1	8	3	2004	2018
Parkinson Disease	C0030567	ESRRG	2104	P62508	estrogen related receptor gamma	Nuclear receptor	75	0.621	0.692	0.071232	0.01		1	1	0	2017	2017
Parkinson Disease	C0030567	EXOSC6	118460	Q5RKV6	exosome component 6	Enzyme	42	0.674	0.462	0.52473	0.01		1	1	0	2017	2017
Parkinson Disease	C0030567	EZH2	2146	Q15910	enhancer of zeste 2 polycomb repressive complex 2 subunit	Epigenetic regulator	653	0.376	0.885	1	0.01		1	1	0	2020	2020
Parkinson Disease	C0030567	F12	2161	P00748	coagulation factor XII	Enzyme	87	0.612	0.577	8.2526e-08	0.01		1	1	0	2012	2012
Parkinson Disease	C0030567	F2	2147	P00734	coagulation factor II, thrombin	Enzyme	490	0.415	0.885	0.0011118	0.03		1	3	0	2006	2018
Parkinson Disease	C0030567	F2R	2149	P25116	coagulation factor II thrombin receptor	G-protein coupled receptor	347	0.444	0.846	0.0084678	0.02		1	2	0	2006	2018
Parkinson Disease	C0030567	F2RL1	2150	P55085	F2R like trypsin receptor 1	G-protein coupled receptor	256	0.48	0.769	0.00014843	0.01		1	1	0	2015	2015
Parkinson Disease	C0030567	F9	2158	P00740	coagulation factor IX	Enzyme	276	0.465	0.885	0.99776	0.02		1	2	0	2012	2013
Parkinson Disease	C0030567	FA2H	79152	Q7L5A8	fatty acid 2-hydroxylase	Enzyme	131	0.573	0.654	0.14678	0.01		1	1	0	2016	2016
Parkinson Disease	C0030567	FAAH	2166	O00519	fatty acid amide hydrolase		177	0.545	0.692	4.4449e-11	0.02		1	2	2	2012	2017
Parkinson Disease	C0030567	FABP3	2170	P05413	fatty acid binding protein 3		95	0.585	0.692	0.44326	0.04		1	4	0	2014	2019
Parkinson Disease	C0030567	FADD	8772	Q13158	Fas associated via death domain		137	0.537	0.846	0.52595	0.01		1	1	0	2002	2002
Parkinson Disease	C0030567	FAF1	11124	Q9UNN5	Fas associated factor 1		49	0.666	0.731	0.99895	0.03		1	3	0	2008	2019
Parkinson Disease	C0030567	FAIM2	23017	Q9BWQ8	Fas apoptotic inhibitory molecule 2		48	0.663	0.5	8.7012e-05	0.01		1	1	0	2018	2018
Parkinson Disease	C0030567	FAM47E	100129583	Q6ZV65	family with sequence similarity 47 member E		1	1	0.038	0.0017029	0.11		1	6	3	2009	2017
Parkinson Disease	C0030567	FAM47E-STBD1	100631383	Q6ZV65	FAM47E-STBD1 readthrough		1	1	0.038	7.6594e-12	0.11		1	6	3	2009	2017
Parkinson Disease	C0030567	FAS	355	P25445	Fas cell surface death receptor		754	0.372	0.923	0.8117	0.03		1	3	0	2005	2018
Parkinson Disease	C0030567	FASLG	356	P48023	Fas ligand	Signaling	398	0.43	0.885	0.18345	0.2		1	1	0	2007	2007
Parkinson Disease	C0030567	FASN	2194	P49327	fatty acid synthase	Enzyme	245	0.474	0.846	1	0.01		1	1	0	2017	2017
Parkinson Disease	C0030567	FBP1	2203	P09467	fructose-bisphosphatase 1	Enzyme	125	0.575	0.692	0.079124	0.31		1	2	0	2008	2010
Parkinson Disease	C0030567	FBRS	64319	Q9HAH7	fibrosin		47	0.653	0.654	0.99987	0.02		1	2	0	2019	2019
Parkinson Disease	C0030567	FBXO2	26232	Q9UK22	F-box protein 2		11	0.805	0.346	0.00021527	0.01		1	1	1	2017	2017
Parkinson Disease	C0030567	FBXO41	150726	Q8TF61	F-box protein 41		5	0.89	0.077	0.99944	0.01		1	1	1	2017	2017
Parkinson Disease	C0030567	FBXO42	54455	Q6P3S6	F-box protein 42		4	0.861	0.154	0.99503	0.01		1	1	0	2013	2013
Parkinson Disease	C0030567	FBXO48	554251	Q5FWF7	F-box protein 48		2	0.931	0.192	0.0001068	0.01		1	1	0	2013	2013
Parkinson Disease	C0030567	FBXO7	25793	Q9Y3I1	F-box protein 7		76	0.65	0.769	5.7858e-07	0.1		0.955	22	5	2009	2019
Parkinson Disease	C0030567	FBXO8	26269	Q9NRD0	F-box protein 8		49	0.647	0.692	0.48562	0.02		1	2	0	2019	2019
Parkinson Disease	C0030567	FBXO9	26268	Q9UK97	F-box protein 9		7	0.821	0.269	0.00012166	0.01		1	1	0	2016	2016
Parkinson Disease	C0030567	FBXW12	285231	Q6X9E4	F-box and WD repeat domain containing 12		5	0.89	0.154	7.0808e-10	0.01		1	1	0	2017	2017
Parkinson Disease	C0030567	FBXW7	55294	Q969H0	F-box and WD repeat domain containing 7	Enzyme modulator	257	0.465	0.808	0.99949	0.01		1	1	0	2004	2004
Parkinson Disease	C0030567	FCER2	2208	P06734	Fc fragment of IgE receptor II	Receptor	104	0.56	0.654	7.6122e-12	0.31		1	2	0	1999	2015
Parkinson Disease	C0030567	FCGR2B	2213	P31994	Fc fragment of IgG receptor IIb	Cell adhesion	155	0.522	0.846	0.45637	0.01		1	1	0	2018	2018
Parkinson Disease	C0030567	FCGR3A	2214	P08637	Fc fragment of IgG receptor IIIa	Cell adhesion	352	0.432	0.962	3.6955e-06	0.02		1	2	0	2017	2017
Parkinson Disease	C0030567	FCGR3B	2215	O75015	Fc fragment of IgG receptor IIIb	Cell adhesion	291	0.452	0.962	3.0294e-07	0.01		1	1	0	2017	2017
Parkinson Disease	C0030567	FDXR	2232	P22570	ferredoxin reductase	Enzyme	103	0.566	0.808	1.1493e-06	0.01		1	1	0	2019	2019
Parkinson Disease	C0030567	FEZ1	9638	Q99689	fasciculation and elongation protein zeta 1		41	0.666	0.5	0.75002	0.2		1	1	0	2014	2014
Parkinson Disease	C0030567	FFAR1	2864	O14842	free fatty acid receptor 1	G-protein coupled receptor	63	0.619	0.577	0.00075686	0.01		1	1	0	2017	2017
Parkinson Disease	C0030567	FGB	2244	P02675	fibrinogen beta chain	Signaling	95	0.584	0.692	0.56616	0.3		1	1	0	2012	2012
Parkinson Disease	C0030567	FGF1	2246	P05230	fibroblast growth factor 1	Signaling	184	0.507	0.846	0.44406	0.01		1	1	0	2019	2019
Parkinson Disease	C0030567	FGF13	2258	Q92913	fibroblast growth factor 13	Signaling	167	0.514	0.808	0.89489	0.01		1	1	0	2009	2009
Parkinson Disease	C0030567	FGF18	8817	O76093	fibroblast growth factor 18	Signaling	50	0.647	0.577	0.38517	0.01		1	1	0	2017	2017
Parkinson Disease	C0030567	FGF2	2247	P09038	fibroblast growth factor 2	Signaling	635	0.383	0.923	0.0184	0.04		1	4	0	2009	2019
Parkinson Disease	C0030567	FGF20	26281	Q9NP95	fibroblast growth factor 20	Signaling	45	0.663	0.577	0.81379	0.1		0.833	24	3	2004	2019
Parkinson Disease	C0030567	FGF23	8074	Q9GZV9	fibroblast growth factor 23	Signaling	305	0.46	0.731	0.031014	0.01		1	1	0	2009	2009
Parkinson Disease	C0030567	FGF8	2253	P55075	fibroblast growth factor 8	Signaling	212	0.507	0.769	0.67676	0.01		1	1	0	2001	2001
Parkinson Disease	C0030567	FGF9	2254	P31371	fibroblast growth factor 9	Signaling	153	0.528	0.846	0.94704	0.01		1	1	0	2018	2018
Parkinson Disease	C0030567	FGG	2266	P02679	fibrinogen gamma chain	Signaling	70	0.633	0.615	0.04963	0.01		1	1	0	2018	2018
Parkinson Disease	C0030567	FHL5	9457	Q5TD97	four and a half LIM domains 5	Transcription factor	153	0.53	0.769	4.8464e-10	0.05		1	5	0	1997	2002
Parkinson Disease	C0030567	FKBP10	60681	Q96AY3	FKBP prolyl isomerase 10		86	0.606	0.538	2.3826e-06	0.01		1	1	0	2020	2020
Parkinson Disease	C0030567	FKBP1A	2280	P62942	FKBP prolyl isomerase 1A	Enzyme	49	0.641	0.654	0.81452	0.04		1	4	0	2011	2020
Parkinson Disease	C0030567	FKBP1B	2281	P68106	FKBP prolyl isomerase 1B	Enzyme	17	0.769	0.192	0.39358	0.01		1	1	0	2020	2020
Parkinson Disease	C0030567	FKBP2	2286	P26885	FKBP prolyl isomerase 2		15	0.792	0.308	0.049274	0.01		1	1	0	2020	2020
Parkinson Disease	C0030567	FKBP3	2287	Q00688	FKBP prolyl isomerase 3		9	0.805	0.269	0.00066025	0.01		1	1	0	2020	2020
Parkinson Disease	C0030567	FKBP4	2288	Q02790	FKBP prolyl isomerase 4	Enzyme	149	0.532	0.769	0.15539	0.03		1	3	0	2010	2020
Parkinson Disease	C0030567	FKBP5	2289	Q13451	FKBP prolyl isomerase 5	Enzyme	179	0.524	0.769	0.73393	0.01		1	1	0	2020	2020
Parkinson Disease	C0030567	FKBP7	51661	Q9Y680	FKBP prolyl isomerase 7		11	0.821	0.192	4.1828e-08	0.01		1	1	0	2020	2020
Parkinson Disease	C0030567	FKBP9	11328	O95302	FKBP prolyl isomerase 9		13	0.805	0.231	1.0584e-05	0.01		1	1	0	2020	2020
Parkinson Disease	C0030567	FLNB	2317	O75369	filamin B		374	0.458	0.923	6.0505e-10	0.01		1	1	0	2016	2016
Parkinson Disease	C0030567	FLVCR1	28982	Q9Y5Y0	FLVCR heme transporter 1	Transporter	188	0.529	0.885	0.0013127	0.01		1	1	0	2008	2008
Parkinson Disease	C0030567	FMR1	2332	Q06787	FMRP translational regulator 1	Nucleic acid binding	346	0.473	0.769	0.64718	0.1		0.929	14	0	2005	2020
Parkinson Disease	C0030567	FN1	2335	P02751	fibronectin 1	Signaling	724	0.365	0.962	0.0014045	0.01		1	1	0	2018	2018
Parkinson Disease	C0030567	FOSL2	2355	P15408	FOS like 2, AP-1 transcription factor subunit	Transcription factor	83	0.595	0.692	0.98293	0.02		1	2	0	2015	2017
Parkinson Disease	C0030567	FOXA1	3169	P55317	forkhead box A1	Transcription factor	138	0.522	0.731	0.22227	0.02		1	2	0	2015	2018
Parkinson Disease	C0030567	FOXA2	3170	Q9Y261	forkhead box A2	Transcription factor	143	0.528	0.769	0.74225	0.03		1	3	0	2010	2018
Parkinson Disease	C0030567	FOXO1	2308	Q12778	forkhead box O1		380	0.433	0.846	0.99725	0.03		1	3	0	2012	2019
Parkinson Disease	C0030567	FOXO3	2309	O43524	forkhead box O3		381	0.431	0.808	0.98806	0.02		1	2	0	2014	2017
Parkinson Disease	C0030567	FPR2	2358	P25090	formyl peptide receptor 2	G-protein coupled receptor	124	0.547	0.769	0.40137	0.01		1	1	0	2020	2020
Parkinson Disease	C0030567	FRY	10129	Q5TBA9	FRY microtubule binding protein		42	0.666	0.5	1	0.1		1	1	1	2012	2012
Parkinson Disease	C0030567	FSD1	79187	Q9BTV5	fibronectin type III and SPRY domain containing 1		220	0.486	0.808	0.25199	0.01		1	1	0	2011	2011
Parkinson Disease	C0030567	FSD1L	83856	Q9BXM9	fibronectin type III and SPRY domain containing 1 like		216	0.488	0.808	0.23386	0.01		1	1	0	2011	2011
Parkinson Disease	C0030567	FSIP1	161835	Q8NA03	fibrous sheath interacting protein 1		47	0.663	0.615	7.6972e-14	0.01		1	1	0	2015	2015
Parkinson Disease	C0030567	FST	10468	P19883	follistatin	Enzyme modulator	182	0.513	0.731	0.98014	0.02		1	2	0	2017	2019
Parkinson Disease	C0030567	FTH1	2495	P02794	ferritin heavy chain 1	Storage	107	0.559	0.731	0.13999	0.02		1	2	0	2019	2019
Parkinson Disease	C0030567	FTL	2512	P02792	ferritin light chain	Storage	135	0.559	0.692	1.6617e-09	0.03		0.667	3	0	2002	2018
Parkinson Disease	C0030567	FTMT	94033	Q8N4E7	ferritin mitochondrial	Storage	29	0.686	0.423	0.0056072	0.02		1	2	0	2010	2017
Parkinson Disease	C0030567	FUBP1	8880	Q96AE4	far upstream element binding protein 1	Enzyme	61	0.61	0.615	1	0.01		1	1	0	2006	2006
Parkinson Disease	C0030567	FUS	2521	P35637	FUS RNA binding protein	Nucleic acid binding	301	0.47	0.846	0.9993	0.09		0.889	9	6	2014	2020
Parkinson Disease	C0030567	FXN	2395	Q16595	frataxin	Enzyme	220	0.51	0.654	0.34491	0.02		1	2	0	2002	2012
Parkinson Disease	C0030567	FXYD1	5348	O00168	FXYD domain containing ion transport regulator 1	Ion channel	26	0.682	0.385	0.24395	0.01		1	1	0	2020	2020
Parkinson Disease	C0030567	FYCO1	79443	Q9BQS8	FYVE and coiled-coil domain autophagy adaptor 1		14	0.769	0.269	5.4118e-27	0.01		1	1	0	2018	2018
Parkinson Disease	C0030567	FYN	2534	P06241	FYN proto-oncogene, Src family tyrosine kinase	Kinase	116	0.556	0.731	0.99406	0.1		1	13	0	2000	2019
Parkinson Disease	C0030567	FZD4	8322	Q9ULV1	frizzled class receptor 4	G-protein coupled receptor	239	0.49	0.923	0.96962	0.01		1	1	0	2017	2017
Parkinson Disease	C0030567	G3BP1	10146	Q13283	G3BP stress granule assembly factor 1	Nucleic acid binding	78	0.597	0.654	0.033122	0.01		1	1	0	2019	2019
Parkinson Disease	C0030567	G6PD	2539	P11413	glucose-6-phosphate dehydrogenase	Enzyme	410	0.424	0.846	0.97158	0.01		1	1	0	2019	2019
Parkinson Disease	C0030567	GABARAP	11337	O95166	GABA type A receptor-associated protein	Cellular structure	31	0.695	0.5	0.26129	0.01		1	1	0	2018	2018
Parkinson Disease	C0030567	GABARAPL2	11345	P60520	GABA type A receptor associated protein like 2	Cellular structure	10	0.821	0.231	0.00022815	0.01		1	1	0	2018	2018
Parkinson Disease	C0030567	GABBR1	2550	Q9UBS5	gamma-aminobutyric acid type B receptor subunit 1	G-protein coupled receptor	82	0.587	0.769	0.99991	0.01		1	1	0	2012	2012
Parkinson Disease	C0030567	GABPA	2551	Q06546	GA binding protein transcription factor subunit alpha	Transcription factor	632	0.379	0.885	0.99812	0.1		0.977	43	0	2006	2020
Parkinson Disease	C0030567	GAD1	2571	Q99259	glutamate decarboxylase 1	Enzyme	245	0.486	0.885	0.046164	0.09		1	9	0	1995	2013
Parkinson Disease	C0030567	GAD2	2572	Q05329	glutamate decarboxylase 2	Enzyme	173	0.529	0.731	0.75083	0.02		1	2	0	2002	2005
Parkinson Disease	C0030567	GAK	2580	O14976	cyclin G associated kinase	Kinase	13	0.805	0.231	0.0051818	0.5		1	18	4	2009	2020
Parkinson Disease	C0030567	GAL	51083	P22466	galanin and GMAP prepropeptide		226	0.493	0.846	4.3885e-06	0.02		1	2	0	2018	2019
Parkinson Disease	C0030567	GALC	2581	P54803	galactosylceramidase		99	0.604	0.615	5.2142e-15	0.02		1	2	0	2018	2018
Parkinson Disease	C0030567	GALNS	2588	P34059	galactosamine (N-acetyl)-6-sulfatase	Enzyme	138	0.56	0.808	2.9611e-10	0.01		1	1	0	2020	2020
Parkinson Disease	C0030567	GAP43	2596	P17677	growth associated protein 43		109	0.564	0.731	0.021461	0.03		1	3	0	2000	2019
Parkinson Disease	C0030567	GAPDH	2597	P04406	glyceraldehyde-3-phosphate dehydrogenase	Enzyme	305	0.447	0.808	0.11388	0.1		1	10	4	2000	2020
Parkinson Disease	C0030567	GAST	2520	P01350	gastrin		236	0.485	0.808	0.0027394	0.01		1	1	0	2020	2020
Parkinson Disease	C0030567	GATA2	2624	P23769	GATA binding protein 2		229	0.496	0.654	0.97927	0.01		0	1	0	2010	2010
Parkinson Disease	C0030567	GBA	2629	P04062	glucosylceramidase beta		319	0.5	0.808	1.4355e-06	0.5		0.989	264	15	2004	2020
Parkinson Disease	C0030567	GBA2	57704	Q9HCG7	glucosylceramidase beta 2		79	0.636	0.654	1.9892e-20	0.01		1	1	1	2017	2017
Parkinson Disease	C0030567	GBF1	8729	Q92538	golgi brefeldin A resistant guanine nucleotide exchange factor 1		14	0.839	0.269	4.7521e-15	0.1		1	1	2	2017	2017
Parkinson Disease	C0030567	GC	2638	P02774	GC vitamin D binding protein	Transporter	219	0.489	0.885	2.7301e-11	0.02		1	2	2	2012	2017
Parkinson Disease	C0030567	GCG	2641	P01275	glucagon		441	0.431	0.885	0.034814	0.1		1	18	0	2014	2019
Parkinson Disease	C0030567	GCH1	2643	P30793	GTP cyclohydrolase 1	Enzyme	254	0.511	0.846	0.90292	0.2		1	33	3	1996	2019
Parkinson Disease	C0030567	GDF1	2657	P27539	growth differentiation factor 1	Signaling	136	0.529	0.692	0.41237	0.01		1	1	0	2017	2017
Parkinson Disease	C0030567	GDF15	9518	Q99988	growth differentiation factor 15	Signaling	389	0.429	0.808	3.0133e-07	0.04		1	4	0	2000	2019
Parkinson Disease	C0030567	GDF5	8200	P43026	growth differentiation factor 5	Signaling	238	0.511	0.692	0.67002	0.23		1	4	0	2012	2017
Parkinson Disease	C0030567	GDNF	2668	P39905	glial cell derived neurotrophic factor	Signaling	409	0.434	0.885	0.2035	0.4		0.983	117	0	1993	2020
Parkinson Disease	C0030567	GET3	439	O43681	guided entry of tail-anchored proteins factor 3, ATPase	Enzyme	1	1	0.038	0.94316	0.01		1	1	0	2015	2015
Parkinson Disease	C0030567	GFAP	2670	P14136	glial fibrillary acidic protein		447	0.421	0.885	1.4601e-06	0.4		1	16	0	1999	2020
Parkinson Disease	C0030567	GFPT1	2673	Q06210	glutamine--fructose-6-phosphate transaminase 1	Enzyme	104	0.612	0.654	0.89953	0.01		0	1	0	2011	2011
Parkinson Disease	C0030567	GHR	2690	P10912	growth hormone receptor	Signaling	247	0.49	0.846	8.4385e-05	0.01		1	1	0	2019	2019
Parkinson Disease	C0030567	GHSR	2693	Q92847	growth hormone secretagogue receptor	G-protein coupled receptor	171	0.528	0.769	0.0065825	0.01		1	1	0	2017	2017
Parkinson Disease	C0030567	GIGYF2	26058	Q6Y7W6	GRB10 interacting GYF protein 2		54	0.711	0.269	1	0.1		0.8	25	9	2005	2017
Parkinson Disease	C0030567	GIP	2695	P09681	gastric inhibitory polypeptide		110	0.57	0.654	0.27108	0.07		1	7	0	2017	2020
Parkinson Disease	C0030567	GIT1	28964	Q9Y2X7	GIT ArfGAP 1		56	0.647	0.538	0.99978	0.01		1	1	0	2010	2010
Parkinson Disease	C0030567	GJB1	2705	P08034	gap junction protein beta 1	Cell-cell junction	224	0.514	0.731	0.84627	0.01		1	1	0	2019	2019
Parkinson Disease	C0030567	GJB2	2706	P29033	gap junction protein beta 2	Cell-cell junction	392	0.441	0.846	6.562e-16	0.01		1	1	0	2017	2017
Parkinson Disease	C0030567	GJB6	10804	O95452	gap junction protein beta 6	Cell-cell junction	176	0.528	0.808	1.658e-07	0.01		1	1	0	2018	2018
Parkinson Disease	C0030567	GJC2	57165	Q5T442	gap junction protein gamma 2	Cell-cell junction	115	0.593	0.692	0.010438	0.2		1	1	0	2011	2011
Parkinson Disease	C0030567	GK5	256356	Q6ZS86	glycerol kinase 5	Kinase	15	0.743	0.192	0.0063366	0.01		1	1	0	2018	2018
Parkinson Disease	C0030567	GLA	2717	P06280	galactosidase alpha		190	0.537	0.769	0.99675	0.05		1	5	0	2011	2018
Parkinson Disease	C0030567	GLB1	2720	P16278	galactosidase beta 1	Enzyme	385	0.448	0.808	7.9215e-10	0.02		1	2	0	2019	2019
Parkinson Disease	C0030567	GLI1	2735	P08151	GLI family zinc finger 1		369	0.431	0.846	7.6639e-14	0.01		1	1	0	2004	2004
Parkinson Disease	C0030567	GLI2	2736	P10070	GLI family zinc finger 2		351	0.446	0.846	0.97303	0.01		1	1	0	2003	2003
Parkinson Disease	C0030567	GLIS1	148979	Q8NBF1	GLIS family zinc finger 1		17	0.751	0.308	0.038902	0.01		1	1	1	2012	2012
Parkinson Disease	C0030567	GLP1R	2740	P43220	glucagon like peptide 1 receptor	G-protein coupled receptor	288	0.471	0.846	0.29347	0.1		1	16	0	2017	2019
Parkinson Disease	C0030567	GLRX	2745	P35754	glutaredoxin		65	0.619	0.577	5.6744e-07	0.04		1	4	0	2012	2019
Parkinson Disease	C0030567	GLS	2744	O94925	glutaminase	Enzyme	217	0.489	0.808	0.96154	0.01		1	1	0	2009	2009
Parkinson Disease	C0030567	GLUD1	2746	P00367	glutamate dehydrogenase 1	Enzyme	86	0.584	0.731	0.0070495	0.01		1	1	0	2011	2011
Parkinson Disease	C0030567	GLUD2	2747	P49448	glutamate dehydrogenase 2	Enzyme	52	0.678	0.423	0.03152	0.03		1	3	1	2010	2013
Parkinson Disease	C0030567	GLUL	2752	P15104	glutamate-ammonia ligase	Enzyme	200	0.513	0.731	0.9957	0.02		1	2	0	2005	2019
Parkinson Disease	C0030567	GNAL	2774	P38405	G protein subunit alpha L	Enzyme modulator	41	0.674	0.308	0.99829	0.01		1	1	0	2014	2014
Parkinson Disease	C0030567	GNAQ	2776	P50148	G protein subunit alpha q	Enzyme modulator	219	0.516	0.808	0.98069	0.01		1	1	0	2017	2017
Parkinson Disease	C0030567	GNPDA2	132789	Q8TDQ7	glucosamine-6-phosphate deaminase 2	Enzyme	14	0.792	0.346	0.0084836	0.01		1	1	0	2019	2019
Parkinson Disease	C0030567	GOLGA6A	342096	Q9NYA3	golgin A6 family member A		90	0.592	0.654	1.61e-05	0.01		1	1	0	2017	2017
Parkinson Disease	C0030567	GORASP2	26003	Q9H8Y8	golgi reassembly stacking protein 2		12	0.78	0.308	0.88389	0.01		1	1	0	2019	2019
Parkinson Disease	C0030567	GPC4	2239	O75487	glypican 4		181	0.547	0.769	0.92613	0.01		1	1	0	2014	2014
Parkinson Disease	C0030567	GPER1	2852	Q99527	G protein-coupled estrogen receptor 1	G-protein coupled receptor	180	0.505	0.731	0.57434	0.01		1	1	0	2017	2017
Parkinson Disease	C0030567	GPNMB	10457	Q14956	glycoprotein nmb	Signaling	103	0.566	0.692	2.8803e-27	0.16		1	8	2	2011	2019
Parkinson Disease	C0030567	GPR139	124274	Q6DWJ6	G protein-coupled receptor 139	G-protein coupled receptor	6	0.89	0.192	0.036904	0.01		1	1	0	2017	2017
Parkinson Disease	C0030567	GPR143	4935	P51810	G protein-coupled receptor 143	G-protein coupled receptor	47	0.659	0.385	0.92526	0.02		1	2	0	2019	2019
Parkinson Disease	C0030567	GPR151	134391	Q8TDV0	G protein-coupled receptor 151	G-protein coupled receptor	169	0.53	0.923	3.2266e-08	0.01		1	1	0	2017	2017
Parkinson Disease	C0030567	GPR158	57512	Q5T848	G protein-coupled receptor 158	G-protein coupled receptor	35	0.678	0.423	0.00055056	0.01		1	1	0	2019	2019
Parkinson Disease	C0030567	GPR17	2840	Q13304	G protein-coupled receptor 17	G-protein coupled receptor	41	0.686	0.615	8.4259e-05	0.01		1	1	0	2018	2018
Parkinson Disease	C0030567	GPR3	2827	P46089	G protein-coupled receptor 3	G-protein coupled receptor	18	0.743	0.5	0.00026263	0.01		1	1	0	2017	2017
Parkinson Disease	C0030567	GPR37	2861	O15354	G protein-coupled receptor 37	G-protein coupled receptor	23	0.716	0.385	0.00033812	0.1		1	11	0	2006	2019
Parkinson Disease	C0030567	GPR37L1	9283	O60883	G protein-coupled receptor 37 like 1	G-protein coupled receptor	16	0.751	0.192	1.0195e-09	0.01		1	1	0	2019	2019
Parkinson Disease	C0030567	GPR55	9290	Q9Y2T6	G protein-coupled receptor 55	G-protein coupled receptor	68	0.619	0.615	2.8503e-05	0.02		1	2	0	2017	2019
Parkinson Disease	C0030567	GPR6	2830	P46095	G protein-coupled receptor 6	G-protein coupled receptor	3	0.89	0.115	0.068111	0.01		1	1	0	2017	2017
Parkinson Disease	C0030567	GPR65	8477	Q8IYL9	G protein-coupled receptor 65	G-protein coupled receptor	47	0.653	0.5	0.1114	0.1		1	1	1	2017	2017
Parkinson Disease	C0030567	GPR78	27201	Q96P69	G protein-coupled receptor 78	G-protein coupled receptor	22	0.722	0.192	2.6834e-06	0.01		1	1	0	2019	2019
Parkinson Disease	C0030567	GPR88	54112	Q9GZN0	G protein-coupled receptor 88	G-protein coupled receptor	21	0.805	0.115	0.75488	0.02		1	2	0	2019	2020
Parkinson Disease	C0030567	GPRC5C	55890	Q9NQ84	G protein-coupled receptor class C group 5 member C	G-protein coupled receptor	37	0.674	0.538	0.00047422	0.01		1	1	0	2009	2009
Parkinson Disease	C0030567	GPRC5D	55507	Q9NZD1	G protein-coupled receptor class C group 5 member D	G-protein coupled receptor	37	0.67	0.538	0.0012463	0.01		1	1	0	2009	2009
Parkinson Disease	C0030567	GPRC6A	222545	Q5T6X5	G protein-coupled receptor class C group 6 member A	G-protein coupled receptor	173	0.526	0.923	5.5919e-17	0.01		1	1	0	2017	2017
Parkinson Disease	C0030567	GPX1	2876	P07203	glutathione peroxidase 1	Enzyme	290	0.458	0.923	3.8518e-05	0.31		1	2	0	2005	2009
Parkinson Disease	C0030567	GPX4	2879	P36969	glutathione peroxidase 4	Enzyme	201	0.516	0.808	4.7865e-05	0.03		1	3	0	2017	2019
Parkinson Disease	C0030567	GPX6	257202	P59796	glutathione peroxidase 6	Enzyme	13	0.769	0.385	2.582e-06	0.01		1	1	0	2018	2018
Parkinson Disease	C0030567	GPX7	2882	Q96SL4	glutathione peroxidase 7	Enzyme	15	0.769	0.269	5.8451e-06	0.02		1	2	1	2018	2019
Parkinson Disease	C0030567	GRAP2	9402	O75791	GRB2 related adaptor protein 2		538	0.394	0.923	0.00015256	0.1		1	11	0	2003	2019
Parkinson Disease	C0030567	GRIA2	2891	P42262	glutamate ionotropic receptor AMPA type subunit 2	Ion channel	110	0.573	0.692	0.99916	0.03		1	3	0	2018	2020
Parkinson Disease	C0030567	GRIK3	2899	Q13003	glutamate ionotropic receptor kainate type subunit 3	Ion channel	35	0.674	0.538	0.99998	0.01		1	1	0	2020	2020
Parkinson Disease	C0030567	GRIN1	2902	Q05586	glutamate ionotropic receptor NMDA type subunit 1	Ion channel	150	0.561	0.692	0.97629	0.01		1	1	2	2010	2010
Parkinson Disease	C0030567	GRIN2A	2903	Q12879	glutamate ionotropic receptor NMDA type subunit 2A	Ion channel	212	0.522	0.808	0.99998	0.07		1	7	1	2011	2019
Parkinson Disease	C0030567	GRIN2B	2904	Q13224	glutamate ionotropic receptor NMDA type subunit 2B	Ion channel	249	0.51	0.692	1	0.1		1	13	3	2002	2019
Parkinson Disease	C0030567	GRIN2C	2905	Q14957	glutamate ionotropic receptor NMDA type subunit 2C	Ion channel	11	0.792	0.269	2.3053e-07	0.01		1	1	0	2018	2018
Parkinson Disease	C0030567	GRIN2D	2906	O15399	glutamate ionotropic receptor NMDA type subunit 2D	Ion channel	82	0.65	0.538	0.99996	0.03		1	3	0	2016	2019
Parkinson Disease	C0030567	GRK2	156	P25098	G protein-coupled receptor kinase 2	Kinase	159	0.532	0.654	0.99998	0.2		1	1	0	2008	2008
Parkinson Disease	C0030567	GRK3	157	P35626	G protein-coupled receptor kinase 3	Kinase	56	0.621	0.731	0.71059	0.2		1	1	0	2008	2008
Parkinson Disease	C0030567	GRK5	2869	P34947	G protein-coupled receptor kinase 5	Kinase	86	0.588	0.769	0.67567	0.23		1	4	2	2008	2015
Parkinson Disease	C0030567	GRK6	2870	P43250	G protein-coupled receptor kinase 6	Kinase	51	0.67	0.654	0.00048726	0.21		1	2	0	2008	2010
Parkinson Disease	C0030567	GRM2	2912	Q14416	glutamate metabotropic receptor 2	G-protein coupled receptor	104	0.582	0.577	0.12019	0.03		1	3	0	2018	2019
Parkinson Disease	C0030567	GRM3	2913	Q14832	glutamate metabotropic receptor 3	G-protein coupled receptor	79	0.606	0.538	0.78458	0.01		0	1	0	2019	2019
Parkinson Disease	C0030567	GRM4	2914	Q14833	glutamate metabotropic receptor 4	G-protein coupled receptor	54	0.636	0.5	0.99307	0.06		1	6	0	2012	2019
Parkinson Disease	C0030567	GRM5	2915	P41594	glutamate metabotropic receptor 5	G-protein coupled receptor	189	0.525	0.846	0.99872	0.1		1	17	0	2010	2020
Parkinson Disease	C0030567	GRM8	2918	O00222	glutamate metabotropic receptor 8	G-protein coupled receptor	56	0.636	0.577	4.5334e-07	0.01		1	1	0	2018	2018
Parkinson Disease	C0030567	GRN	2896	P28799	granulin precursor		412	0.435	0.846	0.069666	0.1		0.917	12	3	2007	2018
Parkinson Disease	C0030567	GRP	2922	P07492	gastrin releasing peptide		172	0.524	0.769	0.0025347	0.02		1	2	0	2006	2016
Parkinson Disease	C0030567	GSK3B	2932	P49841	glycogen synthase kinase 3 beta	Kinase	393	0.43	0.846	0.95571	0.3		1	23	3	2005	2019
Parkinson Disease	C0030567	GSPT1	2935	P15170	G1 to S phase transition 1	Enzyme	30	0.7	0.462	0.99986	0.01		1	1	0	2005	2005
Parkinson Disease	C0030567	GSR	2936	P00390	glutathione-disulfide reductase	Enzyme	206	0.494	0.846	1.2922e-06	0.01		1	1	0	2017	2017
Parkinson Disease	C0030567	GSTA4	2941	O15217	glutathione S-transferase alpha 4		40	0.678	0.462	0.010958	0.33		1	4	0	2005	2018
Parkinson Disease	C0030567	GSTK1	373156	Q9Y2Q3	glutathione S-transferase kappa 1		445	0.412	0.885	1.9374e-06	0.1		0.909	11	0	1999	2019
Parkinson Disease	C0030567	GSTM1	2944	P09488	glutathione S-transferase mu 1		627	0.38	0.923	0.0020641	0.4		0.75	20	0	1999	2019
Parkinson Disease	C0030567	GSTM2	2946	P28161	glutathione S-transferase mu 2		195	0.488	0.808	3.3913e-07	0.05		1	5	0	2001	2016
Parkinson Disease	C0030567	GSTO1	9446	P78417	glutathione S-transferase omega 1		136	0.541	0.769	5.0916e-09	0.04		0.75	4	1	2003	2012
Parkinson Disease	C0030567	GSTO2	119391	Q9H4Y5	glutathione S-transferase omega 2		53	0.631	0.692	2.6125e-09	0.05		0.8	5	2	2003	2012
Parkinson Disease	C0030567	GSTP1	2950	P09211	glutathione S-transferase pi 1		610	0.383	0.923	0.014155	0.38		0.778	9	2	2003	2019
Parkinson Disease	C0030567	GSTT1	2952	P30711	glutathione S-transferase theta 1		541	0.393	0.923	0.00014834	0.1		0.583	12	0	1999	2019
Parkinson Disease	C0030567	GTF2H1	2965	P32780	general transcription factor IIH subunit 1	Transcription factor	258	0.469	0.846	0.98982	0.07		1	7	0	2005	2020
Parkinson Disease	C0030567	GTF2H4	2968	Q92759	general transcription factor IIH subunit 4	Transcription factor	87	0.573	0.846	4.2353e-07	0.01		1	1	0	2017	2017
Parkinson Disease	C0030567	GTPBP6	8225	O43824	GTP binding protein 6 (putative)		1	1	0.038	1.1591e-07	0.01		1	1	0	2019	2019
Parkinson Disease	C0030567	H2BS1	54145	P57053	H2B.S histone 1		22	0.711	0.615		0.01		1	1	0	2016	2016
Parkinson Disease	C0030567	H3C1	8350	P68431	H3 clustered histone 1		37	0.67	0.308	6.293e-07	0.02		1	2	0	2007	2010
Parkinson Disease	C0030567	H3C10	8357	P68431	H3 clustered histone 10		36	0.67	0.308	0.0057387	0.02		1	2	0	2007	2010
Parkinson Disease	C0030567	H3C11	8354	P68431	H3 clustered histone 11		38	0.663	0.308	0.0084746	0.02		1	2	0	2007	2010
Parkinson Disease	C0030567	H3C12	8356	P68431	H3 clustered histone 12		38	0.666	0.385	0.60556	0.02		1	2	0	2007	2010
Parkinson Disease	C0030567	H3C2	8358	P68431	H3 clustered histone 2		43	0.653	0.423	1.4796e-05	0.02		1	2	0	2007	2010
Parkinson Disease	C0030567	H3C3	8352	P68431	H3 clustered histone 3		36	0.67	0.308	0.26064	0.02		1	2	0	2007	2010
Parkinson Disease	C0030567	H3C4	8351	P68431	H3 clustered histone 4		36	0.67	0.308	0.00113	0.02		1	2	0	2007	2010
Parkinson Disease	C0030567	H3C6	8353	P68431	H3 clustered histone 6		38	0.666	0.346	1.4382e-06	0.02		1	2	0	2007	2010
Parkinson Disease	C0030567	H3C7	8968	P68431	H3 clustered histone 7		36	0.67	0.308	0.0065896	0.02		1	2	0	2007	2010
Parkinson Disease	C0030567	H3C8	8355	P68431	H3 clustered histone 8		37	0.67	0.308	1.1617e-06	0.02		1	2	0	2007	2010
Parkinson Disease	C0030567	HAMP	57817	P81172	hepcidin antimicrobial peptide		377	0.433	0.846	0.0081797	0.01		1	1	0	2018	2018
Parkinson Disease	C0030567	HAPLN2	60484	Q9GZV7	hyaluronan and proteoglycan link protein 2	Extracellular structure	3	0.931	0.077	7.1205e-07	0.01		1	1	0	2019	2019
Parkinson Disease	C0030567	HAS2	3037	Q92819	hyaluronan synthase 2		85	0.588	0.692	0.99013	0.01		1	1	0	2013	2013
Parkinson Disease	C0030567	HBG1	3047	P69891	hemoglobin subunit gamma 1		65	0.615	0.538	0.56611	0.3		1	1	0	2015	2015
Parkinson Disease	C0030567	HCAR2	338442	Q8TDS4	hydroxycarboxylic acid receptor 2		65	0.631	0.692	0.00018933	0.02		1	2	0	2014	2019
Parkinson Disease	C0030567	HCLS1	3059	P14317	hematopoietic cell-specific Lyn substrate 1	Cellular structure	132	0.539	0.846	1.3157e-06	0.02		1	2	0	2014	2019
Parkinson Disease	C0030567	HCN1	348980	O60741	hyperpolarization activated cyclic nucleotide gated potassium channel 1		157	0.564	0.654	0.99989	0.01		1	1	0	2016	2016
Parkinson Disease	C0030567	HCN2	610	Q9UL51	hyperpolarization activated cyclic nucleotide gated potassium and sodium channel 2	Ion channel	46	0.653	0.385	0.48885	0.02		1	2	0	2016	2018
Parkinson Disease	C0030567	HCN3	57657	Q9P1Z3	hyperpolarization activated cyclic nucleotide gated potassium channel 3	Ion channel	15	0.792	0.308	2.5694e-05	0.2		1	1	0	2009	2009
Parkinson Disease	C0030567	HCRT	3060	O43612	hypocretin neuropeptide precursor		237	0.5	0.808	0.028774	0.09		1	9	0	2006	2020
Parkinson Disease	C0030567	HCRTR1	3061	O43613	hypocretin receptor 1	G-protein coupled receptor	71	0.623	0.654	0.00017378	0.01		1	1	0	2018	2018
Parkinson Disease	C0030567	HDAC1	3065	Q13547	histone deacetylase 1	Epigenetic regulator	277	0.46	0.846	0.61427	0.01		1	1	0	2016	2016
Parkinson Disease	C0030567	HDAC2	3066	Q92769	histone deacetylase 2	Epigenetic regulator	257	0.476	0.846	0.99997	0.01		1	1	0	2018	2018
Parkinson Disease	C0030567	HDAC4	9759	P56524	histone deacetylase 4	Epigenetic regulator	256	0.484	0.885	1	0.02		1	2	0	2017	2019
Parkinson Disease	C0030567	HDAC6	10013	Q9UBN7	histone deacetylase 6	Epigenetic regulator	288	0.465	0.846	1	0.02		1	2	0	2017	2019
Parkinson Disease	C0030567	HDAC9	9734	Q9UKV0	histone deacetylase 9	Epigenetic regulator	340	0.439	0.846	0.99973	0.01		1	1	0	2019	2019
Parkinson Disease	C0030567	HEATR3	55027	Q7Z4Q2	HEAT repeat containing 3		27	0.7	0.231	3.5205e-07	0.01		0	1	0	2017	2017
Parkinson Disease	C0030567	HEPH	9843	Q9BQS7	hephaestin	Enzyme	27	0.686	0.462	4.6122e-05	0.01		1	1	0	2010	2010
Parkinson Disease	C0030567	HERPUD1	9709	Q15011	homocysteine inducible ER protein with ubiquitin like domain 1		63	0.606	0.692	0.99582	0.01		1	1	0	2009	2009
Parkinson Disease	C0030567	HEXA	3073	P06865	hexosaminidase subunit alpha	Enzyme	79	0.633	0.615	1.3405e-11	0.01		1	1	0	2013	2013
Parkinson Disease	C0030567	HFE	3077	Q30201	homeostatic iron regulator		415	0.436	0.846	2.5587e-08	0.4		0.727	11	4	2002	2018
Parkinson Disease	C0030567	HGF	3082	P14210	hepatocyte growth factor	Enzyme	671	0.374	0.885	0.99947	0.31		1	1	0	2006	2006
Parkinson Disease	C0030567	HIF1A	3091	Q16665	hypoxia inducible factor 1 subunit alpha	Transcription factor	1044	0.327	0.923	0.9777	0.08		1	8	0	2013	2020
Parkinson Disease	C0030567	HIF3A	64344	Q9Y2N7	hypoxia inducible factor 3 subunit alpha	Transcription factor	31	0.682	0.538	0.0015428	0.01		1	1	0	2017	2017
Parkinson Disease	C0030567	HIP1R	9026	O75146	huntingtin interacting protein 1 related	Cellular structure	29	0.7	0.423	1.4566e-15	0.13		1	4	1	2012	2015
Parkinson Disease	C0030567	HIPK2	28996	Q9H2X6	homeodomain interacting protein kinase 2	Kinase	102	0.566	0.731	1	0.01		1	1	0	2017	2017
Parkinson Disease	C0030567	HIVEP3	59269	Q5T1R4	HIVEP zinc finger 3		31	0.722	0.462	0.90584	0.02		1	2	0	2007	2014
Parkinson Disease	C0030567	HK1	3098	P19367	hexokinase 1	Kinase	161	0.542	0.731	0.91459	0.02		1	2	0	2018	2019
Parkinson Disease	C0030567	HK2	3099	P52789	hexokinase 2	Kinase	152	0.515	0.769	0.0045893	0.02		1	2	0	2018	2019
Parkinson Disease	C0030567	HLA-A	3105	P04439	major histocompatibility complex, class I, A		672	0.37	0.846	0.0013299	0.01		0	1	0	1982	1982
Parkinson Disease	C0030567	HLA-B	3106	P01889	major histocompatibility complex, class I, B		706	0.379	0.885	3.8642e-05	0.01		1	1	0	1982	1982
Parkinson Disease	C0030567	HLA-C	3107	P10321	major histocompatibility complex, class I, C		435	0.415	0.846	1.5695e-06	0.02		1	2	0	2017	2018
Parkinson Disease	C0030567	HLA-DQB1	3119	P01920	major histocompatibility complex, class II, DQ beta 1	Immune response	504	0.407	0.885	0.0089259	0.01		1	1	0	2016	2016
Parkinson Disease	C0030567	HLA-DRA	3122	P01903	major histocompatibility complex, class II, DR alpha	Immune response	92	0.581	0.769	0.51949	0.48		1	10	1	2010	2015
Parkinson Disease	C0030567	HLA-DRB1	3123	P01911	major histocompatibility complex, class II, DR beta 1	Immune response	1018	0.333	0.923	0.0010997	0.15		1	6	2	2010	2019
Parkinson Disease	C0030567	HLA-DRB5	3127	Q30154	major histocompatibility complex, class II, DR beta 5	Immune response	62	0.608	0.731	3.6359e-07	0.32		1	2	0	2012	2017
Parkinson Disease	C0030567	HLF	3131	Q16534	HLF transcription factor, PAR bZIP family member	Nucleic acid binding	53	0.628	0.615	0.95215	0.01		1	1	0	2012	2012
Parkinson Disease	C0030567	HMGB1	3146	P09429	high mobility group box 1	Nucleic acid binding	724	0.368	0.923	0.82035	0.06		1	6	0	2017	2019
Parkinson Disease	C0030567	HMGXB3	22993	Q12766	HMG-box containing 3		9	0.821	0.115	0.999	0.02		1	2	0	2009	2013
Parkinson Disease	C0030567	HMOX1	3162	P09601	heme oxygenase 1		666	0.381	0.923	0.0096817	0.4		0.905	21	2	1997	2020
Parkinson Disease	C0030567	HMOX2	3163	P30519	heme oxygenase 2		31	0.678	0.577	0.00026198	0.03		1	3	2	2011	2017
Parkinson Disease	C0030567	HNF4A	3172	P41235	hepatocyte nuclear factor 4 alpha	Nuclear receptor	340	0.461	0.808	0.15285	0.01		1	1	0	2015	2015
Parkinson Disease	C0030567	HNMT	3176	P50135	histamine N-methyltransferase		98	0.579	0.808	0.019734	0.08		0.875	8	1	2008	2017
Parkinson Disease	C0030567	HNRNPA1	3178	P09651	heterogeneous nuclear ribonucleoprotein A1		188	0.529	0.885	0.99911	0.01		1	1	0	2016	2016
Parkinson Disease	C0030567	HOMER1	9456	Q86YM7	homer scaffold protein 1		85	0.636	0.538	0.9992	0.02		1	2	0	2009	2014
Parkinson Disease	C0030567	HOOK2	29911	Q96ED9	hook microtubule tethering protein 2	Enzyme modulator	50	0.659	0.654	4.6471e-18	0.01		1	1	0	2019	2019
Parkinson Disease	C0030567	HOXD13	3239	P35453	homeobox D13		259	0.483	0.808	0.0086055	0.02		1	2	0	2019	2019
Parkinson Disease	C0030567	HP	3240	P00738	haptoglobin	Enzyme	464	0.412	0.885	1.736e-05	0.04		1	4	0	2008	2019
Parkinson Disease	C0030567	HPD	3242	P32754	4-hydroxyphenylpyruvate dioxygenase	Enzyme	102	0.573	0.769	0.00052764	0.01		1	1	0	2013	2013
Parkinson Disease	C0030567	HPGDS	27306	O60760	hematopoietic prostaglandin D synthase		570	0.388	0.923	1.8063e-06	0.1		1	15	0	1999	2019
Parkinson Disease	C0030567	HRES1	3272	P13985	HTLV-1 related endogenous sequence		54	0.636	0.615		0.02		1	2	0	2012	2018
Parkinson Disease	C0030567	HRH3	11255	Q9Y5N1	histamine receptor H3	G-protein coupled receptor	60	0.647	0.462	0.04081	0.02		1	2	0	2001	2017
Parkinson Disease	C0030567	HS1BP3	64342	Q53T59	HCLS1 binding protein 3		7	0.861	0.077	1.1873e-06	0.02		0.5	2	0	2005	2009
Parkinson Disease	C0030567	HSD17B10	3028	Q99714	hydroxysteroid 17-beta dehydrogenase 10	Enzyme	65	0.656	0.538	0.93604	0.01		1	1	0	2004	2004
Parkinson Disease	C0030567	HSD17B13	345275	Q7Z5P4	hydroxysteroid 17-beta dehydrogenase 13		58	0.623	0.538	2.7371e-05	0.01		1	1	0	2015	2015
Parkinson Disease	C0030567	HSD17B6	8630	O14756	hydroxysteroid 17-beta dehydrogenase 6	Enzyme	82	0.592	0.692	0.34807	0.01		1	1	0	2020	2020
Parkinson Disease	C0030567	HSD17B7	51478	P56937	hydroxysteroid 17-beta dehydrogenase 7		81	0.582	0.5	6.6475e-06	0.01		1	1	0	2015	2015
Parkinson Disease	C0030567	HSD3B7	80270	Q9H2F3	hydroxy-delta-5-steroid dehydrogenase, 3 beta- and steroid delta-isomerase 7	Enzyme	42	0.7	0.385	2.694e-08	0.03		0.667	3	1	2013	2018
Parkinson Disease	C0030567	HSF1	3297	Q00613	heat shock transcription factor 1	Transcription factor	185	0.507	0.769	0.74762	0.21		1	3	0	2014	2018
Parkinson Disease	C0030567	HSP90AA1	3320	P07900	heat shock protein 90 alpha family class A member 1	Chaperone	455	0.411	0.923	0.86025	0.07		1	7	0	2017	2019
Parkinson Disease	C0030567	HSP90AB2P	391634	Q58FF8	heat shock protein 90 alpha family class B member 2, pseudogene		1	1	0.038		0.01		1	1	0	2006	2006
Parkinson Disease	C0030567	HSP90B1	7184	P14625	heat shock protein 90 beta family member 1	Chaperone	155	0.522	0.808	0.9972	0.01		1	1	0	2018	2018
Parkinson Disease	C0030567	HSPA1A	3303	P0DMV8;P0DMV9	heat shock protein family A (Hsp70) member 1A		229	0.486	0.769	0.030228	0.31		1	2	0	2004	2005
Parkinson Disease	C0030567	HSPA1B	3304	P0DMV8;P0DMV9	heat shock protein family A (Hsp70) member 1B		251	0.474	0.808	0.0053464	0.01		1	1	0	2004	2004
Parkinson Disease	C0030567	HSPA1L	3305	P34931	heat shock protein family A (Hsp70) member 1 like		65	0.603	0.654	1.057e-06	0.01		1	1	0	2004	2004
Parkinson Disease	C0030567	HSPA4	3308	P34932	heat shock protein family A (Hsp70) member 4		550	0.394	0.923	0.99954	0.3		1	15	0	2000	2019
Parkinson Disease	C0030567	HSPA5	3309	P11021	heat shock protein family A (Hsp70) member 5		350	0.434	0.885	0.77341	0.04		1	4	0	2008	2019
Parkinson Disease	C0030567	HSPA8	3312	P11142	heat shock protein family A (Hsp70) member 8		124	0.553	0.808	0.99863	0.3		0.923	13	1	2007	2020
Parkinson Disease	C0030567	HSPA9	3313	P38646	heat shock protein family A (Hsp70) member 9		198	0.502	0.885	0.96852	0.4		0.818	11	0	2006	2018
Parkinson Disease	C0030567	HSPB1	3315	P04792	heat shock protein family B (small) member 1		395	0.436	0.808	2.7797e-07	0.01		1	1	0	2012	2012
Parkinson Disease	C0030567	HSPB2	3316	Q16082	heat shock protein family B (small) member 2		290	0.457	0.769	0.00032989	0.01		1	1	0	2012	2012
Parkinson Disease	C0030567	HSPB3	8988	Q12988	heat shock protein family B (small) member 3		327	0.448	0.769	6.0944e-05	0.01		1	1	0	2012	2012
Parkinson Disease	C0030567	HSPD1	3329	P10809	heat shock protein family D (Hsp60) member 1		398	0.432	0.808	0.99257	0.21		1	2	0	2013	2020
Parkinson Disease	C0030567	HTR1A	3350	P08908	5-hydroxytryptamine receptor 1A	G-protein coupled receptor	229	0.522	0.846	0.19956	0.23		1	4	0	2006	2020
Parkinson Disease	C0030567	HTR1B	3351	P28222	5-hydroxytryptamine receptor 1B	G-protein coupled receptor	140	0.551	0.769	0.18947	0.02		1	2	0	2014	2019
Parkinson Disease	C0030567	HTR2A	3356	P28223	5-hydroxytryptamine receptor 2A	G-protein coupled receptor	289	0.473	0.846	0.51124	0.06		1	6	1	2007	2019
Parkinson Disease	C0030567	HTR6	3362	P50406	5-hydroxytryptamine receptor 6	G-protein coupled receptor	57	0.626	0.5	0.00018524	0.01		1	1	0	2002	2002
Parkinson Disease	C0030567	HTRA1	5654	Q92743	HtrA serine peptidase 1	Enzyme	164	0.532	0.692	0.00049201	0.01		1	1	0	2005	2005
Parkinson Disease	C0030567	HTRA2	27429	O43464	HtrA serine peptidase 2		151	0.542	0.692	0.0035755	0.1		0.969	32	4	2005	2018
Parkinson Disease	C0030567	HTT	3064	P42858	huntingtin		188	0.548	0.654	1	0.1		1	15	0	2003	2019
Parkinson Disease	C0030567	IAPP	3375	P10997	islet amyloid polypeptide	Signaling	183	0.507	0.808	0.0031814	0.04		1	4	0	2011	2018
Parkinson Disease	C0030567	ICAM1	3383	P05362	intercellular adhesion molecule 1		737	0.364	0.962	0.035295	0.04		0.75	4	2	2003	2018
Parkinson Disease	C0030567	IDE	3416	P14735	insulin degrading enzyme	Enzyme	71	0.604	0.577	0.0066309	0.02		1	2	0	2004	2018
Parkinson Disease	C0030567	IDUA	3425	P35475	alpha-L-iduronidase	Enzyme	258	0.499	0.846	3.7599e-13	0.02		0.5	2	0	2014	2016
Parkinson Disease	C0030567	IFNAR1	3454	P17181	interferon alpha and beta receptor subunit 1	Receptor	142	0.532	0.769	3.2501e-12	0.01		1	1	0	2017	2017
Parkinson Disease	C0030567	IFNG	3458	P01579	interferon gamma		1519	0.288	0.962	0.47156	0.09		1	9	0	2005	2019
Parkinson Disease	C0030567	IGF1	3479	P05019	insulin like growth factor 1		1206	0.318	0.885	0.2716	0.1		0.818	11	1	2008	2019
Parkinson Disease	C0030567	IGF1R	3480	P08069	insulin like growth factor 1 receptor	Kinase	556	0.399	0.885	0.96799	0.51		1	3	0	2009	2019
Parkinson Disease	C0030567	IGF2	3481	P01344	insulin like growth factor 2		604	0.39	0.885	0.044127	0.33		1	3	0	2008	2017
Parkinson Disease	C0030567	IGF2R	3482	P11717	insulin like growth factor 2 receptor	Receptor	166	0.518	0.731	1	0.32		1	3	0	2009	2016
Parkinson Disease	C0030567	IGFALS	3483	P35858	insulin like growth factor binding protein acid labile subunit	Receptor	203	0.511	0.846	5.4379e-11	0.1		1	10	1	2001	2020
Parkinson Disease	C0030567	IGHG3	3502	P01860	immunoglobulin heavy constant gamma 3 (G3m marker)		161	0.513	0.769		0.01		1	1	0	2019	2019
Parkinson Disease	C0030567	IKBKB	3551	O14920	inhibitor of nuclear factor kappa B kinase subunit beta	Kinase	191	0.506	0.846	0.99192	0.01		1	1	0	2019	2019
Parkinson Disease	C0030567	IL10	3586	P22301	interleukin 10		1679	0.281	0.923	0.0058874	0.1		0.882	17	0	2005	2019
Parkinson Disease	C0030567	IL13	3596	P35225	interleukin 13		587	0.386	0.846	0.014426	0.01		1	1	0	2018	2018
Parkinson Disease	C0030567	IL13RA1	3597	P78552	interleukin 13 receptor subunit alpha 1	Signaling	39	0.659	0.577	0.96333	0.02		1	2	0	2012	2018
Parkinson Disease	C0030567	IL17A	3605	Q16552	interleukin 17A		1074	0.324	0.923	0.043049	0.06		1	6	2	2013	2019
Parkinson Disease	C0030567	IL17D	53342	Q8TAD2	interleukin 17D		259	0.464	0.808	0.19796	0.01		1	1	0	2018	2018
Parkinson Disease	C0030567	IL18	3606	Q14116	interleukin 18		750	0.365	0.923	0.030717	0.03		0.667	3	0	2011	2019
Parkinson Disease	C0030567	IL1A	3552	P01583	interleukin 1 alpha		1002	0.333	0.962	0.0001602	0.1		0.636	11	0	2002	2019
Parkinson Disease	C0030567	IL1B	3553	P01584	interleukin 1 beta		1801	0.276	0.962	0.13005	0.3		0.875	32	2	2002	2020
Parkinson Disease	C0030567	IL1RN	3557	P18510	interleukin 1 receptor antagonist		701	0.373	0.923	0.030914	0.03		0.667	3	0	2010	2018
Parkinson Disease	C0030567	IL23A	51561	Q9NPF7	interleukin 23 subunit alpha	Signaling	427	0.415	0.846	0.35806	0.02		1	2	0	2012	2013
Parkinson Disease	C0030567	IL27	246778	Q8NEV9	interleukin 27		286	0.457	0.808	0.78232	0.01		1	1	0	2018	2018
Parkinson Disease	C0030567	IL2RA	3559	P01589	interleukin 2 receptor subunit alpha	Receptor	540	0.389	0.885	0.054709	0.02		1	2	0	2018	2019
Parkinson Disease	C0030567	IL2RB	3560	P14784	interleukin 2 receptor subunit beta	Receptor	226	0.491	0.846	0.29095	0.02		1	2	0	2014	2019
Parkinson Disease	C0030567	IL33	90865	O95760	interleukin 33		487	0.409	0.885	8.2925e-10	0.01		1	1	0	2019	2019
Parkinson Disease	C0030567	IL4	3565	P05112	interleukin 4		996	0.332	0.962	0.0047372	0.03		0.667	3	0	2014	2018
Parkinson Disease	C0030567	IL6	3569	P05231	interleukin 6		2367	0.248	0.962	0.31536	0.4		1	23	1	2001	2019
Parkinson Disease	C0030567	IL7	3574	P13232	interleukin 7		275	0.464	0.808	0.92574	0.02		0.5	2	0	2014	2016
Parkinson Disease	C0030567	IL9	3578	P15248	interleukin 9		291	0.461	0.846	8.1087e-07	0.01		1	1	0	2016	2016
Parkinson Disease	C0030567	IMMT	10989	Q16891	inner membrane mitochondrial protein		93	0.576	0.846	0.0133	0.01		1	1	0	2018	2018
Parkinson Disease	C0030567	INPP5F	22876	Q9Y2H2	inositol polyphosphate-5-phosphatase F		9	0.805	0.231	2.3623e-07	0.11		1	3	1	2014	2018
Parkinson Disease	C0030567	INPP5K	51763	Q9BT40	inositol polyphosphate-5-phosphatase K	Enzyme	103	0.587	0.654	4.2264e-05	0.01		1	1	0	2015	2015
Parkinson Disease	C0030567	INS	3630	P01308	insulin		405	0.445	0.923	0.30091	0.32		1	3	0	2008	2020
Parkinson Disease	C0030567	INSR	3643	P06213	insulin receptor	Kinase	452	0.432	0.846	3.6145e-05	0.31		1	2	0	1996	2009
Parkinson Disease	C0030567	IP6K2	51447	Q9UHH9	inositol hexakisphosphate kinase 2	Kinase	18	0.821	0.231	0.973	0.1		1	1	1	2017	2017
Parkinson Disease	C0030567	IREB2	3658	P48200	iron responsive element binding protein 2	Enzyme	82	0.619	0.577	0.99991	0.03		1	3	2	2002	2015
Parkinson Disease	C0030567	ISG15	9636	P05161	ISG15 ubiquitin like modifier	Nucleic acid binding	148	0.531	0.808	0.40527	0.01		1	1	0	2016	2016
Parkinson Disease	C0030567	ISG20	3669	Q96AZ6	interferon stimulated exonuclease gene 20		414	0.414	0.846	0.002899	0.02		1	2	0	2018	2019
Parkinson Disease	C0030567	ISYNA1	51477	Q9NPH2	inositol-3-phosphate synthase 1		168	0.51	0.769	2.4934e-05	0.03		1	3	1	2003	2018
Parkinson Disease	C0030567	ITGA8	8516	P53708	integrin subunit alpha 8		46	0.641	0.577	6.0785e-13	0.11		1	3	2	2012	2018
Parkinson Disease	C0030567	ITGAM	3684	P11215	integrin subunit alpha M		343	0.443	0.808	3.3148e-11	0.02		1	2	0	2002	2017
Parkinson Disease	C0030567	ITGB2	3689	P05107	integrin subunit beta 2	Receptor	340	0.444	0.923	5.0817e-15	0.01		1	1	0	2017	2017
Parkinson Disease	C0030567	ITIH1	3697	P19827	inter-alpha-trypsin inhibitor heavy chain 1	Enzyme modulator	38	0.691	0.462	2.0755e-31	0.1		1	1	1	2017	2017
Parkinson Disease	C0030567	ITPKB	3707	P27987	inositol-trisphosphate 3-kinase B	Kinase	17	0.805	0.192	0.99994	0.11		1	2	1	2017	2020
Parkinson Disease	C0030567	ITPR1	3708	Q14643	inositol 1,4,5-trisphosphate receptor type 1	Ion channel	185	0.534	0.846	1	0.01		1	1	0	2017	2017
Parkinson Disease	C0030567	ITPR3	3710	Q14573	inositol 1,4,5-trisphosphate receptor type 3	Ion channel	112	0.555	0.808	2.5541e-22	0.01		1	1	0	2017	2017
Parkinson Disease	C0030567	JTB	10899	O76095	jumping translocation breakpoint		64	0.615	0.769	0.42432	0.01		1	1	0	2004	2004
Parkinson Disease	C0030567	JUP	3728	P14923	junction plakoglobin		81	0.628	0.5	0.00080103	0.01		1	1	0	2013	2013
Parkinson Disease	C0030567	KANSL1	284058	Q7Z3B3	KAT8 regulatory NSL complex subunit 1		140	0.592	0.731	0.99972	0.11		1	5	11	2008	2014
Parkinson Disease	C0030567	KCNA5	3741	P22460	potassium voltage-gated channel subfamily A member 5	Ion channel	73	0.606	0.5	0.0010938	0.01		1	1	0	2019	2019
Parkinson Disease	C0030567	KCNIP4	80333	Q6PIL6	potassium voltage-gated channel interacting protein 4	Ion channel	31	0.716	0.385	0.82064	0.1		1	1	1	2015	2015
Parkinson Disease	C0030567	KCNJ4	3761	P48050	potassium inwardly rectifying channel subfamily J member 4	Ion channel	16	0.805	0.385	0.9649	0.3		1	1	0	2008	2008
Parkinson Disease	C0030567	KCNJ6	3763	P48051	potassium inwardly rectifying channel subfamily J member 6	Ion channel	104	0.615	0.692	0.54063	0.02		1	2	0	1996	2010
Parkinson Disease	C0030567	KCNMA1	3778	Q12791	potassium calcium-activated channel subfamily M alpha 1	Ion channel	205	0.518	0.846	0.99731	0.01		1	1	0	2017	2017
Parkinson Disease	C0030567	KDM6B	23135	O15054	lysine demethylase 6B	Epigenetic regulator	173	0.514	0.808	1	0.01		1	1	0	2014	2014
Parkinson Disease	C0030567	KDR	3791	P35968	kinase insert domain receptor	Kinase	623	0.378	0.885	0.99982	0.02		1	2	0	2018	2018
Parkinson Disease	C0030567	KEAP1	9817	Q14145	kelch like ECH associated protein 1		251	0.475	0.808	0.00038766	0.03		1	3	0	2010	2018
Parkinson Disease	C0030567	KHDRBS1	10657	Q07666	KH RNA binding domain containing, signal transduction associated 1	Nucleic acid binding	289	0.457	0.846	0.99423	0.07		1	7	0	2005	2020
Parkinson Disease	C0030567	KHSRP	8570	Q92945	KH-type splicing regulatory protein	Enzyme	148	0.526	0.846	1	0.02		1	2	0	2014	2019
Parkinson Disease	C0030567	KIF2A	3796	O00139	kinesin family member 2A	Cellular structure	81	0.59	0.731	0.99998	0.01		1	1	0	2019	2019
Parkinson Disease	C0030567	KL	9365	Q9UEF7	klotho	Enzyme	332	0.448	0.769	0.00022444	0.01		1	1	0	2017	2017
Parkinson Disease	C0030567	KLC1	3831	Q07866	kinesin light chain 1		31	0.695	0.385	0.37095	0.01		1	1	1	2010	2010
Parkinson Disease	C0030567	KLF4	9314	O43474	Kruppel like factor 4	Nucleic acid binding	307	0.449	0.769	0.99714	0.02		1	2	1	2012	2013
Parkinson Disease	C0030567	KLF6	1316	Q99612	Kruppel like factor 6	Nucleic acid binding	204	0.501	0.846	0.97946	0.01		1	1	0	2018	2018
Parkinson Disease	C0030567	KLF9	687	Q13886	Kruppel like factor 9	Nucleic acid binding	77	0.595	0.577	0.88783	0.01		1	1	0	2018	2018
Parkinson Disease	C0030567	KLHDC1	122773	Q8N7A1	kelch domain containing 1		1	1	0.038	4.4754e-08	0.1		1	1	1	2016	2016
Parkinson Disease	C0030567	KLK2	3817	P20151	kallikrein related peptidase 2	Enzyme	43	0.653	0.423	0.00012775	0.01		1	1	0	2019	2019
Parkinson Disease	C0030567	KLK3	354	P07288	kallikrein related peptidase 3	Enzyme	358	0.443	0.885	4.4271e-06	0.02		1	2	0	2017	2019
Parkinson Disease	C0030567	KLK6	5653	Q92876	kallikrein related peptidase 6	Enzyme	99	0.575	0.654	0.0060052	0.04		1	4	0	2000	2019
Parkinson Disease	C0030567	KLK7	5650	P49862	kallikrein related peptidase 7	Enzyme	62	0.61	0.615	0.0006467	0.01		1	1	0	2019	2019
Parkinson Disease	C0030567	KMT2A	4297	Q03164	lysine methyltransferase 2A		535	0.41	0.885	1	0.01		1	1	0	2018	2018
Parkinson Disease	C0030567	KNG1	3827	P01042	kininogen 1	Enzyme modulator	279	0.481	0.885	3.2071e-10	0.01		1	1	0	2016	2016
Parkinson Disease	C0030567	KREMEN1	83999	Q96MU8	kringle containing transmembrane protein 1	Receptor	21	0.729	0.462	0.011362	0.01		1	1	0	2014	2014
Parkinson Disease	C0030567	KRT10	3858	P13645	keratin 10		93	0.579	0.692	0.0025253	0.01		1	1	0	2018	2018
Parkinson Disease	C0030567	KRT31	3881	Q15323	keratin 31		22	0.729	0.462	0.0075531	0.01		1	1	0	1996	1996
Parkinson Disease	C0030567	KRT7	3855	P08729	keratin 7		287	0.463	0.808	3.0861e-12	0.02		1	2	0	2018	2019
Parkinson Disease	C0030567	L1CAM	3897	P32004	L1 cell adhesion molecule		289	0.475	0.769	1	0.01		1	1	0	2019	2019
Parkinson Disease	C0030567	LAD1	3898	O00515	ladinin 1	Cellular structure	87	0.584	0.731	1.7834e-14	0.01		1	1	0	2017	2017
Parkinson Disease	C0030567	LAG3	3902	P18627	lymphocyte activating 3	Receptor	154	0.517	0.692	0.27623	0.04		1	4	0	2016	2019
Parkinson Disease	C0030567	LAMB2	3913	P55268	laminin subunit beta 2	Enzyme modulator	116	0.601	0.654	2.5006e-19	0.01		1	1	0	2010	2010
Parkinson Disease	C0030567	LAMC2	3918	Q13753	laminin subunit gamma 2	Enzyme modulator	602	0.389	0.923	2.8791e-12	0.1		0.968	31	0	2017	2020
Parkinson Disease	C0030567	LAMP1	3916	P11279	lysosomal associated membrane protein 1	Transporter	120	0.542	0.769	0.8747	0.03		1	3	0	2018	2020
Parkinson Disease	C0030567	LAMP2	3920	P13473	lysosomal associated membrane protein 2	Transporter	134	0.552	0.731	0.26698	0.08		0.625	8	0	2011	2018
Parkinson Disease	C0030567	LAMP3	27074	Q9UQV4	lysosomal associated membrane protein 3	Transporter	104	0.56	0.692	0.00026747	0.18		1	9	3	2011	2019
Parkinson Disease	C0030567	LBP	3929	P18428	lipopolysaccharide binding protein		156	0.525	0.808	4.1897e-15	0.02		1	2	0	2015	2018
Parkinson Disease	C0030567	LCLAT1	253558	Q6UWP7	lysocardiolipin acyltransferase 1		8	0.821	0.154	0.00025546	0.01		1	1	0	2019	2019
Parkinson Disease	C0030567	LCN1	3933	P31025	lipocalin 1	Enzyme	50	0.633	0.731	1.3298e-08	0.01		1	1	0	2019	2019
Parkinson Disease	C0030567	LCN2	3934	P80188	lipocalin 2	Enzyme	497	0.405	0.885	1.1404e-09	0.04		1	4	0	2012	2018
Parkinson Disease	C0030567	LDLR	3949	P01130	low density lipoprotein receptor		336	0.449	0.885	9.841e-24	0.03		0.667	3	1	2014	2019
Parkinson Disease	C0030567	LDOC1	23641	O95751	LDOC1 regulator of NFKB signaling		36	0.678	0.385	0.52431	0.01		1	1	0	2012	2012
Parkinson Disease	C0030567	LEP	3952	P41159	leptin		931	0.349	0.846	0.46491	0.21		1	2	0	2007	2019
Parkinson Disease	C0030567	LGALS1	3956	P09382	galectin 1	Signaling	362	0.435	0.846	0.004488	0.02		1	2	0	2019	2020
Parkinson Disease	C0030567	LGALS3	3958	P17931	galectin 3	Signaling	557	0.392	0.846	2.3207e-05	0.02		1	2	0	2019	2019
Parkinson Disease	C0030567	LGALS4	3960	P56470	galectin 4	Signaling	73	0.599	0.731	2.7538e-07	0.03		1	3	0	2016	2019
Parkinson Disease	C0030567	LGMN	5641	Q99538	legumain	Enzyme	95	0.579	0.731	0.00040535	0.01		1	1	0	2018	2018
Parkinson Disease	C0030567	LGR5	8549	O75473	leucine rich repeat containing G protein-coupled receptor 5	G-protein coupled receptor	131	0.542	0.654	2.5019e-08	0.01		1	1	0	2019	2019
Parkinson Disease	C0030567	LGR6	59352	Q9HBX8	leucine rich repeat containing G protein-coupled receptor 6	G-protein coupled receptor	209	0.502	0.923	2.9439e-06	0.01		1	1	0	2017	2017
Parkinson Disease	C0030567	LHFPL2	10184	Q6ZUX7	LHFPL tetraspan subfamily member 2		8	0.931	0.154	0.056209	0.11		1	1	1	2016	2016
Parkinson Disease	C0030567	LIF	3976	P15018	LIF interleukin 6 family cytokine	Signaling	236	0.483	0.769	0.5242	0.01		1	1	0	2010	2010
Parkinson Disease	C0030567	LIFR	3977	P42702	LIF receptor subunit alpha	Signaling	198	0.523	0.808	1.4888e-13	0.02		1	2	0	2010	2017
Parkinson Disease	C0030567	LIG4	3981	P49917	DNA ligase 4		293	0.478	0.846	4.1635e-06	0.01		1	1	0	2006	2006
Parkinson Disease	C0030567	LILRB1	10859	Q8NHL6	leukocyte immunoglobulin like receptor B1	Receptor	168	0.51	0.769	5.6502e-14	0.07		1	7	0	2009	2019
Parkinson Disease	C0030567	LIN28A	79727	Q9H9Z2	lin-28 homolog A	Nucleic acid binding	161	0.523	0.731	0.019369	0.01		1	1	1	2019	2019
Parkinson Disease	C0030567	LINC02210-CRHR1	104909134	P34998	LINC02210-CRHR1 readthrough		123	0.57	0.692		0.1		1	8	32	2009	2016
Parkinson Disease	C0030567	LINGO1	84894	Q96FE5	leucine rich repeat and Ig domain containing 1	Receptor	44	0.682	0.385	0.99413	0.1		0.824	17	2	2007	2015
Parkinson Disease	C0030567	LINGO2	158038	Q7L985	leucine rich repeat and Ig domain containing 2	Receptor	41	0.674	0.615	0.85665	0.04		1	4	4	2010	2015
Parkinson Disease	C0030567	LMNA	4000	P02545	lamin A/C		824	0.384	0.885	0.9994	0.11		1	2	1	2014	2019
Parkinson Disease	C0030567	LMX1A	4009	Q8TE12	LIM homeobox transcription factor 1 alpha	Nucleic acid binding	42	0.67	0.423	0.99114	0.07		1	7	0	2009	2016
Parkinson Disease	C0030567	LMX1B	4010	O60663	LIM homeobox transcription factor 1 beta	Nucleic acid binding	132	0.565	0.731	0.74637	0.06		1	6	0	2001	2016
Parkinson Disease	C0030567	LOC102724334	102724334	P57053	histone H2B type F-S-like		22	0.711	0.615		0.01		1	1	0	2016	2016
Parkinson Disease	C0030567	LOC107987479	107987479	P10635	cytochrome P450 2D6		76	0.597	0.769		0.1		0.917	12	0	1994	2017
Parkinson Disease	C0030567	LONP1	9361	P36776	lon peptidase 1, mitochondrial	Enzyme	197	0.517	0.808	0.9993	0.01		1	1	0	2019	2019
Parkinson Disease	C0030567	LPA	4018	P08519	lipoprotein(a)	Enzyme	340	0.444	0.769	6.5917e-89	0.01		1	1	0	2018	2018
Parkinson Disease	C0030567	LPAR3	23566	Q9UBY5	lysophosphatidic acid receptor 3	G-protein coupled receptor	194	0.509	0.923	0.67935	0.01		1	1	0	2017	2017
Parkinson Disease	C0030567	LPO	4025	P22079	lactoperoxidase	Enzyme	32	0.678	0.577	7.4989e-17	0.01		1	1	0	2004	2004
Parkinson Disease	C0030567	LRP1	4035	Q07954	LDL receptor related protein 1		252	0.482	0.769	1	0.01		1	1	0	1999	1999
Parkinson Disease	C0030567	LRP10	26020	Q7Z4F1	LDL receptor related protein 10		12	0.751	0.231	4.9806e-08	0.03		1	3	1	2018	2019
Parkinson Disease	C0030567	LRP2	4036	P98164	LDL receptor related protein 2		254	0.491	0.846	0.99999	0.1		0.979	47	0	2010	2019
Parkinson Disease	C0030567	LRP6	4040	O75581	LDL receptor related protein 6		134	0.536	0.808	0.69664	0.01		1	1	0	2017	2017
Parkinson Disease	C0030567	LRP8	7804	Q14114	LDL receptor related protein 8		55	0.644	0.346	0.99983	0.01		0	1	2	2012	2012
Parkinson Disease	C0030567	LRPAP1	4043	P30533	LDL receptor related protein associated protein 1		95	0.579	0.731	4.4951e-07	0.01		1	1	0	2014	2014
Parkinson Disease	C0030567	LRPPRC	10128	P42704	leucine rich pentatricopeptide repeat containing		220	0.493	0.769	2.3019e-10	0.03		1	3	0	2011	2016
Parkinson Disease	C0030567	LRRK1	79705	Q38SD2	leucine rich repeat kinase 1	Kinase	14	0.78	0.115	4.5228e-10	0.08		1	8	0	2006	2018
Parkinson Disease	C0030567	LRRK2	120892	Q5S007	leucine rich repeat kinase 2	Kinase	231	0.51	0.808	2.5757e-30	0.5		0.983	987	35	2002	2020
Parkinson Disease	C0030567	LSAMP	4045	Q13449	limbic system associated membrane protein		107	0.558	0.654	0.98742	0.03		1	3	0	2013	2019
Parkinson Disease	C0030567	LSM2	57819	Q9Y333	LSM2 homolog, U6 small nuclear RNA and mRNA degradation associated	Nucleic acid binding	42	0.65	0.577	2.4045e-05	0.01		1	1	0	2013	2013
Parkinson Disease	C0030567	LTA	4049	P01374	lymphotoxin alpha	Signaling	353	0.434	0.885	0.19685	0.01		1	1	0	2016	2016
Parkinson Disease	C0030567	LTF	4057	P02788	lactotransferrin	Enzyme	133	0.543	0.846	1.2665e-21	0.01		1	1	0	2009	2009
Parkinson Disease	C0030567	LY6E	4061	Q16553	lymphocyte antigen 6 family member E		115	0.563	0.808	0.3211	0.1		0.833	12	0	2003	2018
Parkinson Disease	C0030567	LYPD5	284348	Q6UWN5	LY6/PLAUR domain containing 5		64	0.608	0.615	0.00047161	0.01		1	1	0	2016	2016
Parkinson Disease	C0030567	MACF1	23499	Q9UPN3	microtubule actin crosslinking factor 1	Cellular structure	62	0.659	0.538	1	0.03		1	3	1	2017	2017
Parkinson Disease	C0030567	MAFF	23764	Q9ULX9	MAF bZIP transcription factor F	Transcription factor	20	0.751	0.346	0.015514	0.01		1	1	0	2017	2017
Parkinson Disease	C0030567	MAG	4099	P20916	myelin associated glycoprotein	Receptor	106	0.579	0.692	0.49228	0.31		1	2	0	2009	2017
Parkinson Disease	C0030567	MAK16	84549	Q9BXY0	MAK16 homolog		96	0.566	0.615	0.96452	0.01		1	1	0	2005	2005
Parkinson Disease	C0030567	MANF	7873	P55145	mesencephalic astrocyte derived neurotrophic factor		62	0.621	0.654	0.0013911	0.1		1	14	0	2003	2019
Parkinson Disease	C0030567	MAOA	4128	P21397	monoamine oxidase A		300	0.465	0.769	0.99928	0.4		0.87	23	2	1994	2019
Parkinson Disease	C0030567	MAOB	4129	P27338	monoamine oxidase B		152	0.533	0.808	0.99903	0.6		0.991	110	1	1993	2020
Parkinson Disease	C0030567	MAP1B	4131	P46821	microtubule associated protein 1B	Cellular structure	59	0.628	0.5	1	0.01		1	1	0	2019	2019
Parkinson Disease	C0030567	MAP1LC3A	84557	Q9H492	microtubule associated protein 1 light chain 3 alpha	Cellular structure	67	0.61	0.654	0.027922	0.01		1	1	0	2011	2011
Parkinson Disease	C0030567	MAP1LC3B	81631	Q9GZQ8	microtubule associated protein 1 light chain 3 beta	Cellular structure	167	0.506	0.846	0.0019065	0.03		1	3	0	2018	2020
Parkinson Disease	C0030567	MAP1S	55201	Q66K74	microtubule associated protein 1S	Cellular structure	28	0.686	0.5	0.4197	0.01		1	1	0	2011	2011
Parkinson Disease	C0030567	MAP2	4133	P11137	microtubule associated protein 2		126	0.537	0.692	1	0.3		1	1	0	2019	2019
Parkinson Disease	C0030567	MAP2K2	5605	P36507	mitogen-activated protein kinase kinase 2	Kinase	177	0.534	0.731	0.96673	0.01		1	1	0	2017	2017
Parkinson Disease	C0030567	MAP2K6	5608	P52564	mitogen-activated protein kinase kinase 6	Kinase	59	0.631	0.615	0.91334	0.01		1	1	0	2010	2010
Parkinson Disease	C0030567	MAP2K7	5609	O14733	mitogen-activated protein kinase kinase 7	Kinase	408	0.419	0.808	0.99552	0.01		1	1	0	2019	2019
Parkinson Disease	C0030567	MAP3K11	4296	Q16584	mitogen-activated protein kinase kinase kinase 11	Kinase	74	0.597	0.615	0.010875	0.01		1	1	0	2019	2019
Parkinson Disease	C0030567	MAP3K12	7786	Q12852	mitogen-activated protein kinase kinase kinase 12	Kinase	26	0.7	0.346	1	0.01		1	1	0	2009	2009
Parkinson Disease	C0030567	MAP3K13	9175	O43283	mitogen-activated protein kinase kinase kinase 13	Kinase	17	0.743	0.192	0.80051	0.02		1	2	0	2009	2011
Parkinson Disease	C0030567	MAP3K3	4215	Q99759	mitogen-activated protein kinase kinase kinase 3	Kinase	57	0.626	0.692	0.98535	0.01		1	1	0	2018	2018
Parkinson Disease	C0030567	MAP3K5	4217	Q99683	mitogen-activated protein kinase kinase kinase 5	Kinase	170	0.513	0.808	0.51964	0.36		0.833	6	0	2006	2020
Parkinson Disease	C0030567	MAP4K4	9448	O95819	mitogen-activated protein kinase kinase kinase kinase 4	Kinase	80	0.588	0.692	1	0.1		1	1	1	2017	2017
Parkinson Disease	C0030567	MAP6	4135	Q96JE9	microtubule associated protein 6		103	0.578	0.769	0.39507	0.01		1	1	0	2019	2019
Parkinson Disease	C0030567	MAPK1	5594	P28482	mitogen-activated protein kinase 1	Kinase	1059	0.33	0.923	0.99698	0.1		1	14	0	2003	2019
Parkinson Disease	C0030567	MAPK10	5602	P53779	mitogen-activated protein kinase 10	Kinase	75	0.606	0.692	0.27553	0.02		1	2	0	2018	2019
Parkinson Disease	C0030567	MAPK14	1432	Q16539	mitogen-activated protein kinase 14	Kinase	626	0.379	0.923	0.37466	0.1		1	11	0	2003	2019
Parkinson Disease	C0030567	MAPK3	5595	P27361	mitogen-activated protein kinase 3	Kinase	647	0.379	0.885	0.036884	0.04		1	4	0	2008	2018
Parkinson Disease	C0030567	MAPK8	5599	P45983	mitogen-activated protein kinase 8	Kinase	520	0.397	0.885	0.99823	0.06		1	6	0	2005	2020
Parkinson Disease	C0030567	MAPK8IP1	9479	Q9UQF2	mitogen-activated protein kinase 8 interacting protein 1	Signaling	27	0.716	0.462	0.99983	0.01		1	1	0	2001	2001
Parkinson Disease	C0030567	MAPT	4137	P10636	microtubule associated protein tau		469	0.446	0.923	0.0060258	0.5		0.972	142	40	1999	2019
Parkinson Disease	C0030567	MARCHF5	54708	Q9NX47	membrane associated ring-CH-type finger 5	Enzyme	28	0.729	0.346	0.89339	0.01		1	1	0	2017	2017
Parkinson Disease	C0030567	MARK1	4139	Q9P0L2	microtubule affinity regulating kinase 1	Kinase	40	0.663	0.577	0.60045	0.01		1	1	0	2017	2017
Parkinson Disease	C0030567	MARK2	2011	Q7KZI7	microtubule affinity regulating kinase 2	Kinase	115	0.555	0.692	0.99999	0.03		1	3	0	2006	2018
Parkinson Disease	C0030567	MAS1	4142	P04201	MAS1 proto-oncogene, G protein-coupled receptor	G-protein coupled receptor	142	0.533	0.769	8.2518e-05	0.01		1	1	0	2018	2018
Parkinson Disease	C0030567	MAT2B	27430	Q9NZL9	methionine adenosyltransferase 2B		48	0.644	0.5	0.046226	0.01		1	1	0	2007	2007
Parkinson Disease	C0030567	MATN3	4148	O15232	matrilin 3	Receptor	79	0.644	0.385	1.35e-08	0.01		1	1	0	2018	2018
Parkinson Disease	C0030567	MBD2	8932	Q9UBB5	methyl-CpG binding domain protein 2	Epigenetic regulator	256	0.466	0.846	0.34957	0.01		1	1	0	2007	2007
Parkinson Disease	C0030567	MBD5	55777	Q9P267	methyl-CpG binding domain protein 5		120	0.581	0.808	1	0.01		1	1	1	2016	2016
Parkinson Disease	C0030567	MBP	4155	P02686	myelin basic protein		184	0.51	0.885	0.28446	0.01		1	1	0	2014	2014
Parkinson Disease	C0030567	MC1R	4157	Q01726	melanocortin 1 receptor	G-protein coupled receptor	183	0.524	0.808	8.1075e-11	0.08		0.75	8	8	2007	2018
Parkinson Disease	C0030567	MCAT	27349	Q8IVS2	malonyl-CoA-acyl carrier protein transacylase		147	0.524	0.808	0.00030611	0.02		1	2	0	2013	2019
Parkinson Disease	C0030567	MCCC1	56922	Q96RQ3	methylcrotonoyl-CoA carboxylase 1	Enzyme	42	0.7	0.308	4.0152e-12	0.17		1	13	7	2011	2017
Parkinson Disease	C0030567	MCF2L	23263	O15068	MCF.2 cell line derived transforming sequence like	Signaling	124	0.559	0.769	2.7178e-07	0.1		0.979	47	1	2010	2019
Parkinson Disease	C0030567	MCHR1	2847	Q99705	melanin concentrating hormone receptor 1	G-protein coupled receptor	45	0.65	0.5	4.7359e-05	0.01		1	1	0	2017	2017
Parkinson Disease	C0030567	MCIDAS	345643	D6RGH6	multiciliate differentiation and DNA synthesis associated cell cycle protein		119	0.566	0.769	0.013264	0.1		1	14	0	2015	2019
Parkinson Disease	C0030567	MCL1	4170	Q07820	MCL1 apoptosis regulator, BCL2 family member	Signaling	375	0.43	0.808	0.96349	0.01		1	1	0	2019	2019
Parkinson Disease	C0030567	MCOLN1	57192	Q9GZU1	mucolipin 1	Ion channel	102	0.601	0.654	0.00058027	0.01		1	1	0	2013	2013
Parkinson Disease	C0030567	MCPH1	79648	Q8NEM0	microcephalin 1	Nucleic acid binding	141	0.54	0.846	7.76e-30	0.01		1	1	0	2019	2019
Parkinson Disease	C0030567	MCTS1	28985	Q9ULC4	MCTS1 re-initiation and release factor	Receptor	109	0.552	0.692	0.87474	0.01		1	1	0	2013	2013
Parkinson Disease	C0030567	MCU	90550	Q8NE86	mitochondrial calcium uniporter	Ion channel	45	0.67	0.577	0.83258	0.01		1	1	0	2019	2019
Parkinson Disease	C0030567	MDGA2	161357	Q7Z553	MAM domain containing glycosylphosphatidylinositol anchor 2		24	0.76	0.308	0.66457	0.1		1	1	1	2016	2016
Parkinson Disease	C0030567	MECOM	2122	Q03112	MDS1 and EVI1 complex locus		191	0.513	0.731	1	0.01		1	1	0	2018	2018
Parkinson Disease	C0030567	MED1	5469	Q15648	mediator complex subunit 1		88	0.573	0.692	1	0.01		1	1	0	2012	2012
Parkinson Disease	C0030567	MEF2C	4208	Q06413	myocyte enhancer factor 2C	Transcription factor	206	0.517	0.769	0.017256	0.02		1	2	0	2011	2013
Parkinson Disease	C0030567	MEF2D	4209	Q14814	myocyte enhancer factor 2D	Transcription factor	72	0.608	0.5	0.99705	0.06		1	6	0	2009	2019
Parkinson Disease	C0030567	MEFV	4210	O15553	MEFV innate immuity regulator, pyrin		410	0.44	0.885	1.0177e-14	0.03		1	3	0	2017	2019
Parkinson Disease	C0030567	MEGF8	1954	Q7Z7M0	multiple EGF like domains 8	Enzyme modulator	89	0.584	0.538	1.9329e-05	0.01		1	1	0	2014	2014
Parkinson Disease	C0030567	MFAP1	4236	P55081	microfibril associated protein 1	Extracellular structure	357	0.431	0.846	0.79602	0.03		1	3	0	2012	2019
Parkinson Disease	C0030567	MFGE8	4240	Q08431	milk fat globule-EGF factor 8 protein	Enzyme	120	0.548	0.808	4.3953e-05	0.02		1	2	0	2018	2019
Parkinson Disease	C0030567	MFHAS1	9258	Q9Y4C4	malignant fibrous histiocytoma amplified sequence 1		25	0.729	0.538	4.2417e-09	0.02		1	2	0	2012	2014
Parkinson Disease	C0030567	MFN2	9927	O95140	mitofusin 2	Enzyme	334	0.471	0.846	0.99415	0.05		1	5	0	2017	2020
Parkinson Disease	C0030567	MGAM	8972	O43451	maltase-glucoamylase	Enzyme	95	0.592	0.615	1.0382e-35	0.02		1	2	0	2018	2018
Parkinson Disease	C0030567	MGLL	11343	Q99685	monoglyceride lipase	Enzyme	125	0.564	0.731	0.020016	0.02		1	2	0	2017	2018
Parkinson Disease	C0030567	MGMT	4255	P16455	O-6-methylguanine-DNA methyltransferase		444	0.412	0.885	1.1756e-07	0.01		1	1	0	2013	2013
Parkinson Disease	C0030567	MICOS10-NBL1	100532736	P41271	MICOS10-NBL1 readthrough		35	0.691	0.462	0.028653	0.01		1	1	0	2000	2000
Parkinson Disease	C0030567	MIDN	90007	Q504T8	midnolin		3	0.89	0.038	0.17862	0.02		1	2	0	2017	2019
Parkinson Disease	C0030567	MIF	4282	P14174	macrophage migration inhibitory factor		455	0.412	0.885	0.012262	0.02		1	2	0	2019	2020
Parkinson Disease	C0030567	MINDY4	84182	Q4G0A6	MINDY lysine 48 deubiquitinase 4		122	0.538	0.731	3.2175e-19	0.01		1	1	0	2017	2017
Parkinson Disease	C0030567	MIP	4284	P30301	major intrinsic protein of lens fiber	Ion channel	181	0.507	0.846	0.030956	0.01		1	1	0	2020	2020
Parkinson Disease	C0030567	MKRN2	23609	Q9H000	makorin ring finger protein 2	Enzyme	8	0.89	0.077	0.0088248	0.01		1	1	0	2019	2019
Parkinson Disease	C0030567	MLKL	197259	Q8NB16	mixed lineage kinase domain like pseudokinase	Kinase	93	0.57	0.731	2.0931e-14	0.01		1	1	0	2020	2020
Parkinson Disease	C0030567	MME	4311	P08473	membrane metalloendopeptidase	Enzyme	470	0.407	0.808	1.465e-18	0.01		1	1	0	2019	2019
Parkinson Disease	C0030567	MMP1	4312	P03956	matrix metallopeptidase 1	Enzyme	589	0.385	0.885	7.7197e-18	0.01		1	1	0	2004	2004
Parkinson Disease	C0030567	MMP2	4313	P08253	matrix metallopeptidase 2	Enzyme	1021	0.333	0.923	0.83878	0.01		0	1	0	2016	2016
Parkinson Disease	C0030567	MMP3	4314	P08254	matrix metallopeptidase 3	Enzyme	473	0.408	0.885	5.7362e-15	0.04		0.75	4	0	2004	2016
Parkinson Disease	C0030567	MMP7	4316	P09237	matrix metallopeptidase 7	Enzyme	320	0.446	0.885	1.0404e-09	0.01		1	1	0	2020	2020
Parkinson Disease	C0030567	MMP8	4317	P22894	matrix metallopeptidase 8	Enzyme	213	0.488	0.808	1.0661e-24	0.01		1	1	0	2017	2017
Parkinson Disease	C0030567	MMP9	4318	P14780	matrix metallopeptidase 9	Enzyme	1337	0.305	0.923	1.8869e-17	0.05		0.8	5	1	2010	2020
Parkinson Disease	C0030567	MMRN1	22915	Q13201	multimerin 1		272	0.465	0.846	2.0714e-25	0.11		1	2	1	2012	2012
Parkinson Disease	C0030567	MOG	4340	Q16653	myelin oligodendrocyte glycoprotein	Enzyme modulator	136	0.546	0.731	0.13748	0.01		1	1	0	2014	2014
Parkinson Disease	C0030567	MOK	5891	Q9UQ07	MOK protein kinase	Kinase	251	0.476	0.769	8.8397e-22	0.03		1	3	1	2012	2018
Parkinson Disease	C0030567	MPHOSPH6	10200	Q99547	M-phase phosphoprotein 6		24	0.729	0.308	0.0004107	0.1		1	26	1	2000	2019
Parkinson Disease	C0030567	MPO	4353	P05164	myeloperoxidase	Enzyme	653	0.377	0.923	7.105e-15	0.06		1	6	0	2005	2019
Parkinson Disease	C0030567	MPRIP	23164	Q6WCQ1	myosin phosphatase Rho interacting protein	Enzyme modulator	113	0.556	0.885	0.98078	0.02		1	2	0	2019	2020
Parkinson Disease	C0030567	MPZ	4359	P25189	myelin protein zero		249	0.503	0.846	0.27158	0.1		1	26	0	2000	2019
Parkinson Disease	C0030567	MRC1	4360	P22897	mannose receptor C-type 1		431	0.413	0.846	0.94335	0.02		1	2	0	2017	2020
Parkinson Disease	C0030567	MRGPRX1	259249	Q96LB2	MAS related GPR family member X1	G-protein coupled receptor	166	0.531	0.923		0.01		1	1	0	2017	2017
Parkinson Disease	C0030567	MRGPRX3	117195	Q96LB0	MAS related GPR family member X3	G-protein coupled receptor	167	0.529	0.923		0.01		1	1	0	2017	2017
Parkinson Disease	C0030567	MRGPRX4	117196	Q96LA9	MAS related GPR family member X4	G-protein coupled receptor	166	0.531	0.923		0.01		1	1	0	2017	2017
Parkinson Disease	C0030567	MRPS30	10884	Q9NP92	mitochondrial ribosomal protein S30		83	0.59	0.731	1.5937e-08	0.01		1	1	0	2017	2017
Parkinson Disease	C0030567	MS4A6A	64231	Q9H2W1	membrane spanning 4-domains A6A	Receptor	10	0.821	0.231	8.3775e-13	0.01		1	1	1	2016	2016
Parkinson Disease	C0030567	MSC	9242	O60682	musculin		241	0.475	0.846	0.024651	0.03		1	3	0	2010	2019
Parkinson Disease	C0030567	MSMB	4477	P08118	microseminoprotein beta	Signaling	195	0.498	0.846	0.016199	0.06		1	6	0	2010	2019
Parkinson Disease	C0030567	MSRA	4482	Q9UJ68	methionine sulfoxide reductase A	Enzyme	89	0.608	0.615	1.5332e-15	0.02		1	2	0	2007	2019
Parkinson Disease	C0030567	MSX1	4487	P28360	msh homeobox 1	Transcription factor	180	0.525	0.731	0.16517	0.01		0	1	0	2009	2009
Parkinson Disease	C0030567	MT1A	4489	P04731	metallothionein 1A		128	0.537	0.808	0.0044674	0.01		1	1	0	2018	2018
Parkinson Disease	C0030567	MT1B	4490	P07438	metallothionein 1B		89	0.585	0.731	0.0053775	0.01		0	1	0	2018	2018
Parkinson Disease	C0030567	MT1E	4493	P04732	metallothionein 1E		104	0.569	0.769	0.031344	0.01		1	1	0	2009	2009
Parkinson Disease	C0030567	MT2A	4502	P02795	metallothionein 2A		117	0.553	0.808	1.2279e-05	0.01		1	1	0	2010	2010
Parkinson Disease	C0030567	MT3	4504	P25713	metallothionein 3		108	0.582	0.615	0.064484	0.01		1	1	0	2020	2020
Parkinson Disease	C0030567	MTA1	9112	Q13330	metastasis associated 1	Nucleic acid binding	118	0.547	0.692	1	0.31		1	1	0	2016	2016
Parkinson Disease	C0030567	MTDH	92140	Q86UE4	metadherin		200	0.491	0.769	0.32924	0.01		1	1	0	2018	2018
Parkinson Disease	C0030567	MTFMT	123263	Q96DP5	mitochondrial methionyl-tRNA formyltransferase	Enzyme	101	0.595	0.808	1.4994e-07	0.01		1	1	0	2017	2017
Parkinson Disease	C0030567	MTHFD1	4522	P11586	methylenetetrahydrofolate dehydrogenase, cyclohydrolase and formyltetrahydrofolate synthetase 1	Enzyme	121	0.554	0.769	0.0044614	0.01		1	1	1	2007	2007
Parkinson Disease	C0030567	MTHFR	4524	P42898	methylenetetrahydrofolate reductase		985	0.337	0.885	3.2068e-10	0.4		1	21	4	2004	2019
Parkinson Disease	C0030567	MTIF3	219402	Q9H2K0	mitochondrial translational initiation factor 3	Nucleic acid binding	9	0.89	0.115	3.9011e-07	0.02		1	2	1	2007	2010
Parkinson Disease	C0030567	MTNR1B	4544	P49286	melatonin receptor 1B	G-protein coupled receptor	93	0.588	0.731	0.00064771	0.01		1	1	0	2010	2010
Parkinson Disease	C0030567	MTOR	2475	P42345	mechanistic target of rapamycin kinase	Kinase	960	0.343	0.885	1	0.1		1	21	0	2008	2020
Parkinson Disease	C0030567	MTPAP	55149	Q9NVV4	mitochondrial poly(A) polymerase	Enzyme	104	0.581	0.769	0.99904	0.01		1	1	0	2017	2017
Parkinson Disease	C0030567	MTR	4548	Q99707	5-methyltetrahydrofolate-homocysteine methyltransferase		245	0.482	0.808	2.4301e-12	0.02		1	2	1	2007	2011
Parkinson Disease	C0030567	MTRR	4552	Q9UBK8	5-methyltetrahydrofolate-homocysteine methyltransferase reductase		207	0.502	0.808	2.1794e-14	0.02		1	2	3	2011	2015
Parkinson Disease	C0030567	MTTP	4547	P55157	microsomal triglyceride transfer protein	Transporter	209	0.505	0.846	1.04e-05	0.01		0	1	0	2018	2018
Parkinson Disease	C0030567	MTX1	4580	Q13505	metaxin 1		124	0.546	0.731	0.013271	0.01		1	1	2	2011	2011
Parkinson Disease	C0030567	MUL1	79594	Q969V5	mitochondrial E3 ubiquitin protein ligase 1		241	0.473	0.808	1.9108e-06	0.1		1	56	2	2002	2019
Parkinson Disease	C0030567	MVP	9961	Q14764	major vault protein	Nucleic acid binding	172	0.512	0.769	6.7564e-08	0.01		1	1	0	1999	1999
Parkinson Disease	C0030567	MX2	4600	P20592	MX dynamin like GTPase 2	Enzyme modulator	14	0.751	0.231	6.4792e-09	0.1		1	1	1	2015	2015
Parkinson Disease	C0030567	MYC	4609	P01106	MYC proto-oncogene, bHLH transcription factor	Transcription factor	821	0.344	0.923	0.99801	0.01		1	1	0	2012	2012
Parkinson Disease	C0030567	MYCN	4613	P04198	MYCN proto-oncogene, bHLH transcription factor	Transcription factor	314	0.454	0.808	0.88897	0.01		1	1	0	2013	2013
Parkinson Disease	C0030567	MYD88	4615	Q99836	MYD88 innate immune signal transduction adaptor	Enzyme modulator	480	0.414	0.923	0.12443	0.01		1	1	0	2018	2018
Parkinson Disease	C0030567	MYDGF	56005	Q969H8	myeloid derived growth factor		295	0.451	0.846	3.4923e-06	0.01		1	1	0	2018	2018
Parkinson Disease	C0030567	MYL4	4635	P12829	myosin light chain 4	Calcium-binding protein	26	0.729	0.423	0.00012029	0.01		1	1	0	2018	2018
Parkinson Disease	C0030567	MYO5C	55930	Q9NQX4	myosin VC	Cellular structure	15	0.805	0.231	7.8146e-37	0.01		1	1	0	2014	2014
Parkinson Disease	C0030567	MYOC	4653	Q99972	myocilin	Cellular structure	79	0.595	0.5	7.633e-12	0.01		1	1	1	2007	2007
Parkinson Disease	C0030567	MZB1	51237	Q8WU39	marginal zone B and B1 cell specific protein		100	0.565	0.769	0.00031626	0.02		1	2	0	2013	2018
Parkinson Disease	C0030567	NACC1	112939	Q96RE7	nucleus accumbens associated 1		100	0.61	0.577	0.99763	0.01		1	1	0	2014	2014
Parkinson Disease	C0030567	NAGLU	4669	P54802	N-acetyl-alpha-glucosaminidase		152	0.546	0.769	1.3655e-08	0.01		1	1	1	2012	2012
Parkinson Disease	C0030567	NANOS3	342977	P60323	nanos C2HC-type zinc finger 3		52	0.631	0.538	0.039203	0.01		1	1	0	1999	1999
Parkinson Disease	C0030567	NAT2	10	P11245	N-acetyltransferase 2	Enzyme	311	0.451	0.885	3.2744e-06	0.1		1	13	1	1997	2016
Parkinson Disease	C0030567	NBL1	4681	P41271	NBL1, DAN family BMP antagonist		40	0.67	0.5	0.059018	0.01		1	1	0	2000	2000
Parkinson Disease	C0030567	NCAPD2	9918	Q15021	non-SMC condensin I complex subunit D2	Nucleic acid binding	19	0.76	0.346	1.0776e-12	0.01		1	1	0	2014	2014
Parkinson Disease	C0030567	NCAPG2	54892	Q86XI2	non-SMC condensin II complex subunit G2		80	0.603	0.731	0.97764	0.3		1	1	0	2015	2015
Parkinson Disease	C0030567	NCEH1	57552	Q6PIU2	neutral cholesterol ester hydrolase 1	Enzyme	5	0.861	0.115	0.012968	0.01		1	1	0	2017	2017
Parkinson Disease	C0030567	NCK2	8440	O43639	NCK adaptor protein 2		25	0.743	0.5	0.45789	0.01		1	1	0	2018	2018
Parkinson Disease	C0030567	NCL	4691	P19338	nucleolin	Nucleic acid binding	167	0.509	0.808	0.99992	0.02		1	2	0	2015	2018
Parkinson Disease	C0030567	NCS1	23413	P62166	neuronal calcium sensor 1		48	0.656	0.615	0.66434	0.03		0.667	3	0	2019	2019
Parkinson Disease	C0030567	NCSTN	23385	Q92542	nicastrin		40	0.666	0.462	0.99942	0.01		1	1	0	2015	2015
Parkinson Disease	C0030567	ND1	4535	P03886	NADH dehydrogenase, subunit 1 (complex I)	Enzyme	260	0.522	0.769		0.02		1	2	0	2002	2018
Parkinson Disease	C0030567	ND2	4536	P03891	MTND2		130	0.601	0.615		0.02		1	2	0	2002	2015
Parkinson Disease	C0030567	ND3	4537	P03897	NADH dehydrogenase, subunit 3 (complex I)		113	0.604	0.654		0.21		1	2	0	2005	2011
Parkinson Disease	C0030567	ND5	4540	P03915	NADH dehydrogenase, subunit 5 (complex I)	Enzyme	241	0.531	0.769		0.02		1	2	0	2005	2017
Parkinson Disease	C0030567	NDE1	54820	Q9NXR1	nudE neurodevelopment protein 1		92	0.608	0.462	0.0066921	0.01		1	1	0	2019	2019
Parkinson Disease	C0030567	NDFIP1	80762	Q9BT67	Nedd4 family interacting protein 1		29	0.716	0.462	0.97747	0.02		1	2	0	2014	2015
Parkinson Disease	C0030567	NDN	4692	Q99608	necdin, MAGE family member	Nucleic acid binding	124	0.578	0.654	0.67495	0.01		1	1	0	2016	2016
Parkinson Disease	C0030567	NDRG1	10397	Q92597	N-myc downstream regulated 1	Enzyme	225	0.488	0.731	0.011324	0.01		1	1	0	2013	2013
Parkinson Disease	C0030567	NDRG2	57447	Q9UN36	NDRG family member 2	Enzyme	156	0.518	0.692	2.2044e-05	0.01		1	1	0	2019	2019
Parkinson Disease	C0030567	NDUFA1	4694	O15239	NADH:ubiquinone oxidoreductase subunit A1		74	0.636	0.423	0.55315	0.02		1	2	0	2002	2004
Parkinson Disease	C0030567	NDUFA2	4695	O43678	NADH:ubiquinone oxidoreductase subunit A2	Enzyme	72	0.617	0.577	0.77351	0.02		1	2	0	2003	2012
Parkinson Disease	C0030567	NDUFAF2	91942	Q8N183	NADH:ubiquinone oxidoreductase complex assembly factor 2		89	0.641	0.577	2.078e-06	0.1		1	2	2	2016	2017
Parkinson Disease	C0030567	NDUFS3	4722	O75489	NADH:ubiquinone oxidoreductase core subunit S3		120	0.581	0.769	0.00058312	0.02		1	2	0	2018	2019
Parkinson Disease	C0030567	NDUFS4	4724	O43181	NADH:ubiquinone oxidoreductase subunit S4		137	0.587	0.808	0.00031196	0.02		1	2	0	2017	2020
Parkinson Disease	C0030567	NDUFS7	374291	O75251	NADH:ubiquinone oxidoreductase core subunit S7		120	0.579	0.769	0.9142	0.01		1	1	0	2017	2017
Parkinson Disease	C0030567	NDUFV2	4729	P19404	NADH:ubiquinone oxidoreductase core subunit V2		94	0.61	0.5	0.005576	0.03		0.667	3	2	1998	2010
Parkinson Disease	C0030567	NECTIN2	5819	Q92692	nectin cell adhesion molecule 2		106	0.575	0.769	0.96926	0.3		1	1	0	2015	2015
Parkinson Disease	C0030567	NEDD4	4734	P46934	NEDD4 E3 ubiquitin protein ligase	Enzyme	101	0.569	0.846	8.7208e-13	0.04		1	4	0	2011	2016
Parkinson Disease	C0030567	NEDD4L	23327	Q96PU5	NEDD4 like E3 ubiquitin protein ligase	Enzyme	108	0.573	0.731	1	0.01		1	1	0	2017	2017
Parkinson Disease	C0030567	NEDD8	4738	Q15843	NEDD8 ubiquitin like modifier	Nucleic acid binding	88	0.576	0.692	0.84938	0.01		1	1	0	2012	2012
Parkinson Disease	C0030567	NEDD9	4739	Q14511	neural precursor cell expressed, developmentally down-regulated 9		113	0.548	0.769	0.12634	0.03		1	3	1	2008	2010
Parkinson Disease	C0030567	NEFH	4744	P12036	neurofilament heavy		120	0.588	0.769	2.6684e-12	0.01		1	1	0	2019	2019
Parkinson Disease	C0030567	NEFL	4747	P07196	neurofilament light		247	0.488	0.769		0.1		1	12	0	2002	2019
Parkinson Disease	C0030567	NEFM	4741	P07197	neurofilament medium		39	0.674	0.577	0.017983	0.02		1	2	1	2003	2017
Parkinson Disease	C0030567	NEIL1	79661	Q96FI4	nei like DNA glycosylase 1		59	0.623	0.769	4.9641e-07	0.01		1	1	0	2020	2020
Parkinson Disease	C0030567	NEK1	4750	Q96PY6	NIMA related kinase 1	Kinase	131	0.575	0.769	1.9084e-25	0.01		1	1	0	2018	2018
Parkinson Disease	C0030567	NELFE	7936	P18615	negative elongation factor complex member E		40	0.686	0.5	0.006895	0.02		1	2	0	1999	2013
Parkinson Disease	C0030567	NES	10763	P48681	nestin		302	0.45	0.808	1.6236e-06	0.02		1	2	0	2017	2019
Parkinson Disease	C0030567	NEUROD6	63974	Q96NK8	neuronal differentiation 6	Enzyme	6	0.861	0.115	0.88454	0.01		1	1	0	2018	2018
Parkinson Disease	C0030567	NEUROG2	63973	Q9H2A3	neurogenin 2	Enzyme	20	0.716	0.5	0.81093	0.02		0.5	2	2	2010	2018
Parkinson Disease	C0030567	NFE2	4778	Q16621	nuclear factor, erythroid 2	Enzyme	57	0.628	0.577	0.66693	0.01		1	1	0	2017	2017
Parkinson Disease	C0030567	NFE2L1	4779	Q14494	nuclear factor, erythroid 2 like 1	Enzyme	32	0.678	0.538	0.99759	0.01		1	1	0	2014	2014
Parkinson Disease	C0030567	NFE2L2	4780	Q16236	nuclear factor, erythroid 2 like 2	Enzyme	823	0.357	0.885	0.0035719	0.1		0.983	59	6	2006	2020
Parkinson Disease	C0030567	NFKB1	4790	P19838	nuclear factor kappa B subunit 1	Transcription factor	551	0.396	0.923	1	0.02		0.5	2	0	2002	2004
Parkinson Disease	C0030567	NFKB2	4791	Q00653	nuclear factor kappa B subunit 2	Transcription factor	194	0.509	0.808	1	0.01		1	1	0	2017	2017
Parkinson Disease	C0030567	NFKBIA	4792	P25963	NFKB inhibitor alpha		226	0.487	0.885	0.99452	0.01		1	1	0	2007	2007
Parkinson Disease	C0030567	NGF	4803	P01138	nerve growth factor	Signaling	616	0.391	0.885	0.82026	0.36		1	6	0	2009	2018
Parkinson Disease	C0030567	NGFR	4804	P08138	nerve growth factor receptor	Receptor	256	0.477	0.846	0.097889	0.04		1	4	2	2018	2019
Parkinson Disease	C0030567	NHS	4810	Q6T4R5	NHS actin remodeling regulator		295	0.466	0.846	0.99999	0.02		1	2	0	2017	2018
Parkinson Disease	C0030567	NIF3L1	60491	Q9GZT8	NGG1 interacting factor 3 like 1		37	0.674	0.462	9.7207e-09	0.04		1	4	0	1998	2007
Parkinson Disease	C0030567	NKTR	4820	P30414	natural killer cell triggering receptor		17	0.76	0.346	0.94032	0.01		1	1	0	2020	2020
Parkinson Disease	C0030567	NLN	57486	Q9BYT8	neurolysin	Enzyme	74	0.597	0.731	3.9148e-12	0.01		1	1	0	2020	2020
Parkinson Disease	C0030567	NLRP1	22861	Q9C000	NLR family pyrin domain containing 1		200	0.502	0.769	4.9693e-19	0.02		1	2	1	2017	2018
Parkinson Disease	C0030567	NLRP3	114548	Q96P20	NLR family pyrin domain containing 3		805	0.361	0.962	0.00081103	0.1		1	22	2	2017	2020
Parkinson Disease	C0030567	NMD3	51068	Q96D46	NMD3 ribosome export adaptor		5	0.89	0.192	4.1006e-08	0.01		0	1	0	2015	2015
Parkinson Disease	C0030567	NMS	129521	Q5H8A3	neuromedin S		33	0.711	0.423	1.3331e-11	0.05		1	5	0	2017	2019
Parkinson Disease	C0030567	NNMT	4837	P40261	nicotinamide N-methyltransferase	Enzyme	103	0.559	0.654	5.2791e-08	0.05		1	5	0	2002	2018
Parkinson Disease	C0030567	NOCT	25819	Q9UK39	nocturnin	Enzyme	28	0.691	0.462	0.042105	0.01		1	1	0	2020	2020
Parkinson Disease	C0030567	NOD2	64127	Q9HC29	nucleotide binding oligomerization domain containing 2	Enzyme	434	0.423	0.923	1.9834e-30	0.02		1	2	2	2013	2018
Parkinson Disease	C0030567	NOL3	8996	O60936	nucleolar protein 3		100	0.575	0.808	0.0001992	0.02		1	2	0	2016	2018
Parkinson Disease	C0030567	NOS1	4842	P29475	nitric oxide synthase 1		521	0.408	0.885	1	0.4		0.727	11	3	1997	2019
Parkinson Disease	C0030567	NOS2	4843	P35228	nitric oxide synthase 2		783	0.364	0.923	4.0277e-15	0.1		1	11	2	1997	2018
Parkinson Disease	C0030567	NOS3	4846	P29474	nitric oxide synthase 3		706	0.378	0.885	6.7246e-07	0.02		1	2	0	1999	2008
Parkinson Disease	C0030567	NOTCH2	4853	Q04721	notch receptor 2		384	0.441	0.808	1	0.01		1	1	0	2018	2018
Parkinson Disease	C0030567	NOTCH4	4855	Q99466	notch receptor 4		150	0.534	0.731	2.0544e-23	0.01		1	1	0	2019	2019
Parkinson Disease	C0030567	NOX1	27035	Q9Y5S8	NADPH oxidase 1		142	0.536	0.808	8.6564e-08	0.03		1	3	0	2012	2017
Parkinson Disease	C0030567	NOX4	50507	Q9NPH5	NADPH oxidase 4	Enzyme	260	0.471	0.885	5.7555e-20	0.01		1	1	0	2019	2019
Parkinson Disease	C0030567	NPAS2	4862	Q99743	neuronal PAS domain protein 2		82	0.595	0.654	1	0.01		1	1	0	2018	2018
Parkinson Disease	C0030567	NPC1	4864	O15118	NPC intracellular cholesterol transporter 1	Transporter	220	0.518	0.692	6.5418e-06	0.04		0.75	4	0	2013	2018
Parkinson Disease	C0030567	NPC2	10577	P61916	NPC intracellular cholesterol transporter 2		81	0.612	0.769	0.0017755	0.01		1	1	0	2013	2013
Parkinson Disease	C0030567	NPDC1	56654	Q9NQX5	neural proliferation, differentiation and control 1		25	0.711	0.423	0.02958	0.01		1	1	0	2018	2018
Parkinson Disease	C0030567	NPEPPS	9520	P55786	aminopeptidase puromycin sensitive	Enzyme	172	0.519	0.808	1	0.01		1	1	0	2017	2017
Parkinson Disease	C0030567	NPM1	4869	P06748	nucleophosmin 1	Chaperone	283	0.464	0.846	0.99816	0.01		1	1	0	2015	2015
Parkinson Disease	C0030567	NPM3	10360	O75607	nucleophosmin/nucleoplasmin 3	Chaperone	5	0.861	0.192	0.069498	0.01		1	1	0	2015	2015
Parkinson Disease	C0030567	NPPA	4878	P01160	natriuretic peptide A		217	0.505	0.769	0.00054522	0.01		1	1	0	2017	2017
Parkinson Disease	C0030567	NPPB	4879	P16860	natriuretic peptide B		193	0.513	0.808	9.8786e-06	0.01		1	1	0	2009	2009
Parkinson Disease	C0030567	NPPC	4880	P23582	natriuretic peptide C	Signaling	106	0.568	0.769	0.060647	0.01		1	1	0	2017	2017
Parkinson Disease	C0030567	NPTX2	4885	P47972	neuronal pentraxin 2		67	0.617	0.615	0.030511	0.01		1	1	0	2008	2008
Parkinson Disease	C0030567	NPY	4852	P01303	neuropeptide Y	Signaling	381	0.447	0.846	0.14294	0.04		0.75	4	0	2003	2019
Parkinson Disease	C0030567	NQO1	1728	P15559	NAD(P)H quinone dehydrogenase 1		368	0.434	0.885	1.1867e-09	0.34		1	4	0	2001	2019
Parkinson Disease	C0030567	NQO2	4835	P16083	N-ribosyldihydronicotinamide:quinone reductase 2		64	0.628	0.5	8.7572e-07	0.05		1	5	0	2001	2008
Parkinson Disease	C0030567	NR0B2	8431	Q15466	nuclear receptor subfamily 0 group B member 2	Nuclear receptor	251	0.474	0.808	8.3377e-06	0.01		1	1	0	2018	2018
Parkinson Disease	C0030567	NR1I2	8856	O75469	nuclear receptor subfamily 1 group I member 2	Nuclear receptor	462	0.418	0.846	7.2668e-09	0.03		1	3	0	2004	2018
Parkinson Disease	C0030567	NR1I3	9970	Q14994	nuclear receptor subfamily 1 group I member 3	Nuclear receptor	318	0.448	0.846	3.5259e-08	0.01		1	1	0	2017	2017
Parkinson Disease	C0030567	NR2C1	7181	P13056	nuclear receptor subfamily 2 group C member 1	Nuclear receptor	6	0.839	0.154	0.68284	0.01		1	1	0	2006	2006
Parkinson Disease	C0030567	NR3C1	2908	P04150	nuclear receptor subfamily 3 group C member 1	Nuclear receptor	590	0.393	0.885	0.96958	0.02		1	2	0	2018	2019
Parkinson Disease	C0030567	NR3C2	4306	P08235	nuclear receptor subfamily 3 group C member 2	Nuclear receptor	287	0.469	0.846	0.83739	0.01		1	1	0	2018	2018
Parkinson Disease	C0030567	NR4A1	3164	P22736	nuclear receptor subfamily 4 group A member 1	Nuclear receptor	216	0.49	0.731	0.37074	0.02		1	2	0	2018	2020
Parkinson Disease	C0030567	NR4A2	4929	P43354	nuclear receptor subfamily 4 group A member 2	Nuclear receptor	166	0.529	0.846	0.99959	0.3		0.973	73	2	1999	2019
Parkinson Disease	C0030567	NRF1	4899	Q16656	nuclear respiratory factor 1		74	0.603	0.808	0.99922	0.03		1	3	0	2012	2014
Parkinson Disease	C0030567	NRG1	3084	Q02297	neuregulin 1	Signaling	304	0.464	0.885	0.99665	0.02		1	2	0	2004	2019
Parkinson Disease	C0030567	NRGN	4900	Q92686	neurogranin		69	0.608	0.615	0.4819	0.03		1	3	0	2017	2019
Parkinson Disease	C0030567	NRTN	4902	Q99748	neurturin	Signaling	43	0.686	0.538	0.030223	0.1		0.964	28	0	2007	2020
Parkinson Disease	C0030567	NSF	4905	P46459	N-ethylmaleimide sensitive factor, vesicle fusing ATPase	Enzyme	40	0.659	0.577	0.018338	0.11		0.833	6	4	2009	2012
Parkinson Disease	C0030567	NT5E	4907	P21589	5'-nucleotidase ecto	Enzyme	376	0.436	0.885	2.2881e-11	0.02		1	2	0	2019	2019
Parkinson Disease	C0030567	NTF3	4908	P20783	neurotrophin 3	Signaling	170	0.519	0.808	0.93201	0.05		1	5	0	2007	2018
Parkinson Disease	C0030567	NTF4	4909	P34130	neurotrophin 4	Signaling	46	0.644	0.692	0.012031	0.01		1	1	0	2018	2018
Parkinson Disease	C0030567	NTRK1	4914	P04629	neurotrophic receptor tyrosine kinase 1	Kinase	443	0.422	0.808	1.9568e-06	0.01		1	1	0	2018	2018
Parkinson Disease	C0030567	NTRK2	4915	Q16620	neurotrophic receptor tyrosine kinase 2	Kinase	284	0.479	0.808	1	0.02		1	2	0	2019	2019
Parkinson Disease	C0030567	NTS	4922	P30990	neurotensin		184	0.517	0.769	3.8527e-05	0.05		1	5	0	2006	2018
Parkinson Disease	C0030567	NUB1	51667	Q9Y5A7	negative regulator of ubiquitin like proteins 1		11	0.792	0.308	0.00039037	0.01		1	1	0	2019	2019
Parkinson Disease	C0030567	NUBP1	4682	P53384	nucleotide binding protein 1		25	0.743	0.231	8.7342e-14	0.01		1	1	0	2019	2019
Parkinson Disease	C0030567	NUCB1	4924	Q02818	nucleobindin 1	Calcium-binding protein	16	0.729	0.5	8.1576e-08	0.01		1	1	0	2017	2017
Parkinson Disease	C0030567	NUCB2	4925	P80303	nucleobindin 2	Calcium-binding protein	140	0.54	0.731	2.0028e-10	0.02		1	2	0	2017	2019
Parkinson Disease	C0030567	NUCKS1	64710	Q9H1E3	nuclear casein kinase and cyclin dependent kinase substrate 1		36	0.691	0.5	0.96937	0.13		1	5	2	2009	2017
Parkinson Disease	C0030567	NUDT1	4521	P36639	nudix hydrolase 1	Enzyme	73	0.597	0.769	7.4464e-12	0.01		0	1	1	2000	2000
Parkinson Disease	C0030567	NUFIP2	57532	Q7Z417	nuclear FMR1 interacting protein 2		58	0.641	0.577	0.99891	0.01		1	1	0	2020	2020
Parkinson Disease	C0030567	NUP62	23636	P37198	nucleoporin 62	Transporter	273	0.47	0.885	0.95006	0.07		1	7	0	2005	2020
Parkinson Disease	C0030567	NUS1	116150	Q96E22	NUS1 dehydrodolichyl diphosphate synthase subunit		94	0.619	0.615	0.98117	0.01		0	1	0	2020	2020
Parkinson Disease	C0030567	NXF1	10482	Q9UBU9	nuclear RNA export factor 1	Nucleic acid binding	141	0.531	0.885	0.9763	0.01		1	1	0	2016	2016
Parkinson Disease	C0030567	OBP2A	29991	Q9NY56	odorant binding protein 2A	Enzyme	71	0.61	0.462	1.5163e-06	0.01		1	1	1	2019	2019
Parkinson Disease	C0030567	OCM	654231	P0CE72	oncomodulin		24	0.751	0.423	1.0885e-08	0.01		1	1	0	2018	2018
Parkinson Disease	C0030567	OGA	10724	O60502	O-GlcNAcase		140	0.534	0.731	0.96569	0.04		1	4	0	2014	2019
Parkinson Disease	C0030567	OGDH	4967	Q02218	oxoglutarate dehydrogenase		55	0.653	0.538	0.99728	0.03		1	3	0	1998	2018
Parkinson Disease	C0030567	OGG1	4968	O15527	8-oxoguanine DNA glycosylase		313	0.453	0.808	3.9314e-12	0.03		1	3	1	2010	2017
Parkinson Disease	C0030567	OMP	4975	P47874	olfactory marker protein		33	0.686	0.654	0.00040499	0.01		1	1	0	2017	2017
Parkinson Disease	C0030567	OPA1	4976	O60313	OPA1 mitochondrial dynamin like GTPase	Enzyme modulator	236	0.51	0.846	0.98636	0.01		1	1	0	2018	2018
Parkinson Disease	C0030567	OPN1MW	2652	P04001;P0DN77;P0DN78	opsin 1, medium wave sensitive	G-protein coupled receptor	107	0.572	0.769	0.037781	0.02		1	2	0	2017	2019
Parkinson Disease	C0030567	OPN1MW2	728458	P04001;P0DN77;P0DN78	opsin 1, medium wave sensitive 2		80	0.601	0.769	0.24464	0.02		1	2	0	2017	2019
Parkinson Disease	C0030567	OPN1MW3	101060233	P04001;P0DN77;P0DN78	opsin 1, medium wave sensitive 3		80	0.601	0.769		0.02		1	2	0	2017	2019
Parkinson Disease	C0030567	OPN3	23596	Q9H1Y3	opsin 3	G-protein coupled receptor	15	0.769	0.231	0.0012801	0.01		1	1	0	2018	2018
Parkinson Disease	C0030567	OPN4	94233	Q9UHM6	opsin 4	G-protein coupled receptor	87	0.579	0.769	9.0073e-13	0.02		1	2	0	2018	2018
Parkinson Disease	C0030567	OPRL1	4987	P41146	opioid related nociceptin receptor 1	G-protein coupled receptor	76	0.628	0.462	0.48172	0.02		1	2	0	2016	2018
Parkinson Disease	C0030567	OPRM1	4988	P35372	opioid receptor mu 1	G-protein coupled receptor	370	0.457	0.808	7.8882e-11	0.01		1	1	0	2018	2018
Parkinson Disease	C0030567	OPTN	10133	Q96CV9	optineurin		136	0.548	0.808	5.91e-18	0.26		1	7	1	2013	2020
Parkinson Disease	C0030567	OR10A4	283297	Q9H209	olfactory receptor family 10 subfamily A member 4	G-protein coupled receptor	128	0.54	0.808	1.6786e-05	0.01		1	1	0	2008	2008
Parkinson Disease	C0030567	ORAI1	84876	Q96D31	ORAI calcium release-activated calcium modulator 1	Ion channel	195	0.52	0.808	1.9068e-05	0.01		1	1	0	2018	2018
Parkinson Disease	C0030567	OSMR	9180	Q99650	oncostatin M receptor	Signaling	77	0.599	0.577	9.2144e-18	0.01		1	1	0	2019	2019
Parkinson Disease	C0030567	OXER1	165140	Q8TDS5	oxoeicosanoid receptor 1	G-protein coupled receptor	169	0.529	0.923	7.3192e-08	0.01		1	1	0	2017	2017
Parkinson Disease	C0030567	OXR1	55074	Q8N573	oxidation resistance 1		21	0.78	0.462	0.84148	0.01		1	1	0	2019	2019
Parkinson Disease	C0030567	P2RX1	5023	P51575	purinergic receptor P2X 1	Ion channel	94	0.584	0.808	6.7632e-11	0.02		1	2	0	2018	2019
Parkinson Disease	C0030567	P2RX2	22953	Q9UBL9	purinergic receptor P2X 2	Ion channel	99	0.585	0.769	9.6508e-13	0.02		1	2	0	2018	2019
Parkinson Disease	C0030567	P2RX3	5024	P56373	purinergic receptor P2X 3	Ion channel	125	0.565	0.769	1.0318e-06	0.03		1	3	0	2017	2019
Parkinson Disease	C0030567	P2RX4	5025	Q99571	purinergic receptor P2X 4	Ion channel	138	0.547	0.808	4.9835e-12	0.02		1	2	0	2018	2019
Parkinson Disease	C0030567	P2RX5	5026	Q93086	purinergic receptor P2X 5	Ion channel	132	0.548	0.769	2.8546e-13	0.02		1	2	0	2018	2019
Parkinson Disease	C0030567	P2RX6	9127	O15547	purinergic receptor P2X 6	Ion channel	85	0.599	0.769	4.468e-09	0.02		1	2	0	2018	2019
Parkinson Disease	C0030567	P2RX7	5027	Q99572	purinergic receptor P2X 7	Ion channel	337	0.45	0.808	3.3344e-11	0.09		0.889	9	0	2013	2019
Parkinson Disease	C0030567	P2RY1	5028	P47900	purinergic receptor P2Y1	G-protein coupled receptor	126	0.551	0.769	0.51522	0.02		1	2	0	2018	2019
Parkinson Disease	C0030567	P2RY2	5029	P41231	purinergic receptor P2Y2	G-protein coupled receptor	136	0.543	0.808	0.084245	0.02		1	2	0	2018	2019
Parkinson Disease	C0030567	P2RY6	5031	Q15077	pyrimidinergic receptor P2Y6	G-protein coupled receptor	46	0.647	0.654	1.5307e-06	0.01		1	1	0	2017	2017
Parkinson Disease	C0030567	P4HB	5034	P07237	prolyl 4-hydroxylase subunit beta		222	0.488	0.808	0.99662	0.01		1	1	0	2016	2016
Parkinson Disease	C0030567	PACRG	135138	Q96M98	parkin coregulated		19	0.722	0.308	2.4288e-07	0.03		1	3	1	2003	2007
Parkinson Disease	C0030567	PAEP	5047	P09466	progestagen associated endometrial protein	Enzyme	397	0.43	0.846	3.1109e-08	0.08		1	8	0	2012	2019
Parkinson Disease	C0030567	PAFAH1B1	5048	P43034	platelet activating factor acetylhydrolase 1b regulatory subunit 1		219	0.504	0.769	0.99995	0.1		0.957	23	0	2017	2020
Parkinson Disease	C0030567	PAGR1	79447	Q9BTK6	PAXIP1 associated glutamate rich protein 1		79	0.597	0.808	0.74265	0.01		1	1	0	2020	2020
Parkinson Disease	C0030567	PAH	5053	P00439	phenylalanine hydroxylase		219	0.516	0.769	6.4046e-23	0.01		1	1	0	2018	2018
Parkinson Disease	C0030567	PAK1	5058	Q13153	p21 (RAC1) activated kinase 1	Kinase	221	0.494	0.808	0.0013306	0.01		1	1	0	2019	2019
Parkinson Disease	C0030567	PAK6	56924	Q9NQU5	p21 (RAC1) activated kinase 6		24	0.729	0.385	4.3077e-05	0.01		1	1	0	2015	2015
Parkinson Disease	C0030567	PAM	5066	P19021	peptidylglycine alpha-amidating monooxygenase	Enzyme	155	0.542	0.692	6.934e-06	0.11		1	2	1	2016	2017
Parkinson Disease	C0030567	PANK1	53354	Q8TE04	pantothenate kinase 1	Kinase	26	0.743	0.308	0.0026757	0.01		0	1	0	2005	2005
Parkinson Disease	C0030567	PANK2	80025	Q9BZ23	pantothenate kinase 2	Kinase	171	0.559	0.808	7.4034e-07	0.02		1	2	0	2005	2010
Parkinson Disease	C0030567	PAPOLA	10914	P51003	poly(A) polymerase alpha	Nucleic acid binding	79	0.593	0.731	0.99998	0.01		1	1	0	2017	2017
Parkinson Disease	C0030567	PARK7	11315	Q99497	Parkinsonism associated deglycase	Enzyme	161	0.535	0.808	0.75335	0.6		0.973	110	8	2003	2020
Parkinson Disease	C0030567	PARL	55486	Q9H300	presenilin associated rhomboid like	Enzyme	20	0.729	0.308	0.00019181	0.03		1	3	1	2011	2016
Parkinson Disease	C0030567	PARP1	142	P09874	poly(ADP-ribose) polymerase 1		565	0.389	0.923	0.00033366	0.09		1	9	0	2004	2019
Parkinson Disease	C0030567	PAWR	5074	Q96IZ0	pro-apoptotic WT1 regulator		133	0.542	0.846	0.089515	0.01		1	1	0	2004	2004
Parkinson Disease	C0030567	PAX4	5078	O43316	paired box 4		63	0.644	0.423	0.00042273	0.01		1	1	0	2018	2018
Parkinson Disease	C0030567	PCMT1	5110	P22061	protein-L-isoaspartate (D-aspartate) O-methyltransferase	Enzyme	30	0.691	0.423	0.78453	0.01		1	1	0	2014	2014
Parkinson Disease	C0030567	PCNA	5111	P12004	proliferating cell nuclear antigen	Nucleic acid binding	581	0.382	0.846	0.97606	0.03		1	3	0	2014	2016
Parkinson Disease	C0030567	PCNT	5116	O95613	pericentrin		156	0.564	0.808	4.0172e-58	0.01		1	1	0	2002	2002
Parkinson Disease	C0030567	PCP4	5121	P48539	Purkinje cell protein 4		36	0.682	0.423	0.0021696	0.02		1	2	0	1998	2007
Parkinson Disease	C0030567	PDAP1	11333	Q13442	PDGFA associated protein 1		95	0.576	0.769	0.049626	0.01		1	1	0	2017	2017
Parkinson Disease	C0030567	PDC	5132	P20941	phosducin		95	0.581	0.731	0.00010134	0.02		1	2	0	2017	2017
Parkinson Disease	C0030567	PDCD2	5134	Q16342	programmed cell death 2		31	0.7	0.423	3.8955e-07	0.01		1	1	0	2009	2009
Parkinson Disease	C0030567	PDE10A	10846	Q9Y233	phosphodiesterase 10A		97	0.619	0.615	0.99986	0.07		1	7	0	2014	2019
Parkinson Disease	C0030567	PDE1B	5153	Q01064	phosphodiesterase 1B		18	0.769	0.423	0.33646	0.01		1	1	0	2012	2012
Parkinson Disease	C0030567	PDE4A	5141	P27815	phosphodiesterase 4A		168	0.523	0.846	0.98167	0.03		1	3	0	2017	2019
Parkinson Disease	C0030567	PDE7A	5150	Q13946	phosphodiesterase 7A		40	0.659	0.577	0.0045645	0.01		1	1	0	2020	2020
Parkinson Disease	C0030567	PDE7B	27115	Q9NP56	phosphodiesterase 7B		34	0.691	0.423	0.54578	0.01		1	1	0	2015	2015
Parkinson Disease	C0030567	PDE8B	8622	O95263	phosphodiesterase 8B		89	0.638	0.5	0.99905	0.02		1	2	0	2018	2019
Parkinson Disease	C0030567	PDHA1	5160	P08559	pyruvate dehydrogenase E1 subunit alpha 1		129	0.581	0.538	0.98842	0.01		1	1	0	2017	2017
Parkinson Disease	C0030567	PDIA2	64714	Q13087	protein disulfide isomerase family A member 2		53	0.638	0.692	8.4515e-33	0.01		1	1	0	2004	2004
Parkinson Disease	C0030567	PDIA3	2923	P30101	protein disulfide isomerase family A member 3		100	0.566	0.769	0.99608	0.02		1	2	0	2014	2015
Parkinson Disease	C0030567	PDIK1L	149420	Q8N165	PDLIM1 interacting kinase 1 like	Kinase	138	0.534	0.769	0.26436	0.01		1	1	0	2017	2017
Parkinson Disease	C0030567	PDPK1	5170	O15530	3-phosphoinositide dependent protein kinase 1	Kinase	77	0.588	0.808	0.98013	0.01		1	1	0	2017	2017
Parkinson Disease	C0030567	PDSS1	23590	Q5T2R2	decaprenyl diphosphate synthase subunit 1		57	0.628	0.615	3.2449e-08	0.01		0	1	0	2017	2017
Parkinson Disease	C0030567	PDSS2	57107	Q86YH6	decaprenyl diphosphate synthase subunit 2		83	0.626	0.577	4.3743e-08	0.1		1	18	0	2011	2019
Parkinson Disease	C0030567	PDXK	8566	O00764	pyridoxal kinase	Kinase	27	0.705	0.385	0.74906	0.01		1	1	1	2009	2009
Parkinson Disease	C0030567	PDYN	5173	P01213	prodynorphin	Signaling	197	0.535	0.577	0.00017033	0.03		0.667	3	0	2003	2011
Parkinson Disease	C0030567	PEA15	8682	Q15121	proliferation and apoptosis adaptor protein 15		110	0.553	0.692	0.79212	0.01		1	1	0	2014	2014
Parkinson Disease	C0030567	PEAK1	79834	Q9H792	pseudopodium enriched atypical kinase 1	Kinase	28	0.705	0.385	0.00086831	0.01		1	1	0	2018	2018
Parkinson Disease	C0030567	PEBP1	5037	P30086	phosphatidylethanolamine binding protein 1	Enzyme modulator	181	0.5	0.808	0.09167	0.03		1	3	0	2012	2018
Parkinson Disease	C0030567	PECAM1	5175	P16284	platelet and endothelial cell adhesion molecule 1	Cell adhesion	396	0.426	0.846		0.01		1	1	0	2012	2012
Parkinson Disease	C0030567	PELI1	57162	Q96FA3	pellino E3 ubiquitin protein ligase 1		74	0.603	0.731	0.39038	0.01		1	1	0	2019	2019
Parkinson Disease	C0030567	PENK	5179	P01210	proenkephalin	Signaling	124	0.56	0.808	0.0002077	0.23		1	4	0	1995	2007
Parkinson Disease	C0030567	PER1	5187	O15534	period circadian regulator 1	Transcription factor	111	0.556	0.731	0.00029308	0.01		1	1	0	2015	2015
Parkinson Disease	C0030567	PFN3	345456	P60673	profilin 3		3	0.89	0.154	0.50096	0.01		1	1	0	2019	2019
Parkinson Disease	C0030567	PGK1	5230	P00558	phosphoglycerate kinase 1	Kinase	144	0.542	0.769	0.76537	0.01		1	1	0	2019	2019
Parkinson Disease	C0030567	PGLYRP1	8993	O75594	peptidoglycan recognition protein 1		20	0.78	0.346	1.7919e-05	0.01		1	1	0	2014	2014
Parkinson Disease	C0030567	PGLYRP2	114770	Q96PD5	peptidoglycan recognition protein 2		12	0.805	0.231	2.6765e-11	0.01		1	1	2	2014	2014
Parkinson Disease	C0030567	PGLYRP3	114771	Q96LB9	peptidoglycan recognition protein 3		9	0.792	0.192	9.6075e-08	0.01		1	1	1	2014	2014
Parkinson Disease	C0030567	PGLYRP4	57115	Q96LB8	peptidoglycan recognition protein 4		11	0.78	0.231	2.9387e-15	0.01		1	1	2	2014	2014
Parkinson Disease	C0030567	PGP	283871	A6NDG6	phosphoglycolate phosphatase	Enzyme	77	0.606	0.808	0.16263	0.02		1	2	0	2010	2017
Parkinson Disease	C0030567	PHACTR2	9749	O75167	phosphatase and actin regulator 2	Enzyme modulator	7	0.839	0.269	1.0378e-06	0.01		1	1	0	2009	2009
Parkinson Disease	C0030567	PHB	5245	P35232	prohibitin		177	0.511	0.846	0.7588	0.01		1	1	0	2018	2018
Parkinson Disease	C0030567	PHF1	5252	O43189	PHD finger protein 1	Nucleic acid binding	32	0.691	0.346	0.99956	0.01		1	1	0	2006	2006
Parkinson Disease	C0030567	PHLDA2	7262	Q53GA4	pleckstrin homology like domain family A member 2		58	0.636	0.615	0.15046	0.01		1	1	0	2017	2017
Parkinson Disease	C0030567	PHOX2B	8929	Q99453	paired like homeobox 2B		128	0.565	0.731	0.93755	0.04		1	4	0	2005	2019
Parkinson Disease	C0030567	PHYHD1	254295	Q5SRE7	phytanoyl-CoA dioxygenase domain containing 1		3	0.89	0.077	4.0371e-13	0.01		1	1	0	2014	2014
Parkinson Disease	C0030567	PIAS2	9063	O75928	protein inhibitor of activated STAT 2		32	0.682	0.385	0.99718	0.01		1	1	0	2017	2017
Parkinson Disease	C0030567	PICALM	8301	Q13492	phosphatidylinositol binding clathrin assembly protein	Transporter	79	0.592	0.538	0.99896	0.04		0.5	4	0	2011	2016
Parkinson Disease	C0030567	PIEZO1	9780	Q92508	piezo type mechanosensitive ion channel component 1	Ion channel	130	0.552	0.769	3.9379e-21	0.01		1	1	0	2020	2020
Parkinson Disease	C0030567	PIGC	5279	Q92535	phosphatidylinositol glycan anchor biosynthesis class C	Enzyme	55	0.691	0.346	0.0055065	0.01		1	1	0	2018	2018
Parkinson Disease	C0030567	PIK3C2B	5287	O00750	phosphatidylinositol-4-phosphate 3-kinase catalytic subunit type 2 beta	Kinase	33	0.691	0.462	0.99651	0.01		1	1	0	2016	2016
Parkinson Disease	C0030567	PIK3CA	5290	P42336	phosphatidylinositol-4,5-bisphosphate 3-kinase catalytic subunit alpha	Kinase	1511	0.292	0.923	1	0.1		1	26	0	2005	2020
Parkinson Disease	C0030567	PIK3CB	5291	P42338	phosphatidylinositol-4,5-bisphosphate 3-kinase catalytic subunit beta	Kinase	1083	0.322	0.885	0.99964	0.1		1	26	0	2005	2020
Parkinson Disease	C0030567	PIK3CD	5293	O00329	phosphatidylinositol-4,5-bisphosphate 3-kinase catalytic subunit delta	Kinase	1119	0.319	0.885	0.99999	0.1		1	26	1	2005	2020
Parkinson Disease	C0030567	PIK3CG	5294	P48736	phosphatidylinositol-4,5-bisphosphate 3-kinase catalytic subunit gamma	Kinase	1101	0.32	0.885	1.4076e-06	0.1		1	26	0	2005	2020
Parkinson Disease	C0030567	PIN1	5300	Q13526	peptidylprolyl cis/trans isomerase, NIMA-interacting 1		212	0.488	0.769	0.74031	0.03		1	3	0	2011	2018
Parkinson Disease	C0030567	PINK1	65018	Q9BXM7	PTEN induced kinase 1	Kinase	209	0.516	0.769	1.8749e-10	0.6		0.987	376	12	2002	2020
Parkinson Disease	C0030567	PIP4P2	55529	Q8N4L2	phosphatidylinositol-4,5-bisphosphate 4-phosphatase 2		1	1	0.038	0.00042164	0.1		1	1	1	2006	2006
Parkinson Disease	C0030567	PITX2	5308	Q99697	paired like homeodomain 2		248	0.489	0.808	0.97618	0.01		1	1	0	2017	2017
Parkinson Disease	C0030567	PITX3	5309	O75364	paired like homeodomain 3		93	0.585	0.692	0.81276	0.3		0.893	28	4	2001	2020
Parkinson Disease	C0030567	PKD1	5310	P98161	polycystin 1, transient receptor potential channel interacting		217	0.493	0.769	1	0.01		1	1	0	2012	2012
Parkinson Disease	C0030567	PLA2G1B	5319	P04054	phospholipase A2 group IB	Enzyme	268	0.468	0.846	1.0057e-10	0.02		1	2	0	2016	2018
Parkinson Disease	C0030567	PLA2G6	8398	O60733	phospholipase A2 group VI	Enzyme modulator	350	0.476	0.846	2.4837e-10	0.1		1	16	3	2010	2019
Parkinson Disease	C0030567	PLAG1	5324	Q6DJT9	PLAG1 zinc finger	Transcription factor	219	0.493	0.808	0.99532	0.01		1	1	0	2017	2017
Parkinson Disease	C0030567	PLB1	151056	Q6P1J6	phospholipase B1		219	0.488	0.846	1.7315e-72	0.02		1	2	2	2016	2018
Parkinson Disease	C0030567	PLD1	5337	Q13393	phospholipase D1		104	0.576	0.731	4.7758e-21	0.01		1	1	0	2018	2018
Parkinson Disease	C0030567	PLD2	5338	O14939	phospholipase D2		75	0.617	0.654	4.1429e-27	0.02		1	2	0	2004	2018
Parkinson Disease	C0030567	PLEK	5341	P08567	pleckstrin	Cellular structure	83	0.588	0.731	0.001067	0.01		1	1	0	2011	2011
Parkinson Disease	C0030567	PLEKHM1	9842	Q9Y4G2	pleckstrin homology and RUN domain containing M1		41	0.691	0.577	0.0081382	0.1		1	4	1	2009	2012
Parkinson Disease	C0030567	PLG	5340	P00747	plasminogen	Enzyme	586	0.389	0.923	0.010345	0.01		1	1	0	2012	2012
Parkinson Disease	C0030567	PLIN4	729359	Q96Q06	perilipin 4		14	0.821	0.231	5.578e-16	0.01		1	1	0	2018	2018
Parkinson Disease	C0030567	PLK1	5347	P53350	polo like kinase 1	Kinase	253	0.467	0.808	0.97851	0.01		1	1	0	2017	2017
Parkinson Disease	C0030567	PLK2	10769	Q9NYY3	polo like kinase 2	Kinase	97	0.575	0.808	0.9999	0.04		1	4	0	2011	2017
Parkinson Disease	C0030567	PLPPR1	54886	Q8TBJ4	phospholipid phosphatase related 1	Enzyme	28	0.78	0.077	0.56614	0.1		1	1	1	2018	2018
Parkinson Disease	C0030567	PLXNA2	5362	O75051	plexin A2		307	0.447	0.808	1.0768e-06	0.02		1	2	0	2018	2018
Parkinson Disease	C0030567	PLXNA4	91584	Q9HCM2	plexin A4		18	0.792	0.231	0.99999	0.01		1	1	0	2013	2013
Parkinson Disease	C0030567	PM20D1	148811	Q6GTS8	peptidase M20 domain containing 1		7	0.821	0.308	1.8989e-18	0.1		1	2	1	2009	2012
Parkinson Disease	C0030567	PNMT	5409	P11086	phenylethanolamine N-methyltransferase	Enzyme	37	0.653	0.538	0.0050065	0.01		1	1	0	2016	2016
Parkinson Disease	C0030567	PNO1	56902	Q9NRX1	partner of NOB1 homolog		99	0.564	0.615	0.22652	0.01		1	1	0	2005	2005
Parkinson Disease	C0030567	PNOC	5368	Q13519	prepronociceptin	Signaling	103	0.603	0.577	0.015028	0.03		1	3	0	2010	2018
Parkinson Disease	C0030567	PNPLA6	10908	Q8IY17	patatin like phospholipase domain containing 6	Enzyme	167	0.533	0.769	1.94e-13	0.01		1	1	0	2017	2017
Parkinson Disease	C0030567	PODXL	5420	O00592	podocalyxin like		156	0.551	0.731	0.0010333	0.01		1	1	0	2019	2019
Parkinson Disease	C0030567	POLB	5423	P06746	DNA polymerase beta	Enzyme	63	0.606	0.654	3.4002e-05	0.02		1	2	0	2014	2017
Parkinson Disease	C0030567	POLDIP2	26073	Q9Y2S7	DNA polymerase delta interacting protein 2		530	0.396	0.923	0.41407	0.1		1	10	0	2003	2019
Parkinson Disease	C0030567	POLG	5428	P54098	DNA polymerase gamma, catalytic subunit	Enzyme	462	0.457	0.846	2.0756e-09	0.1		0.692	13	3	2006	2019
Parkinson Disease	C0030567	POLR1D	51082	P0DPB5;P0DPB6	RNA polymerase I and III subunit D	Enzyme	84	0.603	0.692	0.36357	0.01		1	1	0	2019	2019
Parkinson Disease	C0030567	POMC	5443	P01189	proopiomelanocortin		873	0.356	0.846	0.00011658	0.02		1	2	0	2006	2008
Parkinson Disease	C0030567	PON1	5444	P27169	paraoxonase 1		496	0.409	0.885	9.8142e-11	0.1		0.955	22	2	1998	2018
Parkinson Disease	C0030567	PON2	5445	Q15165	paraoxonase 2		117	0.566	0.808	5.4352e-05	0.03		1	3	0	2000	2016
Parkinson Disease	C0030567	POTEF	728378	A5A3E0	POTE ankyrin domain family member F		215	0.481	0.885	5.4522e-06	0.01		1	1	1	2004	2004
Parkinson Disease	C0030567	POTEKP	440915	Q9BYX7	POTE ankyrin domain family member K, pseudogene		131	0.542	0.769		0.05		1	5	0	1997	2002
Parkinson Disease	C0030567	POTEM	641455	A6NI47	POTE ankyrin domain family member M		133	0.541	0.769	0.00031637	0.05		1	5	0	1997	2002
Parkinson Disease	C0030567	POU2F1	5451	P14859	POU class 2 homeobox 1		115	0.558	0.769	0.90229	0.02		1	2	0	2018	2019
Parkinson Disease	C0030567	POU5F1	5460	Q01860	POU class 5 homeobox 1		328	0.441	0.846	0.95371	0.01		1	1	1	2012	2012
Parkinson Disease	C0030567	PPARA	5465	Q07869	peroxisome proliferator activated receptor alpha	Nuclear receptor	408	0.432	0.885	0.030182	0.03		1	3	0	2013	2019
Parkinson Disease	C0030567	PPARD	5467	Q03181	peroxisome proliferator activated receptor delta	Nuclear receptor	197	0.513	0.846	0.99497	0.03		1	3	0	2013	2019
Parkinson Disease	C0030567	PPARG	5468	P37231	peroxisome proliferator activated receptor gamma	Nuclear receptor	877	0.358	0.885	0.029194	0.09		1	9	0	2010	2019
Parkinson Disease	C0030567	PPARGC1A	10891	Q9UBK2	PPARG coactivator 1 alpha	Transcription factor	350	0.453	0.885	0.9973	0.4		0.857	21	3	2009	2019
Parkinson Disease	C0030567	PPBP	5473	P02775	pro-platelet basic protein	Signaling	111	0.544	0.808	0.057739	0.01		1	1	0	2012	2012
Parkinson Disease	C0030567	PPID	5481	Q08752	peptidylprolyl isomerase D		72	0.603	0.692	1.9309e-09	0.02		1	2	0	2012	2018
Parkinson Disease	C0030567	PPIF	10105	P30405	peptidylprolyl isomerase F		78	0.593	0.692	0.0019919	0.02		1	2	0	2012	2018
Parkinson Disease	C0030567	PPIG	9360	Q13427	peptidylprolyl isomerase G		203	0.497	0.846	0.96292	0.03		1	3	0	1994	1996
Parkinson Disease	C0030567	PPIL1	51645	Q9Y3C6	peptidylprolyl isomerase like 1	Enzyme	16	0.76	0.231	0.12108	0.01		1	1	0	2020	2020
Parkinson Disease	C0030567	PPIL2	23759	Q13356	peptidylprolyl isomerase like 2	Enzyme	14	0.792	0.308	0.00082347	0.01		1	1	0	2020	2020
Parkinson Disease	C0030567	PPIL3	53938	Q9H2H8	peptidylprolyl isomerase like 3	Enzyme	18	0.751	0.269	0.90243	0.01		1	1	0	2020	2020
Parkinson Disease	C0030567	PPIL4	85313	Q8WUA2	peptidylprolyl isomerase like 4		6	0.861	0.154	1.6878e-09	0.01		1	1	0	2020	2020
Parkinson Disease	C0030567	PPIL6	285755	Q8IXY8	peptidylprolyl isomerase like 6		9	0.861	0.154	1.7495e-09	0.01		1	1	0	2020	2020
Parkinson Disease	C0030567	PPM1H	57460	Q9ULR3	protein phosphatase, Mg2+/Mn2+ dependent 1H	Enzyme	17	0.805	0.154	0.79216	0.01		1	1	0	2019	2019
Parkinson Disease	C0030567	PPP1R13L	10848	Q8WUF5	protein phosphatase 1 regulatory subunit 13 like		122	0.539	0.692	0.03206	0.01		1	1	0	2017	2017
Parkinson Disease	C0030567	PPP1R15A	23645	O75807	protein phosphatase 1 regulatory subunit 15A		65	0.608	0.692	2.206e-12	0.01		1	1	0	2018	2018
Parkinson Disease	C0030567	PPP1R17	10842	O96001	protein phosphatase 1 regulatory subunit 17		9	0.805	0.192	0.0010488	0.01		1	1	0	2007	2007
Parkinson Disease	C0030567	PPP1R1A	5502	Q13522	protein phosphatase 1 regulatory inhibitor subunit 1A	Enzyme modulator	106	0.559	0.692	0.021894	0.01		1	1	1	2017	2017
Parkinson Disease	C0030567	PPP1R1B	84152	Q9UD71	protein phosphatase 1 regulatory inhibitor subunit 1B	Enzyme modulator	82	0.617	0.5	0.24098	0.02		1	2	0	2017	2018
Parkinson Disease	C0030567	PPP1R2C	80316	O14990	PPP1R2C family member C	Enzyme modulator	231	0.478	0.846		0.05		1	5	0	2005	2019
Parkinson Disease	C0030567	PPP1R9B	84687	Q96SB3	protein phosphatase 1 regulatory subunit 9B		42	0.678	0.423	0.99975	0.22		1	3	0	2008	2018
Parkinson Disease	C0030567	PPP2R2B	5521	Q00005	protein phosphatase 2 regulatory subunit Bbeta	Enzyme	86	0.601	0.577	0.98467	0.01		1	1	0	2009	2009
Parkinson Disease	C0030567	PPP3R1	5534	P63098	protein phosphatase 3 regulatory subunit B, alpha		33	0.682	0.538	0.41481	0.01		1	1	0	2013	2013
Parkinson Disease	C0030567	PPP4C	5531	P60510	protein phosphatase 4 catalytic subunit		28	0.7	0.462	0.4554	0.01		1	1	0	2018	2018
Parkinson Disease	C0030567	PPY	5539	P01298	pancreatic polypeptide	Signaling	40	0.663	0.308	0.01181	0.01		1	1	0	2017	2017
Parkinson Disease	C0030567	PQBP1	10084	O60828	polyglutamine binding protein 1	Transcription factor	118	0.57	0.654	0.78935	0.01		1	1	0	2013	2013
Parkinson Disease	C0030567	PRDM2	7799	Q13029	PR/SET domain 2		115	0.545	0.769	0.99996	0.01		1	1	2	2011	2011
Parkinson Disease	C0030567	PRDM6	93166	Q9NQX0	PR/SET domain 6		48	0.638	0.692	0.60835	0.01		1	1	0	2017	2017
Parkinson Disease	C0030567	PRDX1	5052	Q06830	peroxiredoxin 1	Enzyme	237	0.485	0.846	7.6959e-10	0.01		1	1	0	2017	2017
Parkinson Disease	C0030567	PRDX2	7001	P32119	peroxiredoxin 2	Enzyme	243	0.474	0.885	0.086513	0.04		1	4	0	2007	2017
Parkinson Disease	C0030567	PRDX3	10935	P30048	peroxiredoxin 3	Enzyme	89	0.568	0.769	0.0042426	0.01		1	1	0	2008	2008
Parkinson Disease	C0030567	PRDX5	25824	P30044	peroxiredoxin 5		153	0.522	0.808	0.00017921	0.01		1	1	0	2008	2008
Parkinson Disease	C0030567	PREP	5550	P48147	prolyl endopeptidase	Enzyme	105	0.576	0.731	0.08025	0.1		1	11	0	2011	2020
Parkinson Disease	C0030567	PRKAA1	5562	Q13131	protein kinase AMP-activated catalytic subunit alpha 1	Kinase	325	0.453	0.846	0.13725	0.03		1	3	0	2017	2018
Parkinson Disease	C0030567	PRKAA2	5563	P54646	protein kinase AMP-activated catalytic subunit alpha 2	Kinase	317	0.456	0.846	3.5282e-08	0.03		1	3	0	2017	2018
Parkinson Disease	C0030567	PRKAB1	5564	Q9Y478	protein kinase AMP-activated non-catalytic subunit beta 1	Kinase	296	0.46	0.846	0.0052573	0.03		1	3	0	2017	2018
Parkinson Disease	C0030567	PRKACA	5566	P17612	protein kinase cAMP-activated catalytic subunit alpha	Kinase	88	0.606	0.692	0.97142	0.01		1	1	0	2019	2019
Parkinson Disease	C0030567	PRKACB	5567	P22694	protein kinase cAMP-activated catalytic subunit beta	Kinase	33	0.67	0.577	0.35122	0.01		1	1	0	2017	2017
Parkinson Disease	C0030567	PRKAR1A	5573	P10644	protein kinase cAMP-dependent type I regulatory subunit alpha		597	0.401	0.846	0.99985	0.01		1	1	0	2017	2017
Parkinson Disease	C0030567	PRKAR1B	5575	P31321	protein kinase cAMP-dependent type I regulatory subunit beta		45	0.716	0.385	0.17935	0.01		1	1	0	2014	2014
Parkinson Disease	C0030567	PRKAR2A	5576	P13861	protein kinase cAMP-dependent type II regulatory subunit alpha		16	0.805	0.269	0.11865	0.03		1	3	0	2015	2019
Parkinson Disease	C0030567	PRKCD	5580	Q05655	protein kinase C delta	Kinase	287	0.48	0.846	0.99995	0.01		1	1	0	2014	2014
Parkinson Disease	C0030567	PRKCG	5582	P05129	protein kinase C gamma	Kinase	90	0.617	0.5	0.99985	0.01		1	1	0	2018	2018
Parkinson Disease	C0030567	PRKD1	5587	Q15139	protein kinase D1	Kinase	171	0.531	0.846	6.6485e-07	0.03		1	3	0	2014	2017
Parkinson Disease	C0030567	PRKN	5071	O60260	parkin RBR E3 ubiquitin protein ligase	Enzyme	409	0.431	0.846	6.9346e-07	0.6		0.974	304	20	1998	2020
Parkinson Disease	C0030567	PRKRA	8575	O75569	protein activator of interferon induced protein kinase EIF2AK2	Kinase	113	0.579	0.615	0.41653	0.01		1	1	0	2014	2014
Parkinson Disease	C0030567	PRL	5617	P01236	prolactin	Signaling	506	0.406	0.885	2.9015e-07	0.01		1	1	0	2012	2012
Parkinson Disease	C0030567	PRNP	5621	F7VJQ1;P04156	prion protein		426	0.445	0.923	0.00063182	0.1		1	13	2	2006	2020
Parkinson Disease	C0030567	PROC	5624	P04070	protein C, inactivator of coagulation factors Va and VIIIa	Enzyme	200	0.504	0.808	1.9118e-05	0.01		1	1	0	2015	2015
Parkinson Disease	C0030567	PROCR	10544	Q9UNN8	protein C receptor	Enzyme modulator	110	0.56	0.692	0.0056256	0.01		1	1	0	2015	2015
Parkinson Disease	C0030567	PROK2	60675	Q9HC23	prokineticin 2	Signaling	151	0.555	0.769	0.013828	0.01		1	1	0	2016	2016
Parkinson Disease	C0030567	PROKR2	128674	Q8NFJ6	prokineticin receptor 2	G-protein coupled receptor	164	0.538	0.731	2.4388e-06	0.03		1	3	0	2015	2019
Parkinson Disease	C0030567	PROP1	5626	O75360	PROP paired-like homeobox 1		117	0.576	0.615	0.087746	0.01		1	1	0	2019	2019
Parkinson Disease	C0030567	PROS1	5627	P07225	protein S		283	0.467	0.846	0.00047089	0.01		1	1	0	2017	2017
Parkinson Disease	C0030567	PRRX1	5396	P54821	paired related homeobox 1		134	0.543	0.769	0.24291	0.01		1	1	0	2017	2017
Parkinson Disease	C0030567	PRRX2	51450	Q99811	paired related homeobox 2		46	0.638	0.577	0.13959	0.03		1	3	0	2007	2017
Parkinson Disease	C0030567	PRSS2	5645	P07478	serine protease 2	Enzyme	66	0.628	0.769		0.01		1	1	0	2015	2015
Parkinson Disease	C0030567	PRSS21	10942	Q9Y6M0	serine protease 21	Enzyme	34	0.682	0.654	1.3247e-07	0.02		1	2	0	2016	2019
Parkinson Disease	C0030567	PRSS53	339105	Q2L4Q9	serine protease 53		2	1	0.038	9.3515e-17	0.1		1	1	1	2012	2012
Parkinson Disease	C0030567	PRSS55	203074	Q6UWB4	serine protease 55	Enzyme	163	0.513	0.769	3.1731e-11	0.01		1	1	0	2012	2012
Parkinson Disease	C0030567	PSAP	5660	P07602	prosaposin		189	0.532	0.846	0.99051	0.02		1	2	0	2015	2018
Parkinson Disease	C0030567	PSAT1	29968	Q9Y617	phosphoserine aminotransferase 1		285	0.478	0.846	1.0621e-08	0.01		1	1	0	2017	2017
Parkinson Disease	C0030567	PSEN1	5663	P49768	presenilin 1	Enzyme	369	0.469	0.846	0.97322	0.04		1	4	0	2009	2015
Parkinson Disease	C0030567	PSEN2	5664	P49810	presenilin 2	Enzyme	146	0.55	0.654	0.00053736	0.02		1	2	1	2015	2015
Parkinson Disease	C0030567	PSENEN	55851	Q9NZ42	presenilin enhancer, gamma-secretase subunit		24	0.695	0.423	0.87614	0.01		1	1	0	2015	2015
Parkinson Disease	C0030567	PSG5	5673	Q15238	pregnancy specific beta-1-glycoprotein 5		61	0.631	0.615	8.8239e-22	0.01		1	1	0	2017	2017
Parkinson Disease	C0030567	PSIP1	11168	O75475	PC4 and SFRS1 interacting protein 1	Signaling	210	0.49	0.846	0.99668	0.03		1	3	0	2014	2019
Parkinson Disease	C0030567	PSMA2	5683	P25787	proteasome 20S subunit alpha 2		12	0.792	0.231	0.98234	0.01		1	1	0	2010	2010
Parkinson Disease	C0030567	PSMB8	5696	P28062	proteasome 20S subunit beta 8		165	0.533	0.808	0.021795	0.02		1	2	0	2017	2018
Parkinson Disease	C0030567	PSMB9	5698	P28065	proteasome 20S subunit beta 9		167	0.514	0.808	0.0027499	0.01		0	1	1	2016	2016
Parkinson Disease	C0030567	PSMC1	5700	P62191	proteasome 26S subunit, ATPase 1	Enzyme	12	0.78	0.462	0.99945	0.01		1	1	0	2012	2012
Parkinson Disease	C0030567	PSMC4	5704	P43686	proteasome 26S subunit, ATPase 4	Enzyme	5	0.931	0.077	0.30101	0.03		1	3	0	2008	2013
Parkinson Disease	C0030567	PSMD11	5717	O00231	proteasome 26S subunit, non-ATPase 11		7	0.839	0.269	0.99987	0.01		1	1	0	2014	2014
Parkinson Disease	C0030567	PSMD6	9861	Q15008	proteasome 26S subunit, non-ATPase 6		7	0.839	0.269	0.99518	0.01		1	1	0	2019	2019
Parkinson Disease	C0030567	PSMG1	8624	O95456	proteasome assembly chaperone 1		97	0.579	0.731	0.00034234	0.01		1	1	0	2018	2018
Parkinson Disease	C0030567	PSPH	5723	P78330	phosphoserine phosphatase	Enzyme	114	0.57	0.808	0.00096703	0.06		1	6	0	2010	2019
Parkinson Disease	C0030567	PSPN	5623	O60542	persephin	Signaling	70	0.608	0.769	0.00011172	0.07		1	7	0	2010	2019
Parkinson Disease	C0030567	PTBP1	5725	P26599	polypyrimidine tract binding protein 1		172	0.517	0.769	0.99961	0.02		1	2	0	2005	2015
Parkinson Disease	C0030567	PTEN	5728	P60484	phosphatase and tensin homolog	Enzyme	1349	0.305	0.923	0.25651	0.1		0.963	27	2	2004	2019
Parkinson Disease	C0030567	PTGDR2	11251	Q9Y5Y4	prostaglandin D2 receptor 2	G-protein coupled receptor	60	0.612	0.692	0.0027025	0.01		1	1	0	2018	2018
Parkinson Disease	C0030567	PTGER2	5732	P43116	prostaglandin E receptor 2	G-protein coupled receptor	79	0.597	0.731	0.0074901	0.01		1	1	0	2018	2018
Parkinson Disease	C0030567	PTGER4	5734	P35408	prostaglandin E receptor 4	G-protein coupled receptor	120	0.558	0.731	0.9755	0.01		1	1	0	2017	2017
Parkinson Disease	C0030567	PTGES	9536	O14684	prostaglandin E synthase		150	0.54	0.769	0.71317	0.01		1	1	0	2019	2019
Parkinson Disease	C0030567	PTGES3	10728	Q15185	prostaglandin E synthase 3	Chaperone	56	0.641	0.731	0.98536	0.01		1	1	0	2018	2018
Parkinson Disease	C0030567	PTGS2	5743	P35354	prostaglandin-endoperoxide synthase 2	Enzyme	1234	0.314	0.962	0.99597	0.1		1	10	0	2007	2018
Parkinson Disease	C0030567	PTH	5741	P01270	parathyroid hormone		528	0.397	0.846	0.012093	0.01		1	1	0	2019	2019
Parkinson Disease	C0030567	PTK2B	2185	Q14289	protein tyrosine kinase 2 beta	Kinase	319	0.448	0.808	0.93536	0.04		1	4	0	2018	2020
Parkinson Disease	C0030567	PTN	5764	P21246	pleiotrophin	Signaling	164	0.515	0.808	0.0075073	0.21		1	2	0	2009	2018
Parkinson Disease	C0030567	PTPA	5524	Q15257	protein phosphatase 2 phosphatase activator	Enzyme modulator	245	0.48	0.846	0.99057	0.04		1	4	0	2017	2018
Parkinson Disease	C0030567	PTPN22	26191	Q9Y2R2	protein tyrosine phosphatase non-receptor type 22		400	0.438	0.846	3.4921e-21	0.03		1	3	0	2012	2014
Parkinson Disease	C0030567	PTPN5	84867	P54829	protein tyrosine phosphatase non-receptor type 5		50	0.666	0.538	0.0014228	0.01		1	1	0	2015	2015
Parkinson Disease	C0030567	PTPN6	5777	P29350	protein tyrosine phosphatase non-receptor type 6		218	0.485	0.769	0.99999	0.01		1	1	0	2018	2018
Parkinson Disease	C0030567	PTPRA	5786	P18433	protein tyrosine phosphatase receptor type A	Enzyme	91	0.573	0.654	0.99998	0.01		1	1	0	1999	1999
Parkinson Disease	C0030567	PTPRC	5788	P08575	protein tyrosine phosphatase receptor type C	Enzyme	366	0.435	0.808	1	0.02		1	2	0	2018	2018
Parkinson Disease	C0030567	PTPRU	10076	Q92729	protein tyrosine phosphatase receptor type U	Enzyme	88	0.581	0.654	0.39251	0.01		1	1	0	2017	2017
Parkinson Disease	C0030567	PTX3	5806	P26022	pentraxin 3		296	0.457	0.808	6.9827e-05	0.01		1	1	0	2001	2001
Parkinson Disease	C0030567	PVALB	5816	P20472	parvalbumin	Calcium-binding protein	148	0.547	0.692	0.086602	0.03		1	3	0	2004	2019
Parkinson Disease	C0030567	PXDNL	137902	A1KZ92	peroxidasin like	Enzyme	8	0.805	0.269	2.2028e-35	0.01		1	1	0	2013	2013
Parkinson Disease	C0030567	PYCARD	29108	Q9ULZ3	PYD and CARD domain containing	Enzyme	294	0.457	0.808	0.00019768	0.01		1	1	0	2018	2018
Parkinson Disease	C0030567	QDPR	5860	P09417	quinoid dihydropteridine reductase	Enzyme	45	0.691	0.5	0.00015254	0.01		1	1	1	2016	2016
Parkinson Disease	C0030567	QRSL1	55278	Q9H0R6	glutaminyl-tRNA amidotransferase subunit QRSL1	Enzyme	109	0.563	0.731	4.8771e-08	0.01		1	1	0	2008	2008
Parkinson Disease	C0030567	QSOX1	5768	O00391	quiescin sulfhydryl oxidase 1	Enzyme	43	0.67	0.577	2.5936e-05	0.01		1	1	0	2018	2018
Parkinson Disease	C0030567	RAB10	10890	P61026	RAB10, member RAS oncogene family		21	0.736	0.192	0.97213	0.03		1	3	0	2018	2018
Parkinson Disease	C0030567	RAB1A	5861	P62820	RAB1A, member RAS oncogene family		56	0.623	0.615	0.82305	0.03		1	3	0	2006	2016
Parkinson Disease	C0030567	RAB1B	81876	Q9H0U4	RAB1B, member RAS oncogene family		25	0.705	0.423	0.88438	0.01		1	1	0	2007	2007
Parkinson Disease	C0030567	RAB29	8934	O14966	RAB29, member RAS oncogene family		11	0.769	0.231	0.18152	0.1		0.929	14	3	2010	2020
Parkinson Disease	C0030567	RAB32	10981	Q13637	RAB32, member RAS oncogene family		23	0.711	0.462	0.00065061	0.02		1	2	0	2018	2019
Parkinson Disease	C0030567	RAB35	11021	Q15286	RAB35, member RAS oncogene family		15	0.78	0.308	0.97845	0.01		1	1	0	2019	2019
Parkinson Disease	C0030567	RAB39B	116442	Q96DA2	RAB39B, member RAS oncogene family		90	0.619	0.615	0.82529	0.1		0.8	10	1	2014	2018
Parkinson Disease	C0030567	RAB3B	5865	P20337	RAB3B, member RAS oncogene family		5	0.861	0.115	0.31473	0.01		1	1	0	2009	2009
Parkinson Disease	C0030567	RAB3IP	117177	Q96QF0	RAB3A interacting protein	Enzyme modulator	6	0.861	0.115	1.6698e-08	0.01		1	1	0	2019	2019
Parkinson Disease	C0030567	RAB6A	5870	P20340	RAB6A, member RAS oncogene family		27	0.716	0.462	0.95237	0.01		1	1	0	2015	2015
Parkinson Disease	C0030567	RAB6B	51560	Q9NRW1	RAB6B, member RAS oncogene family		27	0.736	0.385	0.95879	0.01		1	1	0	2007	2007
Parkinson Disease	C0030567	RAB7A	7879	P51149	RAB7A, member RAS oncogene family		95	0.597	0.692	0.96933	0.02		1	2	0	2017	2018
Parkinson Disease	C0030567	RAB7B	338382	Q96AH8	RAB7B, member RAS oncogene family		65	0.615	0.731		0.02		1	2	0	2017	2018
Parkinson Disease	C0030567	RAB8A	4218	P61006	RAB8A, member RAS oncogene family		69	0.61	0.577	0.97543	0.01		1	1	0	2017	2017
Parkinson Disease	C0030567	RABEP2	79874	Q9H5N1	rabaptin, RAB GTPase binding effector protein 2		36	0.682	0.654	0.0011388	0.1		1	1	1	2014	2014
Parkinson Disease	C0030567	RAC1	5879	P63000	Rac family small GTPase 1	Enzyme modulator	415	0.429	0.962	0.76228	0.03		1	3	0	2012	2019
Parkinson Disease	C0030567	RAD51	5888	Q06609	RAD51 recombinase		363	0.447	0.846	0.026578	0.01		1	1	0	2017	2017
Parkinson Disease	C0030567	RAD51B	5890	O15315	RAD51 paralog B		126	0.556	0.769	2.079e-15	0.01		1	1	0	2017	2017
Parkinson Disease	C0030567	RAI1	10743	Q7Z5J4	retinoic acid induced 1	Transcription factor	205	0.545	0.731	1	0.12		1	2	2	2011	2016
Parkinson Disease	C0030567	RALBP1	10928	Q15311	ralA binding protein 1	Enzyme modulator	134	0.536	0.654	0.14667	0.01		1	1	0	2020	2020
Parkinson Disease	C0030567	RAN	5901	P62826	RAN, member RAS oncogene family	Enzyme modulator	87	0.576	0.808	0.97576	0.01		1	1	0	2014	2014
Parkinson Disease	C0030567	RAP1B	5908	P61224	RAP1B, member of RAS oncogene family	Enzyme modulator	116	0.565	0.769	0.90995	0.01		1	1	0	2007	2007
Parkinson Disease	C0030567	RAP2B	5912	P61225	RAP2B, member of RAS oncogene family	Enzyme modulator	45	0.644	0.462	0.48658	0.01		1	1	0	2007	2007
Parkinson Disease	C0030567	RAPH1	65059	Q70E73	Ras association (RalGDS/AF-6) and pleckstrin homology domains 1	Receptor	80	0.593	0.654	0.99985	0.01		1	1	0	2018	2018
Parkinson Disease	C0030567	RB1	5925	P06400	RB transcriptional corepressor 1	Nucleic acid binding	339	0.444	0.885	1	0.01		1	1	0	2003	2003
Parkinson Disease	C0030567	RBM19	9904	Q9Y4C8	RNA binding motif protein 19	Nucleic acid binding	23	0.711	0.577	1.7215e-12	0.01		1	1	0	2016	2016
Parkinson Disease	C0030567	RBM3	5935	P98179	RNA binding motif protein 3	Nucleic acid binding	73	0.595	0.654	0.82616	0.02		1	2	0	2018	2019
Parkinson Disease	C0030567	RBMS3	27303	Q6XE24	RNA binding motif single stranded interacting protein 3		116	0.553	0.692	0.2128	0.01		1	1	0	2005	2005
Parkinson Disease	C0030567	RCBTB1	55213	Q8NDN9	RCC1 and BTB domain containing protein 1	Enzyme modulator	112	0.572	0.692	1.5605e-06	0.01		1	1	0	2017	2017
Parkinson Disease	C0030567	REG1A	5967	P05451	regenerating family member 1 alpha		264	0.467	0.846	1.3499e-05	0.09		1	9	0	2010	2019
Parkinson Disease	C0030567	REG3A	5068	Q06141	regenerating family member 3 alpha		148	0.522	0.769	0.00062895	0.01		1	1	0	2017	2017
Parkinson Disease	C0030567	REL	5966	Q04864	REL proto-oncogene, NF-kB subunit	Transcription factor	90	0.579	0.692	0.99836	0.01		1	1	0	1999	1999
Parkinson Disease	C0030567	REM1	28954	O75628	RRAD and GEM like GTPase 1		177	0.531	0.885	5.3363e-08	0.1		1	12	0	2011	2019
Parkinson Disease	C0030567	REN	5972	P00797	renin	Enzyme	721	0.37	0.923	2.4297e-07	0.04		1	4	0	2007	2018
Parkinson Disease	C0030567	RENBP	5973	P51606	renin binding protein	Enzyme	156	0.528	0.769	0.44916	0.02		1	2	0	1998	2012
Parkinson Disease	C0030567	RER1	11079	O15258	retention in endoplasmic reticulum sorting receptor 1		14	0.821	0.231	0.37879	0.01		1	1	0	2017	2017
Parkinson Disease	C0030567	REST	5978	Q13127	RE1 silencing transcription factor	Transcription factor	178	0.535	0.808	0.99186	0.05		1	5	0	2009	2020
Parkinson Disease	C0030567	RET	5979	P07949	ret proto-oncogene	Kinase	607	0.392	0.885	1	0.1		1	10	0	2000	2020
Parkinson Disease	C0030567	RFC1	5981	P35251	replication factor C subunit 1		144	0.541	0.808	0.97305	0.02		1	2	0	2012	2015
Parkinson Disease	C0030567	RGMA	56963	Q96B86	repulsive guidance molecule BMP co-receptor a		43	0.656	0.692	0.16472	0.01		1	1	0	2017	2017
Parkinson Disease	C0030567	RGS10	6001	O43665	regulator of G protein signaling 10		20	0.76	0.423	0.75933	0.01		1	1	0	2011	2011
Parkinson Disease	C0030567	RGS2	5997	P41220	regulator of G protein signaling 2	Enzyme modulator	109	0.561	0.769	5.6973e-06	0.01		1	1	0	2014	2014
Parkinson Disease	C0030567	RGS4	5999	P49798	regulator of G protein signaling 4	Enzyme modulator	64	0.621	0.577	5.1409e-08	0.01		1	1	0	2017	2017
Parkinson Disease	C0030567	RGS9	8787	O75916	regulator of G protein signaling 9		27	0.722	0.308	1.1251e-14	0.01		1	1	0	2005	2005
Parkinson Disease	C0030567	RHEB	6009	Q15382	Ras homolog, mTORC1 binding	Enzyme modulator	53	0.631	0.577	0.98119	0.01		1	1	0	2018	2018
Parkinson Disease	C0030567	RHOT1	55288	Q8IXI2	ras homolog family member T1	Enzyme modulator	20	0.722	0.308	0.79851	0.04		1	4	0	2014	2019
Parkinson Disease	C0030567	RHOV	171177	Q96L33	ras homolog family member V	Enzyme modulator	34	0.67	0.5	0.76153	0.01		1	1	0	2011	2011
Parkinson Disease	C0030567	RIC3	79608	Q7Z5B4	RIC3 acetylcholine receptor chaperone		6	0.839	0.231	2.1447e-06	0.03		0.667	3	5	2016	2017
Parkinson Disease	C0030567	RIDA	10247	P52758	reactive intermediate imine deaminase A homolog		72	0.606	0.769	0.067892	0.06		1	6	0	2010	2019
Parkinson Disease	C0030567	RING1	6015	Q06587	ring finger protein 1		42	0.653	0.423	0.64854	0.01		1	1	0	2016	2016
Parkinson Disease	C0030567	RIPK1	8737	Q13546	receptor interacting serine/threonine kinase 1	Kinase	250	0.479	0.769	0.0079441	0.02		1	2	0	2020	2020
Parkinson Disease	C0030567	RIPK3	11035	Q9Y572	receptor interacting serine/threonine kinase 3	Kinase	196	0.497	0.885	1.1874e-14	0.02		1	2	0	2019	2020
Parkinson Disease	C0030567	RIT2	6014	Q99578	Ras like without CAAX 2	Enzyme modulator	46	0.647	0.538	0.00063244	0.2		0.938	16	2	2011	2020
Parkinson Disease	C0030567	RMC1	29919	Q96DM3	regulator of MON1-CCZ1		110	0.555	0.731	0.98823	0.02		1	2	0	2000	2016
Parkinson Disease	C0030567	RMDN1	51115	Q96DB5	regulator of microtubule dynamics 1		123	0.546	0.769	5.8995e-10	0.05		1	5	1	2006	2020
Parkinson Disease	C0030567	RMDN2	151393	Q96LZ7	regulator of microtubule dynamics 2		137	0.531	0.769	4.4061e-24	0.05		1	5	0	2006	2020
Parkinson Disease	C0030567	RMDN3	55177	Q96TC7	regulator of microtubule dynamics 3		134	0.534	0.769	5.1687e-05	0.07		1	7	1	2006	2020
Parkinson Disease	C0030567	RNASE1	6035	P07998	ribonuclease A family member 1, pancreatic		68	0.604	0.692	0.025608	0.02		1	2	0	2012	2017
Parkinson Disease	C0030567	RNASE4	6038	P34096	ribonuclease A family member 4		22	0.736	0.385	0.00017566	0.02		1	2	2	2006	2016
Parkinson Disease	C0030567	RNF11	26994	Q9Y3C5	ring finger protein 11		13	0.805	0.154	0.57873	0.02		1	2	0	2007	2014
Parkinson Disease	C0030567	RNF146	81847	Q9NTX7	ring finger protein 146		27	0.705	0.577	0.81992	0.02		1	2	0	2017	2019
Parkinson Disease	C0030567	RNF19A	25897	Q9NV58	ring finger protein 19A, RBR E3 ubiquitin protein ligase	Enzyme	523	0.397	0.923	0.025305	0.1		1	11	0	2003	2019
Parkinson Disease	C0030567	RNF41	10193	Q9H4P4	ring finger protein 41		40	0.674	0.538	0.96847	0.02		0.5	2	0	2010	2011
Parkinson Disease	C0030567	RNH1	6050	P13489	ribonuclease/angiogenin inhibitor 1	Transcription factor	90	0.569	0.731	2.5541e-10	0.01		1	1	0	2017	2017
Parkinson Disease	C0030567	ROCK1	6093	Q13464	Rho associated coiled-coil containing protein kinase 1	Kinase	157	0.513	0.731	1	0.01		1	1	0	2019	2019
Parkinson Disease	C0030567	ROCK2	9475	O75116	Rho associated coiled-coil containing protein kinase 2	Kinase	154	0.529	0.808	1	0.02		1	2	0	2016	2017
Parkinson Disease	C0030567	ROS1	6098	P08922	ROS proto-oncogene 1, receptor tyrosine kinase	Kinase	356	0.439	0.885	1.6184e-72	0.07		1	7	0	2006	2020
Parkinson Disease	C0030567	RPH3A	22895	Q9Y2J0	rabphilin 3A		25	0.76	0.385	0.0016609	0.01		1	1	0	2017	2017
Parkinson Disease	C0030567	RPL14	9045	P50914	ribosomal protein L14	Nucleic acid binding	22	0.722	0.308	0.89508	0.3		1	1	0	2008	2008
Parkinson Disease	C0030567	RPL23A	6147	P62750	ribosomal protein L23a	Nucleic acid binding	11	0.78	0.308	0.90573	0.3		1	1	0	2008	2008
Parkinson Disease	C0030567	RPL32	6161	P62910	ribosomal protein L32	Nucleic acid binding	8	0.839	0.192	0.79962	0.01		1	1	0	2018	2018
Parkinson Disease	C0030567	RPL6	6128	Q02878	ribosomal protein L6	Nucleic acid binding	27	0.7	0.385	0.99326	0.3		1	1	0	2008	2008
Parkinson Disease	C0030567	RPS27A	6233	P62979	ribosomal protein S27a	Nucleic acid binding	59	0.621	0.808	0.91944	0.05		1	5	0	2002	2018
Parkinson Disease	C0030567	RPS6	6194	P62753	ribosomal protein S6	Nucleic acid binding	117	0.547	0.692	0.9759	0.01		1	1	0	2018	2018
Parkinson Disease	C0030567	RPS6KB1	6198	P23443	ribosomal protein S6 kinase B1	Kinase	169	0.511	0.731	0.97285	0.01		1	1	0	2018	2018
Parkinson Disease	C0030567	RPS8	6202	P62241	ribosomal protein S8	Nucleic acid binding	9	0.805	0.192	0.99003	0.3		1	1	0	2008	2008
Parkinson Disease	C0030567	RPSA	3921	P08865	ribosomal protein SA	Nucleic acid binding	221	0.485	0.769	0.93037	0.01		1	1	1	1999	1999
Parkinson Disease	C0030567	RRAS	6237	P10301	RAS related	Enzyme modulator	149	0.543	0.808	0.004663	0.01		1	1	0	2018	2018
Parkinson Disease	C0030567	RRAS2	22800	P62070	RAS related 2	Enzyme modulator	48	0.656	0.5	0.97463	0.01		1	1	1	2011	2011
Parkinson Disease	C0030567	RREB1	6239	Q92766	ras responsive element binding protein 1		227	0.5	0.808	1	0.11		1	2	1	2006	2019
Parkinson Disease	C0030567	RRN3	54700	Q9NYV6	RRN3 homolog, RNA polymerase I transcription factor	Transcription factor	26	0.711	0.346	1.618e-05	0.2			0	0
Parkinson Disease	C0030567	RSPO2	340419	Q6UXX9	R-spondin 2		113	0.558	0.577	0.024608	0.01		1	1	0	2018	2018
Parkinson Disease	C0030567	RTL10	79680	Q7L3V2	retrotransposon Gag like 10		37	0.67	0.577		0.01		1	1	0	2019	2019
Parkinson Disease	C0030567	RTN1	6252	Q16799	reticulon 1		44	0.666	0.615	0.98593	0.01		1	1	0	2019	2019
Parkinson Disease	C0030567	RTN4R	65078	Q9BZR6	reticulon 4 receptor		75	0.595	0.692	0.95882	0.03		1	3	0	2011	2017
Parkinson Disease	C0030567	RUNX1	861	Q01196	RUNX family transcription factor 1	Transcription factor	412	0.425	0.808	0.65377	0.01		1	1	0	2018	2018
Parkinson Disease	C0030567	RXRA	6256	P19793	retinoid X receptor alpha	Nuclear receptor	132	0.543	0.769	0.99852	0.01		1	1	1	2017	2017
Parkinson Disease	C0030567	S100A10	6281	P60903	S100 calcium binding protein A10	Calcium-binding protein	150	0.528	0.769	0.16843	0.01		1	1	0	2017	2017
Parkinson Disease	C0030567	S100A9	6280	P06702	S100 calcium binding protein A9	Calcium-binding protein	363	0.433	0.885	0.4777	0.01		1	1	0	2018	2018
Parkinson Disease	C0030567	S100B	6285	P04271	S100 calcium binding protein B	Calcium-binding protein	599	0.383	0.923	0.04387	0.07		0.714	7	2	2011	2019
Parkinson Disease	C0030567	SAGE1	55511	Q9NXZ1	sarcoma antigen 1	Enzyme	78	0.588	0.654	8.5732e-18	0.01		1	1	0	2005	2005
Parkinson Disease	C0030567	SALL1	6299	Q9NSC2	spalt like transcription factor 1	Transcription factor	156	0.539	0.808	0.99971	0.01		1	1	0	2018	2018
Parkinson Disease	C0030567	SARM1	23098	Q6SZW1	sterile alpha and TIR motif containing 1		40	0.682	0.346	1.7007e-10	0.01		1	1	0	2018	2018
Parkinson Disease	C0030567	SART3	9733	Q15020	spliceosome associated factor 3, U4/U6 recycling protein	Nucleic acid binding	87	0.584	0.769	0.99661	0.01		1	1	0	2013	2013
Parkinson Disease	C0030567	SAT1	6303	P21673	spermidine/spermine N1-acetyltransferase 1		135	0.539	0.808	0.8706	0.01		1	1	0	2010	2010
Parkinson Disease	C0030567	SATB1	6304	Q01826	SATB homeobox 1	Transcription factor	147	0.525	0.769	0.99051	0.01		1	1	0	2019	2019
Parkinson Disease	C0030567	SATB2	23314	Q9UPW6	SATB homeobox 2	Transcription factor	233	0.503	0.769	0.99999	0.01		1	1	0	2019	2019
Parkinson Disease	C0030567	SBNO1	55206	A3KN83	strawberry notch homolog 1	Enzyme	39	0.686	0.5	1	0.03		1	3	0	2007	2016
Parkinson Disease	C0030567	SBNO2	22904	Q9Y2G9	strawberry notch homolog 2	Enzyme	41	0.663	0.538	0.0070655	0.03		1	3	0	2007	2016
Parkinson Disease	C0030567	SCARB2	950	Q14108	scavenger receptor class B member 2	Receptor	103	0.606	0.615	8.9495e-05	0.07		1	7	4	2011	2015
Parkinson Disease	C0030567	SCD	6319	O00767	stearoyl-CoA desaturase		225	0.49	0.808	0.96968	0.02		1	2	0	2019	2019
Parkinson Disease	C0030567	SCG3	29106	Q8WXD2	secretogranin III		24	0.705	0.423	0.0014883	0.01		1	1	0	2012	2012
Parkinson Disease	C0030567	SCGN	10590	O76038	secretagogin, EF-hand calcium binding protein		34	0.695	0.5	2.3395e-11	0.01		1	1	0	2019	2019
Parkinson Disease	C0030567	SCLY	51540	Q96I15	selenocysteine lyase	Enzyme	161	0.53	0.731	2.3341e-09	0.02		1	2	0	2018	2019
Parkinson Disease	C0030567	SCN1A	6323	P35498	sodium voltage-gated channel alpha subunit 1	Ion channel	287	0.477	0.808	1	0.01		1	1	0	2014	2014
Parkinson Disease	C0030567	SCN2A	6326	Q99250	sodium voltage-gated channel alpha subunit 2	Ion channel	232	0.518	0.731	1	0.1		1	1	1	2017	2017
Parkinson Disease	C0030567	SCN8A	6334	Q9UQD0	sodium voltage-gated channel alpha subunit 8	Ion channel	302	0.51	0.731	1	0.01		1	1	0	2006	2006
Parkinson Disease	C0030567	SCN9A	6335	Q15858	sodium voltage-gated channel alpha subunit 9	Ion channel	213	0.543	0.615	4.7524e-19	0.01		1	1	1	2012	2012
Parkinson Disease	C0030567	SEC14L2	23541	O76054	SEC14 like lipid binding 2		198	0.494	0.885	2.9195e-08	0.01		1	1	0	2016	2016
Parkinson Disease	C0030567	SEC16A	9919	O15027	SEC16 homolog A, endoplasmic reticulum export factor		13	0.792	0.269	0.36049	0.01		1	1	0	2014	2014
Parkinson Disease	C0030567	SEC22A	26984	Q96IW7	SEC22 homolog A, vesicle trafficking protein		1	1	0.038	1.3936e-06	0.01		1	1	0	2019	2019
Parkinson Disease	C0030567	SEL1L	6400	Q9UBV2	SEL1L adaptor subunit of ERAD E3 ubiquitin ligase		60	0.628	0.654	0.98233	0.01		1	1	0	2018	2018
Parkinson Disease	C0030567	SELE	6401	P16581	selectin E		327	0.447	0.808	7.9058e-10	0.01		1	1	0	2017	2017
Parkinson Disease	C0030567	SELENOH	280636	Q8IZQ5	selenoprotein H		10	0.821	0.192	0.0013219	0.01		1	1	0	2019	2019
Parkinson Disease	C0030567	SELENOP	6414	P49908	selenoprotein P	Extracellular structure	138	0.545	0.769	8.2884e-07	0.01		1	1	0	2020	2020
Parkinson Disease	C0030567	SELENOT	51714	P62341	selenoprotein T		7	0.861	0.077	0.11531	0.02		1	2	0	2019	2019
Parkinson Disease	C0030567	SEMA5A	9037	Q13591	semaphorin 5A		85	0.61	0.731	1.5403e-05	0.03		1	3	2	2006	2014
Parkinson Disease	C0030567	SEMA6A	57556	Q9H2E6	semaphorin 6A	Signaling	211	0.486	0.808	0.99976	0.02		1	2	0	2017	2019
Parkinson Disease	C0030567	SEPHS1	22929	P49903	selenophosphate synthetase 1	Enzyme	31	0.695	0.385	0.97637	0.01		0	1	0	2017	2017
Parkinson Disease	C0030567	SEPTIN14	346288	Q6ZU15	septin 14		8	0.805	0.077	6.8701e-06	0.01		1	1	0	2016	2016
Parkinson Disease	C0030567	SEPTIN4	5414	O43236;Q8NEP4	septin 4	Enzyme modulator	48	0.644	0.692	2.7268e-05	0.04		1	4	0	2007	2018
Parkinson Disease	C0030567	SEPTIN5	5413	Q99719	septin 5	Enzyme modulator	29	0.691	0.462	0.92671	0.03		1	3	0	2008	2019
Parkinson Disease	C0030567	SERPINA1	5265	P01009	serpin family A member 1	Enzyme modulator	482	0.41	0.923	6.8497e-08	0.01		1	1	0	2018	2018
Parkinson Disease	C0030567	SERPINA3	12	P01011	serpin family A member 3	Enzyme modulator	229	0.486	0.846	8.833e-14	0.07		1	7	0	1997	2004
Parkinson Disease	C0030567	SERPINA5	5104	P05154	serpin family A member 5	Enzyme modulator	185	0.507	0.808	6.2368e-09	0.01		1	1	0	2015	2015
Parkinson Disease	C0030567	SERPINE1	5054	P05121	serpin family E member 1	Enzyme modulator	770	0.359	0.885	0.043609	0.01		1	1	0	2018	2018
Parkinson Disease	C0030567	SERPINF1	5176	P36955	serpin family F member 1	Enzyme modulator	294	0.46	0.846	7.8044e-08	0.01		1	1	0	2010	2010
Parkinson Disease	C0030567	SERPINF2	5345	P08697	serpin family F member 2	Enzyme modulator	104	0.575	0.808	0.013624	0.01		1	1	0	2019	2019
Parkinson Disease	C0030567	SESN2	83667	P58004	sestrin 2	Enzyme	169	0.508	0.808	4.1912e-07	0.02		1	2	0	2013	2020
Parkinson Disease	C0030567	SESN3	143686	P58005	sestrin 3	Enzyme	26	0.705	0.423	0.68496	0.02		1	2	0	2018	2019
Parkinson Disease	C0030567	SETD1A	9739	O15047	SET domain containing 1A, histone lysine methyltransferase		68	0.619	0.615	1	0.01		1	1	1	2017	2017
Parkinson Disease	C0030567	SETD2	29072	Q9BYW2	SET domain containing 2, histone lysine methyltransferase	Epigenetic regulator	447	0.424	0.846	1	0.01		1	1	0	2016	2016
Parkinson Disease	C0030567	SF3B1	23451	O75533	splicing factor 3b subunit 1	Nucleic acid binding	200	0.511	0.731	1	0.1		0.957	23	0	2017	2020
Parkinson Disease	C0030567	SGCA	6442	Q16586	sarcoglycan alpha	Calcium-binding protein	111	0.592	0.654	0.0027124	0.03		1	3	0	2017	2017
Parkinson Disease	C0030567	SGK1	6446	O00141	serum/glucocorticoid regulated kinase 1	Kinase	188	0.506	0.769	0.0023046	0.01		1	1	0	2005	2005
Parkinson Disease	C0030567	SGSM3	27352	Q96HU1	small G protein signaling modulator 3	Enzyme	259	0.469	0.808	3.4061e-15	0.03		1	3	0	2001	2018
Parkinson Disease	C0030567	SGTA	6449	O43765	small glutamine rich tetratricopeptide repeat containing alpha		43	0.65	0.5	0.94632	0.02		1	2	0	2017	2019
Parkinson Disease	C0030567	SH3BP5	9467	O60239	SH3 domain binding protein 5		13	0.78	0.423	0.04833	0.01		1	1	0	2019	2019
Parkinson Disease	C0030567	SH3GL2	6456	Q99962	SH3 domain containing GRB2 like 2, endophilin A1		37	0.659	0.5	0.00011862	0.11		1	4	3	2012	2019
Parkinson Disease	C0030567	SH3RF1	57630	Q7Z6J0	SH3 domain containing ring finger 1		12	0.78	0.231	0.010761	0.01		1	1	0	2007	2007
Parkinson Disease	C0030567	SHC3	53358	Q92529	SHC adaptor protein 3	Signaling	72	0.587	0.731	0.046457	0.02		1	2	0	2017	2018
Parkinson Disease	C0030567	SHH	6469	Q15465	sonic hedgehog signaling molecule		303	0.461	0.846	0.98258	0.01		1	1	0	2010	2010
Parkinson Disease	C0030567	SHMT1	6470	P34896	serine hydroxymethyltransferase 1	Enzyme	106	0.566	0.654	1.275e-14	0.02		1	2	1	2015	2016
Parkinson Disease	C0030567	SHMT2	6472	P34897	serine hydroxymethyltransferase 2	Enzyme	54	0.621	0.5	7.8195e-08	0.02		1	2	1	2015	2016
Parkinson Disease	C0030567	SHOC1	158401	Q5VXU9	shortage in chiasmata 1		14	0.78	0.385	3.7079e-22	0.01		1	1	0	2018	2018
Parkinson Disease	C0030567	SI	6476	P14410	sucrase-isomaltase	Enzyme	117	0.569	0.692	3.9353e-60	0.02		1	2	0	2018	2018
Parkinson Disease	C0030567	SIAH1	6477	Q8IUQ4	siah E3 ubiquitin protein ligase 1		54	0.631	0.538	0.69866	0.03		0.667	3	0	2006	2018
Parkinson Disease	C0030567	SIGLEC7	27036	Q9Y286	sialic acid binding Ig like lectin 7	Receptor	137	0.535	0.846	2.388e-07	0.02		1	2	0	2014	2019
Parkinson Disease	C0030567	SIGMAR1	10280	Q99720	sigma non-opioid intracellular receptor 1		190	0.544	0.808	0.1678	0.05		1	5	0	2015	2019
Parkinson Disease	C0030567	SIPA1L2	57568	Q9P2F8	signal induced proliferation associated 1 like 2	Enzyme modulator	7	0.821	0.192	0.99215	0.14		1	6	1	2014	2018
Parkinson Disease	C0030567	SIRPA	140885	P78324	signal regulatory protein alpha	Signaling	82	0.592	0.769	0.67197	0.01		1	1	0	2019	2019
Parkinson Disease	C0030567	SIRT1	23411	Q96EB6	sirtuin 1	Epigenetic regulator	675	0.378	0.885	0.087326	0.1		0.812	16	2	2012	2020
Parkinson Disease	C0030567	SIRT2	22933	Q8IXJ6	sirtuin 2	Epigenetic regulator	172	0.51	0.769	2.3295e-08	0.1		1	18	4	2007	2020
Parkinson Disease	C0030567	SIRT3	23410	Q9NTG7	sirtuin 3	Epigenetic regulator	227	0.488	0.731	0.00016261	0.07		1	7	0	2014	2019
Parkinson Disease	C0030567	SIRT5	23408	Q9NXA8	sirtuin 5	Epigenetic regulator	63	0.61	0.615	8.6584e-10	0.01		1	1	0	2017	2017
Parkinson Disease	C0030567	SIRT7	51547	Q9NRC8	sirtuin 7	Epigenetic regulator	80	0.582	0.577	0.0005562	0.01		0	1	0	2013	2013
Parkinson Disease	C0030567	SIT1	27240	Q9Y3P8	signaling threshold regulating transmembrane adaptor 1		29	0.682	0.615	0.00096493	0.01		0	1	0	2019	2019
Parkinson Disease	C0030567	SKIL	6498	P12757	SKI like proto-oncogene		58	0.621	0.538	0.98512	0.03		1	3	0	2007	2016
Parkinson Disease	C0030567	SKP1	6500	P63208	S-phase kinase associated protein 1	Enzyme	38	0.666	0.615	0.37294	0.04		1	4	0	2012	2017
Parkinson Disease	C0030567	SLC11A1	6556	P49279	solute carrier family 11 member 1	Transporter	141	0.525	0.846	1.5485e-19	0.01		1	1	0	2017	2017
Parkinson Disease	C0030567	SLC11A2	4891	P49281	solute carrier family 11 member 2	Transporter	99	0.566	0.769	0.0066528	0.09		1	9	1	2009	2018
Parkinson Disease	C0030567	SLC14A2	8170	Q15849	solute carrier family 14 member 2	Transporter	71	0.606	0.692	1.0646e-17	0.01		1	1	0	2017	2017
Parkinson Disease	C0030567	SLC16A1	6566	P53985	solute carrier family 16 member 1	Transporter	195	0.499	0.846	0.00073565	0.02		1	2	0	2013	2019
Parkinson Disease	C0030567	SLC16A7	9194	O60669	solute carrier family 16 member 7	Transporter	39	0.682	0.538	0.0058162	0.01		1	1	0	2013	2013
Parkinson Disease	C0030567	SLC17A6	57084	Q9P2U8	solute carrier family 17 member 6	Transporter	43	0.678	0.5	0.16199	0.02		1	2	0	2017	2018
Parkinson Disease	C0030567	SLC18A2	6571	Q05940	solute carrier family 18 member A2	Transporter	150	0.554	0.769	0.075523	0.6		0.966	29	1	1996	2020
Parkinson Disease	C0030567	SLC18A3	6572	Q16572	solute carrier family 18 member A3	Transporter	117	0.608	0.654	0.45355	0.02		1	2	0	2017	2019
Parkinson Disease	C0030567	SLC19A1	6573	P41440	solute carrier family 19 member 1	Transporter	155	0.523	0.692	6.4655e-06	0.01		1	1	3	2012	2012
Parkinson Disease	C0030567	SLC1A1	6505	P43005	solute carrier family 1 member 1	Transporter	122	0.561	0.654	8.6876e-06	0.01		1	1	0	2011	2011
Parkinson Disease	C0030567	SLC1A2	6506	P43004	solute carrier family 1 member 2	Transporter	208	0.511	0.731	0.71036	0.07		0.857	7	1	2013	2019
Parkinson Disease	C0030567	SLC1A6	6511	P48664	solute carrier family 1 member 6	Transporter	11	0.78	0.154	0.76237	0.01		1	1	0	2018	2018
Parkinson Disease	C0030567	SLC20A2	6575	Q08357	solute carrier family 20 member 2	Transporter	104	0.638	0.577	0.96545	0.01		1	1	0	2012	2012
Parkinson Disease	C0030567	SLC22A1	6580	O15245	solute carrier family 22 member 1	Transporter	119	0.556	0.731	1.4614e-22	0.02		1	2	1	2018	2019
Parkinson Disease	C0030567	SLC22A5	6584	O76082	solute carrier family 22 member 5	Transporter	103	0.608	0.731	5.2651e-16	0.01		1	1	0	2018	2018
Parkinson Disease	C0030567	SLC25A27	9481	O95847	solute carrier family 25 member 27	Transporter	22	0.711	0.423	0.00026907	0.02		1	2	0	2016	2018
Parkinson Disease	C0030567	SLC25A28	81894	Q96A46	solute carrier family 25 member 28	Transporter	2	0.931	0.115	0.92954	0.01		1	1	0	2011	2011
Parkinson Disease	C0030567	SLC25A3	5250	Q00325	solute carrier family 25 member 3	Transporter	112	0.566	0.692	0.074834	0.01		1	1	0	2017	2017
Parkinson Disease	C0030567	SLC2A1	6513	P11166	solute carrier family 2 member 1	Transporter	687	0.388	0.808	0.9941	0.01		1	1	0	2013	2013
Parkinson Disease	C0030567	SLC2A13	114134	Q96QE2	solute carrier family 2 member 13	Transporter	20	0.78	0.269	0.83307	0.1		1	5	6	2009	2017
Parkinson Disease	C0030567	SLC2A14	144195	Q8TDB8	solute carrier family 2 member 14	Transporter	8	0.821	0.308	0.041173	0.3		1	1	0	2015	2015
Parkinson Disease	C0030567	SLC2A4	6517	P14672	solute carrier family 2 member 4	Transporter	158	0.528	0.769	4.7123e-05	0.01		1	1	0	2019	2019
Parkinson Disease	C0030567	SLC2A6	11182	Q9UGQ3	solute carrier family 2 member 6	Transporter	39	0.674	0.538	6.7106e-06	0.01		1	1	0	2018	2018
Parkinson Disease	C0030567	SLC2A9	56606	Q9NRM0	solute carrier family 2 member 9	Transporter	74	0.619	0.731	6.9451e-10	0.04		0.75	4	2	2011	2018
Parkinson Disease	C0030567	SLC30A10	55532	Q6XR72	solute carrier family 30 member 10	Transporter	120	0.578	0.654	0.97952	0.3		1	1	0	2014	2014
Parkinson Disease	C0030567	SLC33A1	9197	O00400	solute carrier family 33 member 1	Transporter	170	0.529	0.769	9.8902e-05	0.01		1	1	0	2017	2017
Parkinson Disease	C0030567	SLC39A2	29986	Q9NP94	solute carrier family 39 member 2	Transporter	17	0.751	0.5	7.204e-05	0.01		1	1	0	2018	2018
Parkinson Disease	C0030567	SLC39A8	64116	Q9C0K1	solute carrier family 39 member 8	Transporter	138	0.584	0.769	0.66924	0.01		1	1	1	2016	2016
Parkinson Disease	C0030567	SLC40A1	30061	Q9NP59	solute carrier family 40 member 1	Transporter	101	0.57	0.731	0.98835	0.03		1	3	0	2010	2018
Parkinson Disease	C0030567	SLC41A1	254428	Q8IVJ1	solute carrier family 41 member 1	Transporter	13	0.769	0.385	0.65493	0.18		1	10	5	2010	2017
Parkinson Disease	C0030567	SLC45A3	85414	Q96JT2	solute carrier family 45 member 3	Transporter	19	0.78	0.192	0.0052658	0.1		1	1	1	2012	2012
Parkinson Disease	C0030567	SLC50A1	55974	Q9BRV3	solute carrier family 50 member 1	Transporter	36	0.686	0.538	0.0019259	0.1		1	1	1	2012	2012
Parkinson Disease	C0030567	SLC52A2	79581	Q9HAB3	solute carrier family 52 member 2	Transporter	261	0.483	0.808	0.0024777	0.02		1	2	0	2006	2018
Parkinson Disease	C0030567	SLC6A11	6538	P48066	solute carrier family 6 member 11	Transporter	21	0.716	0.462	4.83e-05	0.01		1	1	0	2018	2018
Parkinson Disease	C0030567	SLC6A13	6540	Q9NSD5	solute carrier family 6 member 13	Transporter	21	0.736	0.346	1.2157e-11	0.01		1	1	0	2018	2018
Parkinson Disease	C0030567	SLC6A2	6530	P23975	solute carrier family 6 member 2	Transporter	238	0.49	0.846	0.081524	0.06		1	6	2	2009	2020
Parkinson Disease	C0030567	SLC6A3	6531	Q01959	solute carrier family 6 member 3	Transporter	373	0.453	0.885	0.99758	0.4		0.935	185	7	1994	2020
Parkinson Disease	C0030567	SLC6A4	6532	P31645	solute carrier family 6 member 4	Transporter	440	0.429	0.808	0.24602	0.09		0.889	9	1	2001	2019
Parkinson Disease	C0030567	SLC6A8	6535	P48029	solute carrier family 6 member 8	Transporter	274	0.476	0.846	0.99778	0.01		1	1	0	2017	2017
Parkinson Disease	C0030567	SLC7A1	6541	P30825	solute carrier family 7 member 1	Transporter	46	0.678	0.5	0.99291	0.01		1	1	1	2010	2010
Parkinson Disease	C0030567	SLC7A11	23657	Q9UPY5	solute carrier family 7 member 11	Transporter	72	0.603	0.692	5.6817e-05	0.01		1	1	0	2018	2018
Parkinson Disease	C0030567	SLC7A5	8140	Q01650	solute carrier family 7 member 5	Transporter	173	0.513	0.808	0.23505	0.01		1	1	0	2018	2018
Parkinson Disease	C0030567	SLC8A1	6546	P32418	solute carrier family 8 member A1	Transporter	146	0.544	0.769	0.9957	0.02		1	2	0	2018	2019
Parkinson Disease	C0030567	SLC8A3	6547	P57103	solute carrier family 8 member A3	Transporter	51	0.666	0.346	0.00073391	0.01		1	1	1	2018	2018
Parkinson Disease	C0030567	SLC8B1	80024	Q6J4K2	solute carrier family 8 member B1	Transporter	6	0.861	0.077	2.0302e-16	0.01		1	1	0	2018	2018
Parkinson Disease	C0030567	SLCO6A1	133482	Q86UG4	solute carrier organic anion transporter family member 6A1	Transporter	449	0.412	0.885	2.8807e-11	0.1		0.909	11	0	1999	2019
Parkinson Disease	C0030567	SMARCA1	6594	P28370	SWI/SNF related, matrix associated, actin dependent regulator of chromatin, subfamily a, member 1	Enzyme	183	0.504	0.808	1	0.02		1	2	0	2017	2019
Parkinson Disease	C0030567	SMG1	23049	Q96Q15	SMG1 nonsense mediated mRNA decay associated PI3K related kinase	Kinase	90	0.575	0.808	1	0.01		1	1	0	2013	2013
Parkinson Disease	C0030567	SMN1	6606	Q16637	survival of motor neuron 1, telomeric	Epigenetic regulator	317	0.454	0.769	0.015829	0.03		1	3	0	2017	2019
Parkinson Disease	C0030567	SMN2	6607	Q16637	survival of motor neuron 2, centromeric		299	0.459	0.769	0.10337	0.03		1	3	0	2017	2019
Parkinson Disease	C0030567	SMPD1	6609	P17405	sphingomyelin phosphodiesterase 1	Enzyme	247	0.499	0.885	3.8932e-10	0.1		1	14	5	2013	2019
Parkinson Disease	C0030567	SMPD2	6610	O60906	sphingomyelin phosphodiesterase 2		28	0.686	0.423	3.5507e-18	0.01		1	1	0	2017	2017
Parkinson Disease	C0030567	SMPD3	55512	Q9NY59	sphingomyelin phosphodiesterase 3		50	0.659	0.615	0.59429	0.01		1	1	0	2019	2019
Parkinson Disease	C0030567	SMS	6611	P52788	spermine synthase		263	0.491	0.846	0.97297	0.01		0	1	0	2017	2017
Parkinson Disease	C0030567	SMUG1	23583	Q53HV7	single-strand-selective monofunctional uracil-DNA glycosylase 1		1034	0.322	0.923	0.00045154	0.1		1	18	0	2017	2020
Parkinson Disease	C0030567	SNAP23	8773	O00161	synaptosome associated protein 23	Transporter	28	0.686	0.423	0.92412	0.01		1	1	0	2019	2019
Parkinson Disease	C0030567	SNAP25	6616	P60880	synaptosome associated protein 25	Transporter	283	0.489	0.808	0.98653	0.02		1	2	1	2018	2019
Parkinson Disease	C0030567	SNCA	6622	P37840	synuclein alpha	Transporter	449	0.427	0.885	0.8829	0.7		0.983	2577	53	1997	2020
Parkinson Disease	C0030567	SNCAIP	9627	Q9Y6H5	synuclein alpha interacting protein		44	0.691	0.423	0.00032848	0.1		1	42	4	2000	2019
Parkinson Disease	C0030567	SNCB	6620	Q16143	synuclein beta	Transporter	60	0.619	0.577	0.068062	0.1		0.966	89	2	1999	2020
Parkinson Disease	C0030567	SNCG	6623	O76070	synuclein gamma	Transporter	122	0.55	0.615	0.0008475	0.1		0.959	74	1	1999	2020
Parkinson Disease	C0030567	SNRNP70	6625	P08621	small nuclear ribonucleoprotein U1 subunit 70	Nucleic acid binding	67	0.595	0.692	0.99926	0.02		1	2	0	2004	2011
Parkinson Disease	C0030567	SNRPF	6636	P62306	small nuclear ribonucleoprotein polypeptide F	Nucleic acid binding	14	0.805	0.154	0.79498	0.02		1	2	0	2009	2013
Parkinson Disease	C0030567	SNX3	8724	O60493	sorting nexin 3		15	0.743	0.423	0.24928	0.01		1	1	0	2018	2018
Parkinson Disease	C0030567	SNX6	58533	Q9UNH7	sorting nexin 6		6	0.89	0.154	0.49898	0.01		1	1	0	2019	2019
Parkinson Disease	C0030567	SOAT1	6646	P35610	sterol O-acyltransferase 1	Enzyme	389	0.424	0.846	7.3621e-10	0.02		1	2	0	2018	2019
Parkinson Disease	C0030567	SOCS3	9021	O14543	suppressor of cytokine signaling 3	Enzyme modulator	375	0.434	0.808	0.74613	0.01		1	1	0	2020	2020
Parkinson Disease	C0030567	SOD1	6647	P00441	superoxide dismutase 1	Enzyme	689	0.379	0.962	0.1773	0.4		0.971	35	3	1993	2020
Parkinson Disease	C0030567	SOD2	6648	P04179	superoxide dismutase 2	Enzyme	668	0.379	0.923	0.15499	0.4		1	11	3	1997	2019
Parkinson Disease	C0030567	SOD3	6649	P08294	superoxide dismutase 3	Enzyme	138	0.531	0.808	0.00072272	0.02		1	2	0	2018	2019
Parkinson Disease	C0030567	SORL1	6653	Q92673	sortilin related receptor 1	Transporter	103	0.582	0.692	7.6609e-11	0.01		1	1	0	2018	2018
Parkinson Disease	C0030567	SOST	50964	Q9BQB4	sclerostin		270	0.474	0.808	0.86731	0.01		1	1	0	2017	2017
Parkinson Disease	C0030567	SOX2	6657	P48431	SRY-box transcription factor 2	Transcription factor	503	0.405	0.808	0.70662	0.01		1	1	0	2012	2012
Parkinson Disease	C0030567	SOX6	55553	P35712	SRY-box transcription factor 6		105	0.578	0.615	0.99984	0.01		1	1	0	2020	2020
Parkinson Disease	C0030567	SP1	6667	P08047	Sp1 transcription factor	Nucleic acid binding	209	0.493	0.769	0.99997	0.02		1	2	0	2006	2018
Parkinson Disease	C0030567	SPAG11A	653423	Q08648;Q6PDA7	sperm associated antigen 11A		44	0.65	0.731	6.9645e-05	0.01		1	1	0	2018	2018
Parkinson Disease	C0030567	SPAG11B	10407	Q08648;Q6PDA7	sperm associated antigen 11B		44	0.65	0.731	0.027751	0.01		1	1	0	2018	2018
Parkinson Disease	C0030567	SPG7	6687	Q9UQ90	SPG7 matrix AAA peptidase subunit, paraplegin	Enzyme	419	0.436	0.885	1.9683e-36	0.02		1	2	0	2016	2017
Parkinson Disease	C0030567	SPHK1	8877	Q9NYA1	sphingosine kinase 1	Kinase	236	0.48	0.808	3.0327e-07	0.02		1	2	0	2018	2018
Parkinson Disease	C0030567	SPN	6693	P16150	sialophorin		101	0.563	0.692	0.014408	0.01		1	1	0	2017	2017
Parkinson Disease	C0030567	SPP1	6696	P10451	secreted phosphoprotein 1		824	0.353	0.885	2.146e-06	0.02		1	2	0	2006	2011
Parkinson Disease	C0030567	SPPL2C	162540	Q8IUH8	signal peptide peptidase like 2C	Enzyme	14	0.76	0.192	0.00018192	0.1		1	4	7	2009	2014
Parkinson Disease	C0030567	SPR	6697	P35270	sepiapterin reductase		90	0.631	0.654	0.0434	0.26		1	7	2	2003	2016
Parkinson Disease	C0030567	SPRY1	10252	O43609	sprouty RTK signaling antagonist 1	Signaling	63	0.603	0.577	0.0030398	0.01		1	1	0	2016	2016
Parkinson Disease	C0030567	SPTBN1	6711	Q01082	spectrin beta, non-erythrocytic 1		76	0.619	0.538	1	0.01		1	1	0	2019	2019
Parkinson Disease	C0030567	SPTSSB	165679	Q8NFR3	serine palmitoyltransferase small subunit B		1	1	0.038	0.00086955	0.1		1	1	1	2017	2017
Parkinson Disease	C0030567	SPZ1	84654	Q9BXG8	spermatogenic leucine zipper 1		173	0.507	0.769		0.01		1	1	0	2012	2012
Parkinson Disease	C0030567	SQSTM1	8878	Q13501	sequestosome 1		470	0.428	0.885	0.00086035	0.1		1	11	0	2003	2020
Parkinson Disease	C0030567	SRA1	10011	Q9HD15	steroid receptor RNA activator 1		102	0.568	0.615	5.19e-06	0.01		1	1	0	2019	2019
Parkinson Disease	C0030567	SREBF1	6720	P36956	sterol regulatory element binding transcription factor 1		159	0.518	0.808	0.014708	0.14		0.75	4	1	2011	2019
Parkinson Disease	C0030567	SRGAP3	9901	O43295	SLIT-ROBO Rho GTPase activating protein 3	Enzyme modulator	30	0.711	0.346	0.9997	0.01		1	1	0	2009	2009
Parkinson Disease	C0030567	SRRM2	23524	Q9UQ35	serine/arginine repetitive matrix 2		101	0.564	0.692	1	0.02		1	2	0	2005	2010
Parkinson Disease	C0030567	SRY	6736	Q05066	sex determining region Y	Transcription factor	315	0.456	0.808		0.02		1	2	0	2015	2018
Parkinson Disease	C0030567	SST	6750	P61278	somatostatin	Signaling	535	0.399	0.885	0.34128	0.03		1	3	0	1997	2019
Parkinson Disease	C0030567	ST13	6767	P50502	ST13 Hsp70 interacting protein		81	0.584	0.692	0.66074	0.01		1	1	0	2007	2007
Parkinson Disease	C0030567	ST3GAL2	6483	Q16842	ST3 beta-galactoside alpha-2,3-sialyltransferase 2		17	0.769	0.385	0.9417	0.02		1	2	0	2018	2019
Parkinson Disease	C0030567	ST8SIA3	51046	O43173	ST8 alpha-N-acetyl-neuraminide alpha-2,8-sialyltransferase 3		7	0.89	0.115	0.85912	0.01		0	1	0	2019	2019
Parkinson Disease	C0030567	ST8SIA4	7903	Q92187	ST8 alpha-N-acetyl-neuraminide alpha-2,8-sialyltransferase 4		117	0.546	0.846	0.00040145	0.01		1	1	0	2011	2011
Parkinson Disease	C0030567	STAT1	6772	P42224	signal transducer and activator of transcription 1	Nucleic acid binding	531	0.399	0.885	0.99999	0.01		1	1	0	2019	2019
Parkinson Disease	C0030567	STAT3	6774	P40763	signal transducer and activator of transcription 3	Nucleic acid binding	1193	0.32	0.923	1	0.05		1	5	0	2018	2020
Parkinson Disease	C0030567	STAT4	6775	Q14765	signal transducer and activator of transcription 4	Nucleic acid binding	316	0.471	0.769	0.7662	0.01		1	1	0	2012	2012
Parkinson Disease	C0030567	STBD1	8987	O95210	starch binding domain 1		3	0.89	0.115		0.02		0.5	2	0	2011	2015
Parkinson Disease	C0030567	STH	246744	Q8IWL8	saitohin		27	0.705	0.385		0.16		1	7	3	2003	2015
Parkinson Disease	C0030567	STIM1	6786	Q13586	stromal interaction molecule 1		247	0.501	0.808	0.77534	0.01		1	1	0	2018	2018
Parkinson Disease	C0030567	STK35	140901	Q8TDR2	serine/threonine kinase 35	Kinase	10	0.805	0.154	0.48076	0.01		1	1	0	2018	2018
Parkinson Disease	C0030567	STK39	27347	Q9UEW8	serine/threonine kinase 39	Kinase	38	0.67	0.5	0.99916	0.2		1	11	2	2011	2017
Parkinson Disease	C0030567	STMN2	11075	Q93045	stathmin 2		28	0.674	0.5	0.97687	0.01		1	1	0	2019	2019
Parkinson Disease	C0030567	STUB1	10273	Q9UNE7	STIP1 homology and U-box containing protein 1		155	0.544	0.692	0.018667	0.01		1	1	0	2002	2002
Parkinson Disease	C0030567	STX1B	112755	P61266	syntaxin 1B	Transporter	58	0.65	0.308	0.98766	0.06		1	6	0	2011	2019
Parkinson Disease	C0030567	STX6	10228	O43752	syntaxin 6	Transporter	19	0.751	0.385	0.010265	0.01		0	1	1	2013	2013
Parkinson Disease	C0030567	STXBP1	6812	P61764	syntaxin binding protein 1	Transporter	213	0.532	0.692	1	0.01		1	1	0	2019	2019
Parkinson Disease	C0030567	STXBP3	6814	O00186	syntaxin binding protein 3	Transporter	69	0.61	0.769	5.1597e-05	0.06		1	6	0	2010	2019
Parkinson Disease	C0030567	SUCLA2	8803	Q9P2R7	succinate-CoA ligase ADP-forming subunit beta	Enzyme	136	0.566	0.654	0.0023488	0.05		1	5	0	2010	2019
Parkinson Disease	C0030567	SUGT1	10910	Q9Y2Z0	SGT1 homolog, MIS12 kinetochore complex assembly cochaperone		11	0.78	0.308	0.45272	0.01		1	1	0	2019	2019
Parkinson Disease	C0030567	SV2B	9899	Q7L1I2	synaptic vesicle glycoprotein 2B		11	0.792	0.231	5.7007e-05	0.01		1	1	0	2019	2019
Parkinson Disease	C0030567	SV2C	22987	Q496J9	synaptic vesicle glycoprotein 2C		15	0.821	0.192	2.4354e-05	0.04		1	4	2	2013	2019
Parkinson Disease	C0030567	SYBU	55638	Q9NX95	syntabulin	Transporter	120	0.546	0.769	9.7732e-05	0.05		1	5	0	2006	2020
Parkinson Disease	C0030567	SYN3	8224	O14994	synapsin III	Cellular structure	38	0.686	0.462	0.0018871	0.01		1	1	0	2018	2018
Parkinson Disease	C0030567	SYNJ1	8867	O43426	synaptojanin 1	Enzyme	128	0.576	0.577	0.42709	0.07		0.857	7	1	2014	2019
Parkinson Disease	C0030567	SYNM	23336	O15061	synemin		93	0.575	0.731	3.0339e-24	0.1		1	12	0	2000	2019
Parkinson Disease	C0030567	SYP	6855	P08247	synaptophysin	Transporter	243	0.481	0.808	0.91549	0.04		0.75	4	0	2000	2019
Parkinson Disease	C0030567	SYT11	23208	Q9BT88	synaptotagmin 11	Transporter	4	0.861	0.192	0.92676	0.1		0.917	12	0	2004	2019
Parkinson Disease	C0030567	SYT17	51760	Q9BSW7	synaptotagmin 17	Transporter	5	1	0.038	1.0974e-05	0.1		1	2	1	2016	2017
Parkinson Disease	C0030567	SYVN1	84447	Q86TM6	synoviolin 1		79	0.599	0.731	0.9997	0.02		1	2	0	2012	2018
Parkinson Disease	C0030567	TAC1	6863	P20366	tachykinin precursor 1		478	0.424	0.923	0.74608	0.07		1	7	0	1995	2019
Parkinson Disease	C0030567	TACR1	6869	P25103	tachykinin receptor 1	G-protein coupled receptor	217	0.502	0.885	0.00038437	0.01		1	1	0	2018	2018
Parkinson Disease	C0030567	TAF1	6872	P21675	TATA-box binding protein associated factor 1	Kinase	139	0.581	0.808	1	0.01		0	1	0	2009	2009
Parkinson Disease	C0030567	TAL1	6886	P17542	TAL bHLH transcription factor 1, erythroid differentiation factor	Transcription factor	202	0.505	0.731	0.5659	0.02		1	2	0	2018	2019
Parkinson Disease	C0030567	TALDO1	6888	P37837	transaldolase 1		85	0.608	0.654	2.5234e-06	0.3		1	1	0	2012	2012
Parkinson Disease	C0030567	TAOK2	9344	Q9UL54	TAO kinase 2	Kinase	26	0.736	0.231	0.99976	0.01		1	1	0	2018	2018
Parkinson Disease	C0030567	TAP1	6890	Q03518	transporter 1, ATP binding cassette subfamily B member	Transporter	181	0.5	0.808	5.3431e-06	0.01		1	1	0	2016	2016
Parkinson Disease	C0030567	TARDBP	23435	Q13148	TAR DNA binding protein		245	0.493	0.808	0.98542	0.1		0.947	19	2	2008	2020
Parkinson Disease	C0030567	TAS1R2	80834	Q8TE23	taste 1 receptor member 2	G-protein coupled receptor	8	0.861	0.192	7.6139e-17	0.01		1	1	0	2006	2006
Parkinson Disease	C0030567	TAS2R13	50838	Q9NYV9	taste 2 receptor member 13	G-protein coupled receptor	46	0.653	0.615		0.02		1	2	0	2019	2019
Parkinson Disease	C0030567	TAS2R38	5726	P59533	taste 2 receptor member 38	G-protein coupled receptor	149	0.531	0.808	0.1303	0.01		1	1	0	2018	2018
Parkinson Disease	C0030567	TBC1D5	9779	Q92609	TBC1 domain family member 5	Enzyme	17	0.839	0.154	4.6359e-18	0.1		1	1	1	2017	2017
Parkinson Disease	C0030567	TBC1D9	23158	Q6ZT07	TBC1 domain family member 9	Enzyme	491	0.399	0.846	2.8039e-05	0.1		0.9	10	0	2003	2017
Parkinson Disease	C0030567	TBK1	29110	Q9UHD2	TANK binding kinase 1	Kinase	207	0.513	0.846	0.075174	0.01		1	1	0	2015	2015
Parkinson Disease	C0030567	TBP	6908	P20226	TATA-box binding protein	Transcription factor	158	0.552	0.846	0.015031	0.05		0.8	5	0	2004	2015
Parkinson Disease	C0030567	TBX4	9496	P57082	T-box transcription factor 4	Transcription factor	127	0.576	0.731	0.5048	0.01		0	1	0	2017	2017
Parkinson Disease	C0030567	TCEANC2	127428	Q96MN5	transcription elongation factor A N-terminal and central domain containing 2	Nucleic acid binding	1	1	0.038	2.7615e-07	0.11		1	2	1	2015	2015
Parkinson Disease	C0030567	TCF3	6929	P15923	transcription factor 3	Transcription factor	244	0.476	0.846	0.025824	0.04		1	4	0	1999	2019
Parkinson Disease	C0030567	TCIM	56892	Q9NR00	transcriptional and immune response regulator		49	0.636	0.5	0.0086883	0.01		1	1	0	2012	2012
Parkinson Disease	C0030567	TCL1B	9623	O95988	T cell leukemia/lymphoma 1B		100	0.561	0.5	0.010127	0.31		1	1	0	2015	2015
Parkinson Disease	C0030567	TCOF1	6949	Q13428	treacle ribosome biogenesis factor 1		138	0.55	0.808	0.9541	0.02		1	2	0	2010	2019
Parkinson Disease	C0030567	TEF	7008	Q10587	TEF transcription factor, PAR bZIP family member	Nucleic acid binding	34	0.686	0.538	0.63291	0.01		1	1	1	2012	2012
Parkinson Disease	C0030567	TET1	80312	Q8NFU7	tet methylcytosine dioxygenase 1		156	0.523	0.808	1	0.02		0.5	2	1	2013	2019
Parkinson Disease	C0030567	TET2	54790	Q6N021	tet methylcytosine dioxygenase 2		362	0.458	0.808	4.3334e-54	0.1		0.957	23	0	2017	2020
Parkinson Disease	C0030567	TF	7018	P02787	transferrin	Enzyme	168	0.527	0.846	4.1001e-08	0.01		1	1	2	2005	2005
Parkinson Disease	C0030567	TFAM	7019	Q00059	transcription factor A, mitochondrial		147	0.529	0.731	0.17259	0.3		0.9	10	1	2007	2020
Parkinson Disease	C0030567	TFB1M	51106	Q8WVM0	transcription factor B1, mitochondrial		7	0.839	0.154	6.3927e-10	0.01		0	1	0	2009	2009
Parkinson Disease	C0030567	TFB2M	64216	Q9H5Q4	transcription factor B2, mitochondrial		7	0.861	0.231	8.7667e-06	0.01		0	1	0	2009	2009
Parkinson Disease	C0030567	TFDP2	7029	Q14188	transcription factor Dp-2	Nucleic acid binding	18	0.769	0.308	0.9995	0.01		1	1	0	2018	2018
Parkinson Disease	C0030567	TFEB	7942	P19484	transcription factor EB		150	0.527	0.731	0.89931	0.05		1	5	0	2016	2019
Parkinson Disease	C0030567	TFR2	7036	Q9UP52	transferrin receptor 2	Enzyme	92	0.585	0.615	1.2918e-09	0.03		1	3	2	2011	2014
Parkinson Disease	C0030567	TFRC	7037	P02786	transferrin receptor	Enzyme	359	0.437	0.885	6.9902e-05	0.04		1	4	0	2008	2018
Parkinson Disease	C0030567	TGFB1	7040	P01137	transforming growth factor beta 1	Signaling	1558	0.287	0.962	0.03685	0.07		0.857	7	0	2003	2019
Parkinson Disease	C0030567	TGFB2	7042	P61812	transforming growth factor beta 2	Signaling	389	0.433	0.885	0.99905	0.02		1	2	0	2007	2017
Parkinson Disease	C0030567	TGM2	7052	P21980	transglutaminase 2	Enzyme	315	0.445	0.808	6.8118e-18	0.02		1	2	0	2008	2018
Parkinson Disease	C0030567	TGS1	96764	Q96RS0	trimethylguanosine synthase 1		8	0.839	0.154	1.1034e-12	0.01		1	1	0	2014	2014
Parkinson Disease	C0030567	TH	7054	P07101	tyrosine hydroxylase		321	0.462	0.885	1.6878e-06	0.6		0.979	141	3	1989	2020
Parkinson Disease	C0030567	THAP1	55145	Q9NVV9	THAP domain containing 1		51	0.644	0.462	0.80123	0.01		1	1	0	2010	2010
Parkinson Disease	C0030567	THBS1	7057	P07996	thrombospondin 1		480	0.407	0.885	0.99985	0.01		1	1	0	2012	2012
Parkinson Disease	C0030567	THOP1	7064	P52888	thimet oligopeptidase 1	Enzyme	91	0.573	0.846	0.0001213	0.01		1	1	0	2016	2016
Parkinson Disease	C0030567	THY1	7070	P04216	Thy-1 cell surface antigen		197	0.496	0.808	0.049895	0.1		1	13	0	2007	2019
Parkinson Disease	C0030567	TIAL1	7073	Q01085	TIA1 cytotoxic granule associated RNA binding protein like 1		16	0.769	0.346	0.99992	0.01		1	1	0	2017	2017
Parkinson Disease	C0030567	TICAM2	353376	Q86XR7;Q9Y3B3	toll like receptor adaptor molecule 2		332	0.438	0.769	0.0025936	0.01		1	1	0	2016	2016
Parkinson Disease	C0030567	TIGAR	57103	Q9NQ88	TP53 induced glycolysis regulatory phosphatase		71	0.599	0.692	0.7348	0.01		1	1	0	2019	2019
Parkinson Disease	C0030567	TIMM23	100287932	O14925	translocase of inner mitochondrial membrane 23		13	0.78	0.462	0.0049452	0.01		1	1	0	2018	2018
Parkinson Disease	C0030567	TIMM8A	1678	O60220	translocase of inner mitochondrial membrane 8A		200	0.51	0.846	0.65195	0.01		1	1	0	2011	2011
Parkinson Disease	C0030567	TIMP1	7076	P01033	TIMP metallopeptidase inhibitor 1	Enzyme modulator	603	0.38	0.885	0.4993	0.01		0	1	0	2016	2016
Parkinson Disease	C0030567	TIMP2	7077	P16035	TIMP metallopeptidase inhibitor 2	Enzyme modulator	404	0.425	0.846	0.78893	0.03		0.667	3	0	2003	2016
Parkinson Disease	C0030567	TIMP3	7078	P35625	TIMP metallopeptidase inhibitor 3	Enzyme modulator	325	0.445	0.923	0.63037	0.02		1	2	0	2018	2020
Parkinson Disease	C0030567	TINAGL1	64129	Q9GZM7	tubulointerstitial nephritis antigen like 1	Enzyme	38	0.659	0.538	0.00032933	0.01		1	1	0	2017	2017
Parkinson Disease	C0030567	TKT	7086	P29401	transketolase	Enzyme	92	0.595	0.769	0.006748	0.01		1	1	0	2017	2017
Parkinson Disease	C0030567	TLCD3B	83723	Q71RH2	TLC domain containing 3B		22	0.705	0.346	0.66468	0.01		1	1	0	2014	2014
Parkinson Disease	C0030567	TLE5	166	Q08117	TLE family member 5, transcriptional modulator	Transcription factor	32	0.695	0.538	0.93594	0.01		1	1	0	2010	2010
Parkinson Disease	C0030567	TLN1	7094	Q9Y490	talin 1		48	0.641	0.615	1	0.02		1	2	0	2019	2019
Parkinson Disease	C0030567	TLR2	7097	O60603	toll like receptor 2		749	0.361	0.923	1.0152e-06	0.07		1	7	2	2013	2018
Parkinson Disease	C0030567	TLR4	7099	O00206	toll like receptor 4		1174	0.321	0.962	4.6131e-09	0.1		1	14	4	2014	2019
Parkinson Disease	C0030567	TLR9	54106	Q9NR96	toll like receptor 9		457	0.411	0.885	9.8117e-06	0.03		1	3	2	2013	2018
Parkinson Disease	C0030567	TLX2	3196	O43763	T cell leukemia homeobox 2		45	0.659	0.538	0.2548	0.01		1	1	0	2013	2013
Parkinson Disease	C0030567	TM7SF2	7108	O76062	transmembrane 7 superfamily member 2	Enzyme	217	0.486	0.808	1.366e-07	0.01		1	1	0	2018	2018
Parkinson Disease	C0030567	TMBIM6	7009	P55061	transmembrane BAX inhibitor motif containing 6		52	0.653	0.577	0.015024	0.01		1	1	0	2017	2017
Parkinson Disease	C0030567	TMC3	342125	Q7Z5M5	transmembrane channel like 3		3	0.931	0.077	3.8941e-22	0.1		1	1	1	2013	2013
Parkinson Disease	C0030567	TMED10	10972	P49755	transmembrane p24 trafficking protein 10	Transporter	47	0.659	0.615	0.86011	0.02		1	2	0	2018	2019
Parkinson Disease	C0030567	TMED7	51014	Q86XR7;Q9Y3B3	transmembrane p24 trafficking protein 7	Transporter	336	0.436	0.808	0.47966	0.01		1	1	0	2016	2016
Parkinson Disease	C0030567	TMED7-TICAM2	100302736	Q86XR7;Q9Y3B3	TMED7-TICAM2 readthrough		329	0.438	0.769	0.0025936	0.01		1	1	0	2016	2016
Parkinson Disease	C0030567	TMED9	54732	Q9BVK6	transmembrane p24 trafficking protein 9	Transporter	42	0.666	0.538	0.0059542	0.02		1	2	0	2012	2018
Parkinson Disease	C0030567	TMEM106B	54664	Q9NUM4	transmembrane protein 106B		126	0.59	0.462	0.32576	0.02		1	2	1	2017	2019
Parkinson Disease	C0030567	TMEM163	81615	Q8TC26	transmembrane protein 163		12	0.805	0.269	0.039734	0.03		1	3	0	2016	2019
Parkinson Disease	C0030567	TMEM175	84286	Q9BSA9	transmembrane protein 175		7	0.861	0.154	3.0549e-09	0.16		1	12	5	2011	2020
Parkinson Disease	C0030567	TMEM189	387521	A5PLL7;Q13404	transmembrane protein 189		39	0.659	0.577	0.0083949	0.01		1	1	0	2019	2019
Parkinson Disease	C0030567	TMEM189-UBE2V1	387522	A5PLL7;Q13404	TMEM189-UBE2V1 readthrough		39	0.659	0.577	0.0083949	0.01		1	1	0	2019	2019
Parkinson Disease	C0030567	TMEM229B	161145	Q8NBD8	transmembrane protein 229B		5	0.931	0.115	0.13003	0.1		1	2	1	2014	2017
Parkinson Disease	C0030567	TMEM230	29058	Q96A57	transmembrane protein 230		15	0.769	0.115	0.00018056	0.4		0.923	13	2	2016	2018
Parkinson Disease	C0030567	TMEM59	9528	Q9BXS4	transmembrane protein 59		20	0.736	0.192	2.4058e-12	0.01		1	1	1	2018	2018
Parkinson Disease	C0030567	TMPRSS6	164656	Q8IU80	transmembrane serine protease 6	Enzyme	113	0.584	0.654	4.1369e-10	0.01		1	1	0	2010	2010
Parkinson Disease	C0030567	TMPRSS9	360200	Q7Z410	transmembrane serine protease 9		5	0.861	0.192	1.6181e-17	0.1		1	2	1	2014	2017
Parkinson Disease	C0030567	TNF	7124	P01375	tumor necrosis factor	Signaling	2724	0.231	0.962	0.8033	0.4		0.98	50	0	1999	2020
Parkinson Disease	C0030567	TNFAIP8L2	79626	Q6P589	TNF alpha induced protein 8 like 2		90	0.575	0.615	0.038364	0.01		1	1	0	2018	2018
Parkinson Disease	C0030567	TNFRSF14	8764	Q92956	TNF receptor superfamily member 14		100	0.568	0.731	0.80752	0.01		1	1	0	2006	2006
Parkinson Disease	C0030567	TNFRSF1B	7133	P20333	TNF receptor superfamily member 1B		417	0.425	0.885	0.50201	0.02		1	2	0	2014	2019
Parkinson Disease	C0030567	TNFRSF4	7293	P43489	TNF receptor superfamily member 4		123	0.547	0.692	0.00015133	0.01		1	1	0	2018	2018
Parkinson Disease	C0030567	TNIK	23043	Q9UKE5	TRAF2 and NCK interacting kinase	Kinase	83	0.612	0.615	1	0.01		1	1	0	2018	2018
Parkinson Disease	C0030567	TNK2	10188	Q07912	tyrosine kinase non receptor 2	Kinase	59	0.623	0.538	8.22e-12	0.1			0	1
Parkinson Disease	C0030567	TNKS2	80351	Q9H2K2	tankyrase 2		25	0.695	0.385	3.6661e-05	0.01		1	1	0	2014	2014
Parkinson Disease	C0030567	TNMD	64102	Q9H2S6	tenomodulin		86	0.588	0.692	0.0035119	0.01		1	1	0	2020	2020
Parkinson Disease	C0030567	TOMM20	9804	Q15388	translocase of outer mitochondrial membrane 20	Transporter	21	0.743	0.462	0.026672	0.03		1	3	0	2016	2018
Parkinson Disease	C0030567	TOMM40	10452	O96008	translocase of outer mitochondrial membrane 40	Transporter	113	0.59	0.538	0.99218	0.05		1	5	0	2013	2019
Parkinson Disease	C0030567	TOR1A	1861	O14656	torsin family 1 member A	Chaperone	115	0.566	0.731	0.00050557	0.02		1	2	0	2004	2009
Parkinson Disease	C0030567	TOR2A	27433	Q5JU69;Q8N2E6	torsin family 2 member A	Chaperone	29	0.691	0.308	0.13617	0.01		1	1	0	2018	2018
Parkinson Disease	C0030567	TOX3	27324	O15405	TOX high mobility group box family member 3		49	0.636	0.538	0.9995	0.01		1	1	0	2018	2018
Parkinson Disease	C0030567	TP53	7157	P04637	tumor protein p53	Transcription factor	2494	0.236	0.962	0.53235	0.1		1	13	2	2011	2020
Parkinson Disease	C0030567	TP63	8626	Q9H3D4	tumor protein p63	Transcription factor	816	0.362	0.769	0.99728	0.01		1	1	0	2019	2019
Parkinson Disease	C0030567	TPCN2	219931	Q8NHX9	two pore segment channel 2	Ion channel	20	0.76	0.346	3.1241e-10	0.01		1	1	0	2015	2015
Parkinson Disease	C0030567	TPH2	121278	Q8IWU9	tryptophan hydroxylase 2		137	0.546	0.654	2.5364e-07	0.02		1	2	1	2011	2019
Parkinson Disease	C0030567	TPM1	7168	P09493	tropomyosin 1	Cellular structure	117	0.56	0.615	0.0010165	0.11		1	1	1	2016	2016
Parkinson Disease	C0030567	TPO	7173	P07202	thyroid peroxidase	Enzyme	306	0.455	0.846	1.8182e-21	0.1		1	21	0	2007	2019
Parkinson Disease	C0030567	TPPP	11076	O94811	tubulin polymerization promoting protein	Cellular structure	110	0.57	0.692	0.20334	0.07		1	7	0	2011	2019
Parkinson Disease	C0030567	TPSD1	23430	Q9BZJ3	tryptase delta 1	Enzyme	27	0.711	0.462	8.0398e-12	0.01		1	1	0	2015	2015
Parkinson Disease	C0030567	TPSG1	25823	Q9NRR2	tryptase gamma 1	Enzyme	53	0.638	0.5	7.5883e-15	0.01		1	1	0	2018	2018
Parkinson Disease	C0030567	TPT1	7178	P13693	tumor protein, translationally-controlled 1	Cellular structure	143	0.528	0.731	0.80548	0.01		1	1	0	2018	2018
Parkinson Disease	C0030567	TPTE2	93492	Q6XPS3	transmembrane phosphoinositide 3-phosphatase and tensin homolog 2	Enzyme	12	0.78	0.154	1.8753e-12	0.1		1	1	1	2011	2011
Parkinson Disease	C0030567	TRAF2	7186	Q12933	TNF receptor associated factor 2	Signaling	111	0.546	0.769	0.99979	0.02		1	2	0	2013	2018
Parkinson Disease	C0030567	TRAF6	7189	Q9Y4K3	TNF receptor associated factor 6	Signaling	254	0.472	0.808	0.99739	0.01		1	1	0	2013	2013
Parkinson Disease	C0030567	TRAM1	23471	Q15629	translocation associated membrane protein 1		74	0.608	0.654	0.92506	0.01		1	1	0	2016	2016
Parkinson Disease	C0030567	TRAP1	10131	Q12931	TNF receptor associated protein 1	Chaperone	90	0.59	0.615	1.5965e-29	0.03		1	3	0	2007	2017
Parkinson Disease	C0030567	TRAPPC2L	51693	Q9UL33	trafficking protein particle complex 2 like		12	0.805	0.269	3.6837e-11	0.01		1	1	1	2020	2020
Parkinson Disease	C0030567	TRAPPC4	51399	Q9Y296	trafficking protein particle complex 4	Transporter	19	0.805	0.308	4.1207e-06	0.01		1	1	0	2009	2009
Parkinson Disease	C0030567	TRAT1	50852	Q6PIZ9	T cell receptor associated transmembrane adaptor 1		64	0.615	0.692	0.056441	0.02		1	2	0	2017	2019
Parkinson Disease	C0030567	TREM1	54210	Q9NP99	triggering receptor expressed on myeloid cells 1		172	0.515	0.808	0.0062776	0.01		1	1	0	2019	2019
Parkinson Disease	C0030567	TREM2	54209	Q9NZC2	triggering receptor expressed on myeloid cells 2		239	0.519	0.769	3.2892e-09	0.1		0.8	20	3	2013	2020
Parkinson Disease	C0030567	TRH	7200	P20396	thyrotropin releasing hormone		230	0.519	0.846	0.00089084	0.02		1	2	0	2018	2018
Parkinson Disease	C0030567	TRIB3	57761	Q96RU7	tribbles pseudokinase 3	Kinase	104	0.573	0.692	1.1597e-13	0.02		1	2	0	2019	2019
Parkinson Disease	C0030567	TRIM10	10107	Q9UDY6	tripartite motif containing 10		14	0.821	0.269	3.7432e-09	0.01		1	1	0	2019	2019
Parkinson Disease	C0030567	TRIM13	10206	O60858	tripartite motif containing 13		275	0.462	0.846	0.6366	0.01		1	1	0	2017	2017
Parkinson Disease	C0030567	TRIM17	51127	Q9Y577	tripartite motif containing 17		6	0.861	0.308	8.3141e-08	0.01		1	1	0	2018	2018
Parkinson Disease	C0030567	TRIM27	5987	P14373	tripartite motif containing 27		90	0.572	0.808	0.99685	0.02		1	2	0	2014	2020
Parkinson Disease	C0030567	TRIM3	10612	O75382	tripartite motif containing 3	Enzyme	31	0.682	0.423	0.9893	0.01		1	1	0	2019	2019
Parkinson Disease	C0030567	TRIM32	22954	Q13049	tripartite motif containing 32		113	0.587	0.769	0.0016684	0.02		1	2	0	2017	2018
Parkinson Disease	C0030567	TRIM41	90933	Q8WV44	tripartite motif containing 41		7	0.861	0.115	0.97384	0.01		1	1	0	2018	2018
Parkinson Disease	C0030567	TRIM9	114088	Q9C026	tripartite motif containing 9		24	0.705	0.5	0.99973	0.01		1	1	0	2010	2010
Parkinson Disease	C0030567	TRPC1	7220	P48995	transient receptor potential cation channel subfamily C member 1	Ion channel	97	0.566	0.769	0.012904	0.03		1	3	0	2012	2018
Parkinson Disease	C0030567	TRPC6	7225	Q9Y210	transient receptor potential cation channel subfamily C member 6	Ion channel	166	0.514	0.692	3.0274e-07	0.01		1	1	0	2018	2018
Parkinson Disease	C0030567	TRPM2	7226	O94759	transient receptor potential cation channel subfamily M member 2	Ion channel	133	0.546	0.731	8.9633e-44	0.33		1	3	0	2018	2019
Parkinson Disease	C0030567	TRPM7	54822	Q96QT4	transient receptor potential cation channel subfamily M member 7	Ion channel	151	0.531	0.731	5.2086e-16	0.02		1	2	0	2015	2016
Parkinson Disease	C0030567	TRPV1	7442	Q8NER1	transient receptor potential cation channel subfamily V member 1	Ion channel	404	0.446	0.885	1.0103e-16	0.04		1	4	0	2017	2020
Parkinson Disease	C0030567	TRPV6	55503	Q9H1D0	transient receptor potential cation channel subfamily V member 6	Ion channel	82	0.603	0.615	6.1719e-07	0.01		1	1	0	2010	2010
Parkinson Disease	C0030567	TSC2	7249	P49815	TSC complex subunit 2	Enzyme modulator	410	0.439	0.808	1	0.03		1	3	0	2008	2018
Parkinson Disease	C0030567	TSPO	706	P30536	translocator protein		341	0.444	0.885	0.00027398	0.07		0.857	7	1	2015	2019
Parkinson Disease	C0030567	TST	7263	Q16762	thiosulfate sulfurtransferase	Enzyme	91	0.588	0.654	7.8734e-05	0.01		1	1	0	2017	2017
Parkinson Disease	C0030567	TTR	7276	P02766	transthyretin	Transporter	461	0.423	0.885	0.51566	0.02		1	2	0	2009	2017
Parkinson Disease	C0030567	TUBA1A	7846	Q71U36	tubulin alpha 1a	Cellular structure	82	0.597	0.769	0.96654	0.01		1	1	0	2006	2006
Parkinson Disease	C0030567	TUBA4A	7277	P68366	tubulin alpha 4a	Cellular structure	20	0.751	0.269	0.15983	0.01		1	1	0	2017	2017
Parkinson Disease	C0030567	TUFM	7284	P49411	Tu translation elongation factor, mitochondrial	Enzyme	45	0.678	0.615	0.004184	0.01		0	1	0	2014	2014
Parkinson Disease	C0030567	TUSC2	11334	O75896	tumor suppressor 2, mitochondrial calcium regulator		111	0.556	0.846	0.7671	0.01		1	1	0	2017	2017
Parkinson Disease	C0030567	TWNK	56652	Q96RR1	twinkle mtDNA helicase	Enzyme	245	0.516	0.692	0.0032311	0.24		1	4	0	2004	2015
Parkinson Disease	C0030567	TXN	7295	P10599	thioredoxin		338	0.447	0.885	0.20119	0.02		1	2	0	2011	2018
Parkinson Disease	C0030567	TXNIP	10628	Q9H3M7	thioredoxin interacting protein		208	0.49	0.731	0.15918	0.02		1	2	0	2017	2019
Parkinson Disease	C0030567	TXNRD1	7296	Q16881	thioredoxin reductase 1	Enzyme	136	0.529	0.692	1.6062e-06	0.01		1	1	0	2020	2020
Parkinson Disease	C0030567	TXNRD3	114112	Q86VQ6	thioredoxin reductase 3	Enzyme	37	0.653	0.615	8.3449e-08	0.02		1	2	0	2006	2007
Parkinson Disease	C0030567	TYMS	7298	P04818	thymidylate synthetase	Enzyme	406	0.425	0.846	0.72247	0.01		1	1	1	2018	2018
Parkinson Disease	C0030567	TYR	7299	P14679	tyrosinase	Enzyme	281	0.473	0.808	4.9861e-32	0.08		1	8	0	2005	2019
Parkinson Disease	C0030567	TYROBP	7305	O43914	transmembrane immune signaling adaptor TYROBP		135	0.573	0.769	0.20238	0.01		1	1	0	2018	2018
Parkinson Disease	C0030567	TYW1B	441250	Q6NUM6	tRNA-yW synthesizing protein 1 homolog B		3	1	0.038	5.4289e-20	0.1		1	1	1	2006	2006
Parkinson Disease	C0030567	UBAC1	10422	Q9BSL1	UBA domain containing 1		12	0.769	0.154	0.0014517	0.01		1	1	0	2018	2018
Parkinson Disease	C0030567	UBB	7314	P0CG47	ubiquitin B	Nucleic acid binding	70	0.599	0.615	0.016904	0.03		1	3	0	2005	2011
Parkinson Disease	C0030567	UBC	7316	P0CG48	ubiquitin C	Nucleic acid binding	78	0.597	0.692	0.14161	0.05		1	5	0	2002	2018
Parkinson Disease	C0030567	UBE2K	3093	P61086	ubiquitin conjugating enzyme E2 K		58	0.631	0.654	0.98621	0.07		0.857	7	0	2000	2018
Parkinson Disease	C0030567	UBE2L3	7332	P68036	ubiquitin conjugating enzyme E2 L3	Enzyme	56	0.644	0.615	0.83844	0.02		1	2	0	2002	2017
Parkinson Disease	C0030567	UBE2V1	7335	A5PLL7;Q13404	ubiquitin conjugating enzyme E2 V1		46	0.641	0.654	0.00012406	0.01		1	1	0	2019	2019
Parkinson Disease	C0030567	UBE3A	7337	Q05086	ubiquitin protein ligase E3A		155	0.561	0.692	0.9998	0.01		1	1	0	2009	2009
Parkinson Disease	C0030567	UBQLN1	29979	Q9UMX0	ubiquilin 1		49	0.65	0.423	0.99884	0.01		1	1	1	2007	2007
Parkinson Disease	C0030567	UBQLN2	29978	Q9UHD9	ubiquilin 2		59	0.656	0.462	0.84968	0.01		1	1	0	2020	2020
Parkinson Disease	C0030567	UBTF	7343	P17480	upstream binding transcription factor		44	0.705	0.462	1	0.01		1	1	0	2015	2015
Parkinson Disease	C0030567	UCHL1	7345	P09936	ubiquitin C-terminal hydrolase L1	Enzyme	260	0.482	0.885	0.99095	0.1		0.948	77	4	1999	2020
Parkinson Disease	C0030567	UCHL3	7347	P15374	ubiquitin C-terminal hydrolase L3	Enzyme	24	0.705	0.385	3.3417e-08	0.02		1	2	0	2006	2010
Parkinson Disease	C0030567	UCN	7349	P55089	urocortin	Signaling	134	0.539	0.769	0.44958	0.01		1	1	0	2015	2015
Parkinson Disease	C0030567	UCP1	7350	P25874	uncoupling protein 1	Transporter	124	0.545	0.769	1.6903e-11	0.01		1	1	0	2017	2017
Parkinson Disease	C0030567	UCP2	7351	P55851	uncoupling protein 2	Transporter	235	0.493	0.808	1.5497e-10	0.03		1	3	0	2005	2014
Parkinson Disease	C0030567	UGT1A9	54600	O60656	UDP glucuronosyltransferase family 1 member A9		94	0.59	0.577	5.3634e-08	0.01		1	1	0	2012	2012
Parkinson Disease	C0030567	ULK1	8408	O75385	unc-51 like autophagy activating kinase 1	Kinase	99	0.564	0.769	0.99318	0.09		1	9	0	2015	2020
Parkinson Disease	C0030567	UMOD	7369	P07911	uromodulin		164	0.52	0.846	3.0798e-17	0.01		1	1	0	2003	2003
Parkinson Disease	C0030567	UNC13C	440279	Q8NB66	unc-13 homolog C		11	0.931	0.115	2.1692e-15	0.1		1	1	1	2006	2006
Parkinson Disease	C0030567	UQCRFS1	7386	P47985	ubiquinol-cytochrome c reductase, Rieske iron-sulfur polypeptide 1		109	0.558	0.654	0.18923	0.01		1	1	0	2020	2020
Parkinson Disease	C0030567	UQCRH	7388	P07919	ubiquinol-cytochrome c reductase hinge protein	Enzyme	15	0.821	0.154	0.0020194	0.01		1	1	0	2014	2014
Parkinson Disease	C0030567	USO1	8615	O60763	USO1 vesicle transport factor	Transporter	153	0.522	0.885	0.33417	0.01		1	1	0	2016	2016
Parkinson Disease	C0030567	USP1	7398	O94782	ubiquitin specific peptidase 1	Enzyme	50	0.641	0.538	0.99691	0.02		1	2	0	2009	2017
Parkinson Disease	C0030567	USP10	9100	Q14694	ubiquitin specific peptidase 10	Enzyme	40	0.663	0.462	0.99411	0.01		1	1	0	2019	2019
Parkinson Disease	C0030567	USP13	8975	Q92995	ubiquitin specific peptidase 13	Enzyme	40	0.659	0.423	3.0651e-12	0.01		1	1	0	2019	2019
Parkinson Disease	C0030567	USP15	9958	Q9Y4E8	ubiquitin specific peptidase 15	Enzyme	28	0.711	0.423	0.99997	0.02		1	2	0	2014	2017
Parkinson Disease	C0030567	USP24	23358	Q9UPU5	ubiquitin specific peptidase 24		23	0.76	0.231	1	0.08		0.875	8	2	2005	2020
Parkinson Disease	C0030567	USP25	29761	Q9UHP3	ubiquitin specific peptidase 25	Enzyme	21	0.743	0.308	0.7522	0.01		0	1	0	2019	2019
Parkinson Disease	C0030567	USP3	9960	Q9Y6I4	ubiquitin specific peptidase 3		32	0.729	0.346	0.99989	0.01		1	1	0	2017	2017
Parkinson Disease	C0030567	USP30	84749	Q70CQ3	ubiquitin specific peptidase 30	Enzyme	9	0.821	0.154	8.2501e-05	0.01		1	1	0	2014	2014
Parkinson Disease	C0030567	USP37	57695	Q86T82	ubiquitin specific peptidase 37	Enzyme	16	0.792	0.192	0.99999	0.01		1	1	0	2011	2011
Parkinson Disease	C0030567	USP40	55230	Q9NVE5	ubiquitin specific peptidase 40	Enzyme	5	0.931	0.038	1.1506e-25	0.03		0.667	3	1	2006	2012
Parkinson Disease	C0030567	UTRN	7402	P46939	utrophin		152	0.525	0.692	1.0021e-19	0.09		1	9	0	2010	2020
Parkinson Disease	C0030567	UTS2R	2837	Q9UKP6	urotensin 2 receptor	G-protein coupled receptor	98	0.566	0.692	2.3172e-05	0.01		1	1	0	2017	2017
Parkinson Disease	C0030567	VAPB	9217	O95292	VAMP associated protein B and C	Transporter	55	0.666	0.423	0.58111	0.01		1	1	0	2015	2015
Parkinson Disease	C0030567	VCAM1	7412	P19320	vascular cell adhesion molecule 1		406	0.422	0.808	0.79791	0.03		1	3	0	2014	2019
Parkinson Disease	C0030567	VCP	7415	P55072	valosin containing protein		376	0.469	0.923	0.99999	0.04		1	4	3	2010	2018
Parkinson Disease	C0030567	VDAC1	7416	P21796	voltage dependent anion channel 1		116	0.556	0.654	0.97266	0.03		1	3	1	2014	2019
Parkinson Disease	C0030567	VDR	7421	P11473	vitamin D receptor	Nuclear receptor	852	0.352	0.885	1.6787e-05	0.1		0.955	22	8	2005	2020
Parkinson Disease	C0030567	VEGFA	7422	P15692	vascular endothelial growth factor A	Signaling	1899	0.266	0.923	2.4085e-05	0.1		0.818	11	3	2004	2018
Parkinson Disease	C0030567	VGF	7425	O15240	VGF nerve growth factor inducible		63	0.626	0.538	0.56825	0.01		1	1	0	2020	2020
Parkinson Disease	C0030567	VHL	7428	P40337	von Hippel-Lindau tumor suppressor	Enzyme	372	0.443	0.846	0.079515	0.01		1	1	0	2003	2003
Parkinson Disease	C0030567	VIM	7431	P08670	vimentin		644	0.372	0.846	0.71255	0.02		1	2	0	2017	2020
Parkinson Disease	C0030567	VIP	7432	P01282	vasoactive intestinal peptide	Signaling	376	0.437	0.846	0.00041995	0.01		1	1	0	2018	2018
Parkinson Disease	C0030567	VIPR1	7433	P32241	vasoactive intestinal peptide receptor 1	G-protein coupled receptor	102	0.573	0.654	7.4401e-27	0.01		1	1	0	2017	2017
Parkinson Disease	C0030567	VIPR2	7434	P41587	vasoactive intestinal peptide receptor 2	G-protein coupled receptor	58	0.619	0.692	4.718e-11	0.03		1	3	0	2015	2019
Parkinson Disease	C0030567	VN1R1	57191	Q9GZP7	vomeronasal 1 receptor 1	G-protein coupled receptor	1	1	0.038		0.01		1	1	0	2017	2017
Parkinson Disease	C0030567	VN1R17P	441931	Q8TDU5	vomeronasal 1 receptor 17 pseudogene		167	0.529	0.923		0.01		1	1	0	2017	2017
Parkinson Disease	C0030567	VPS11	55823	Q9H270	VPS11 core subunit of CORVET and HOPS complexes	Transporter	79	0.633	0.654	1.8905e-05	0.01		1	1	0	2017	2017
Parkinson Disease	C0030567	VPS13C	54832	Q709C8	vacuolar protein sorting 13 homolog C		71	0.653	0.346	7.6491e-49	0.16		1	7	5	2016	2018
Parkinson Disease	C0030567	VPS26A	9559	O75436	VPS26, retromer complex component A	Transporter	8	0.821	0.269	0.61411	0.02		1	2	0	2014	2014
Parkinson Disease	C0030567	VPS29	51699	Q9UBQ0	VPS29 retromer complex component	Transporter	3	0.89	0.038	0.74696	0.01		1	1	0	2014	2014
Parkinson Disease	C0030567	VPS35	55737	Q96QK1	VPS35 retromer complex component	Transporter	66	0.656	0.5	0.96921	0.4		0.931	58	2	2011	2019
Parkinson Disease	C0030567	VPS41	27072	P49754	VPS41 subunit of HOPS complex	Transporter	8	0.821	0.192	4.4224e-18	0.03		1	3	0	2010	2018
Parkinson Disease	C0030567	VSNL1	7447	P62760	visinin like 1		52	0.631	0.423	0.45742	0.01		1	1	0	2019	2019
Parkinson Disease	C0030567	VSX1	30813	Q9NZR4	visual system homeobox 1		95	0.579	0.692	0.035854	0.01		1	1	0	2013	2013
Parkinson Disease	C0030567	WAS	7454	P42768	WASP actin nucleation promoting factor	Cellular structure	204	0.529	0.808	0.99901	0.01		1	1	0	2017	2017
Parkinson Disease	C0030567	WASF2	10163	Q9Y6W5	WASP family member 2	Cellular structure	95	0.585	0.769	0.97567	0.01		1	1	0	2018	2018
Parkinson Disease	C0030567	WASH6P	653440	Q9NQA3	WASP family homolog 6, pseudogene		18	0.78	0.308		0.03		1	3	0	2014	2017
Parkinson Disease	C0030567	WASHC1	100287171	A8K0Z3	WASH complex subunit 1		18	0.78	0.308		0.03		1	3	0	2014	2017
Parkinson Disease	C0030567	WBP1L	54838	Q9NX94	WW domain binding protein 1 like		22	0.769	0.462	0.64011	0.1		1	1	1	2009	2009
Parkinson Disease	C0030567	WFS1	7466	O76024	wolframin ER transmembrane glycoprotein		185	0.528	0.846	1.6231e-38	0.01		1	1	0	2008	2008
Parkinson Disease	C0030567	WNT1	7471	P04628	Wnt family member 1	Signaling	216	0.495	0.769	0.3263	0.03		1	3	0	2010	2019
Parkinson Disease	C0030567	WNT3	7473	P56703	Wnt family member 3	Signaling	140	0.536	0.808	0.87515	0.1		1	4	4	2011	2014
Parkinson Disease	C0030567	WNT4	54361	P56705	Wnt family member 4	Signaling	135	0.552	0.731	0.12766	0.01		1	1	0	2019	2019
Parkinson Disease	C0030567	WNT5A	7474	P41221	Wnt family member 5A	Signaling	375	0.443	0.808	0.98732	0.01		1	1	0	2008	2008
Parkinson Disease	C0030567	WWOX	51741	Q9NZC7	WW domain containing oxidoreductase	Enzyme	356	0.453	0.808	1.2376e-15	0.01		1	1	0	2008	2008
Parkinson Disease	C0030567	XBP1	7494	P17861	X-box binding protein 1		234	0.477	0.846	0.032014	0.04		1	4	0	2009	2019
Parkinson Disease	C0030567	XIAP	331	P98170	X-linked inhibitor of apoptosis	Enzyme modulator	321	0.447	0.808	0.91837	0.01		1	1	0	2018	2018
Parkinson Disease	C0030567	XK	7504	P51811	X-linked Kx blood group		104	0.575	0.654	0.95373	0.01		1	1	0	2018	2018
Parkinson Disease	C0030567	XPO5	57510	Q9HAV4	exportin 5	Receptor	57	0.623	0.654	0.99971	0.01		1	1	0	2018	2018
Parkinson Disease	C0030567	XPR1	9213	Q9UBH6	xenotropic and polytropic retrovirus receptor 1	Transporter	217	0.488	0.731	0.99999	0.02		1	2	0	2015	2016
Parkinson Disease	C0030567	XRCC1	7515	P18887	X-ray repair cross complementing 1		410	0.421	0.923	6.3386e-09	0.01		1	1	1	2012	2012
Parkinson Disease	C0030567	XRCC3	7517	O43542	X-ray repair cross complementing 3		184	0.505	0.769	1.9134e-10	0.01		1	1	1	2012	2012
Parkinson Disease	C0030567	XYLT2	64132	Q9H1B5	xylosyltransferase 2		138	0.566	0.808	0.92576	0.01		1	1	0	2017	2017
Parkinson Disease	C0030567	YKT6	10652	O15498	YKT6 v-SNARE homolog		14	0.792	0.231	0.36157	0.01		1	1	0	2019	2019
Parkinson Disease	C0030567	YOD1	55432	Q5VVQ6	YOD1 deubiquitinase	Enzyme	18	0.751	0.269	0.1348	0.01		1	1	0	2018	2018
Parkinson Disease	C0030567	YWHAE	7531	P62258	tyrosine 3-monooxygenase/tryptophan 5-monooxygenase activation protein epsilon	Chaperone	176	0.53	0.692	0.98479	0.1		0.957	23	0	2017	2020
Parkinson Disease	C0030567	YWHAG	7532	P61981	tyrosine 3-monooxygenase/tryptophan 5-monooxygenase activation protein gamma	Chaperone	85	0.621	0.5	0.964	0.01		1	1	0	2019	2019
Parkinson Disease	C0030567	YWHAH	7533	Q04917	tyrosine 3-monooxygenase/tryptophan 5-monooxygenase activation protein eta	Chaperone	20	0.743	0.269	0.78366	0.01		1	1	0	2002	2002
Parkinson Disease	C0030567	YWHAZ	7534	P63104	tyrosine 3-monooxygenase/tryptophan 5-monooxygenase activation protein zeta	Chaperone	247	0.475	0.846	0.93965	0.03		1	3	0	1999	2018
Parkinson Disease	C0030567	ZFP90	146198	Q8TF47	ZFP90 zinc finger protein	Transcription factor	13	0.78	0.231	0.031662	0.01		0	1	0	2014	2014
Parkinson Disease	C0030567	ZFPM1	161882	Q8IX07	zinc finger protein, FOG family member 1	Transcription factor	32	0.736	0.385	0.2429	0.05		0.8	5	0	2016	2018
Parkinson Disease	C0030567	ZFYVE26	23503	Q68DK2	zinc finger FYVE-type containing 26		79	0.636	0.615	4.6948e-23	0.01		1	1	0	2016	2016
Parkinson Disease	C0030567	ZGLP1	100125288	P0C6A0	zinc finger GATA like protein 1		186	0.512	0.808	0.3868	0.07		1	7	0	2017	2018
Parkinson Disease	C0030567	ZGPAT	84619	Q8N5A5	zinc finger CCCH-type and G-patch domain containing		54	0.653	0.654	0.00038328	0.01		1	1	0	2004	2004
Parkinson Disease	C0030567	ZNF165	7718	P49910	zinc finger protein 165		9	0.78	0.269	9.111e-09	0.1		1	1	1	2017	2017
Parkinson Disease	C0030567	ZNF184	7738	Q99676	zinc finger protein 184		5	0.839	0.154	0.0036775	0.02		1	2	0	2018	2020
Parkinson Disease	C0030567	ZNF253	56242	O75346	zinc finger protein 253		21	0.736	0.346	0.0032064	0.01		1	1	0	2019	2019
Parkinson Disease	C0030567	ZNF436	80818	Q9C0F3	zinc finger protein 436	Transcription factor	40	0.67	0.5	5.1273e-05	0.01		1	1	0	2019	2019
Parkinson Disease	C0030567	ZNF512B	57473	Q96KM6	zinc finger protein 512B		4	0.931	0.077	0.99992	0.01		1	1	1	2015	2015
Parkinson Disease	C0030567	ZNF569	148266	Q5MCW4	zinc finger protein 569		42	0.666	0.538	6.5987e-08	0.01		1	1	0	2019	2019
Parkinson Disease	C0030567	ZNF629	23361	Q9UEG4	zinc finger protein 629	Transcription factor	34	0.691	0.5	0.99978	0.01		1	1	0	2019	2019
Parkinson Disease	C0030567	ZNF646	9726	O15015	zinc finger protein 646	Transcription factor	5	0.89	0.154	6.7754e-06	0.1		1	1	1	2012	2012
Parkinson Disease	C0030567	ZNF746	155061	Q6NUN9	zinc finger protein 746		12	0.792	0.269	0.65205	0.04		1	4	0	2014	2019
Parkinson Disease	C0030567	ZNF763	284390	Q0D2J5	zinc finger protein 763		35	0.691	0.5	0.018273	0.01		1	1	0	2019	2019
Parkinson Disease	C0030567	ZP3	7784	P21754	zona pellucida glycoprotein 3		9	0.805	0.115	0.00028508	0.1		1	1	1	2015	2015
Parkinson Disease	C0030567	ZSCAN21	7589	Q9Y5A6	zinc finger and SCAN domain containing 21		1	1	0.038	3.4774e-12	0.01		1	1	0	2018	2018
Parkinson Disease	C0030567	ZUP1	221302	Q96AP4	zinc finger containing ubiquitin peptidase 1		21	0.751	0.462	2.1193e-09	0.01		1	1	0	2020	2020

## Sheet: microRNAs
Disease	Disease_id	Gene	Gene_id	UniProt	Gene_Full_Name	Protein_Class	N_diseases_g	DSI_g	DPI_g	pLI	Score_gda	EL_gda	EI_gda	N_PMIDs	N_SNPs_gda	First_Ref	Last_Ref
Parkinson Disease	C0030567	MIR100	406892		microRNA 100		146	0.521	0.846		0.01		1	1	0	2019	2019
Parkinson Disease	C0030567	MIR107	406901		microRNA 107		123	0.543	0.769		0.01		1	1	0	2020	2020
Parkinson Disease	C0030567	MIR1224	100187716		microRNA 1224		36	0.666	0.385		0.01		1	1	0	2012	2012
Parkinson Disease	C0030567	MIR126	406913		microRNA 126		305	0.447	0.846		0.02		1	2	0	2014	2019
Parkinson Disease	C0030567	MIR132	406921		microRNA 132		222	0.485	0.846		0.02		1	2	0	2015	2019
Parkinson Disease	C0030567	MIR133B	442890		microRNA 133b		109	0.555	0.808		0.09		0.889	9	0	2007	2019
Parkinson Disease	C0030567	MIR134	406924		microRNA 134		126	0.542	0.769		0.01		1	1	0	2020	2020
Parkinson Disease	C0030567	MIR135B	442891		microRNA 135b		111	0.554	0.731		0.03		1	3	0	2017	2019
Parkinson Disease	C0030567	MIR137	406928		microRNA 137		171	0.513	0.846		0.02		1	2	0	2017	2019
Parkinson Disease	C0030567	MIR142	406934		microRNA 142		220	0.48	0.846		0.01		1	1	0	2019	2019
Parkinson Disease	C0030567	MIR144	406936		microRNA 144		175	0.5	0.769		0.01		1	1	0	2017	2017
Parkinson Disease	C0030567	MIR148B	442892		microRNA 148b		78	0.592	0.692		0.01		1	1	0	2019	2019
Parkinson Disease	C0030567	MIR15B	406949		microRNA 15b		134	0.532	0.769		0.01		1	1	0	2018	2018
Parkinson Disease	C0030567	MIR181A2	406954		microRNA 181a-2		85	0.57	0.654		0.01		1	1	0	2017	2017
Parkinson Disease	C0030567	MIR181C	406957		microRNA 181c		103	0.555	0.769		0.31		1	1	0	2017	2017
Parkinson Disease	C0030567	MIR183	406959		microRNA 183		190	0.494	0.885		0.01		1	1	0	2019	2019
Parkinson Disease	C0030567	MIR185	406961		microRNA 185		106	0.551	0.808		0.02		1	2	0	2018	2019
Parkinson Disease	C0030567	MIR190A	406965		microRNA 190a		44	0.65	0.423		0.01		1	1	0	2019	2019
Parkinson Disease	C0030567	MIR195	406971		microRNA 195		180	0.496	0.769		0.03		1	3	0	2017	2019
Parkinson Disease	C0030567	MIR19A	406979		microRNA 19a		151	0.512	0.808		0.01		1	1	0	2017	2017
Parkinson Disease	C0030567	MIR19B1	406980		microRNA 19b-1		144	0.529	0.769		0.03		1	3	0	2014	2019
Parkinson Disease	C0030567	MIR200A	406983		microRNA 200a		156	0.519	0.808		0.03		1	3	0	2017	2019
Parkinson Disease	C0030567	MIR204	406987		microRNA 204		203	0.487	0.808		0.02		1	2	0	2019	2019
Parkinson Disease	C0030567	MIR205	406988		microRNA 205		210	0.482	0.846		0.04		1	4	0	2013	2018
Parkinson Disease	C0030567	MIR21	406991		microRNA 21		726	0.363	0.846		0.02		1	2	0	2017	2019
Parkinson Disease	C0030567	MIR212	406994		microRNA 212		126	0.535	0.808		0.02		1	2	0	2018	2018
Parkinson Disease	C0030567	MIR214	406996		microRNA 214		221	0.48	0.808		0.01		1	1	0	2015	2015
Parkinson Disease	C0030567	MIR217	406999		microRNA 217		116	0.543	0.769		0.01		1	1	0	2019	2019
Parkinson Disease	C0030567	MIR22	407004		microRNA 22		195	0.496	0.808		0.02		1	2	0	2011	2016
Parkinson Disease	C0030567	MIR221	407006		microRNA 221		304	0.449	0.846		0.05		0.8	5	0	2013	2020
Parkinson Disease	C0030567	MIR222	407007		microRNA 222		210	0.486	0.808		0.01		1	1	0	2018	2018
Parkinson Disease	C0030567	MIR223	407008		microRNA 223		348	0.433	0.808		0.02		1	2	0	2019	2020
Parkinson Disease	C0030567	MIR27A	407018		microRNA 27a		248	0.466	0.846		0.02		1	2	0	2016	2018
Parkinson Disease	C0030567	MIR27B	407019		microRNA 27b		141	0.529	0.769		0.01		1	1	0	2016	2016
Parkinson Disease	C0030567	MIR29A	407021		microRNA 29a		278	0.459	0.808		0.02		1	2	0	2014	2017
Parkinson Disease	C0030567	MIR29C	407026		microRNA 29c		183	0.496	0.808		0.03		1	3	0	2014	2020
Parkinson Disease	C0030567	MIR30A	407029		microRNA 30a		218	0.478	0.808		0.01		1	1	0	2017	2017
Parkinson Disease	C0030567	MIR30C1	407031		microRNA 30c-1		109	0.552	0.769		0.01		1	1	0	2019	2019
Parkinson Disease	C0030567	MIR30C2	407032		microRNA 30c-2		115	0.546	0.769		0.01		1	1	0	2019	2019
Parkinson Disease	C0030567	MIR30E	407034		microRNA 30e		88	0.576	0.769		0.01		1	1	0	2018	2018
Parkinson Disease	C0030567	MIR3143	100422934		microRNA 3143		1	1	0.038		0.01		1	1	0	2016	2016
Parkinson Disease	C0030567	MIR320A	407037		microRNA 320a		145	0.526	0.808		0.01		1	1	0	2014	2014
Parkinson Disease	C0030567	MIR324	442898		microRNA 324		61	0.61	0.731		0.01		1	1	0	2019	2019
Parkinson Disease	C0030567	MIR326	442900		microRNA 326		95	0.56	0.731		0.02		1	2	0	2019	2019
Parkinson Disease	C0030567	MIR331	442903		microRNA 331		63	0.612	0.615		0.01		1	1	0	2018	2018
Parkinson Disease	C0030567	MIR335	442904		microRNA 335		141	0.521	0.808		0.01		1	1	0	2016	2016
Parkinson Disease	C0030567	MIR342	442909		microRNA 342		111	0.547	0.769		0.01		1	1	0	2019	2019
Parkinson Disease	C0030567	MIR34A	407040		microRNA 34a		428	0.421	0.846		0.04		1	4	0	2015	2019
Parkinson Disease	C0030567	MIR34B	407041		microRNA 34b		165	0.509	0.808		0.05		1	5	0	2011	2017
Parkinson Disease	C0030567	MIR34C	407042		microRNA 34c		131	0.541	0.885		0.01		1	1	0	2015	2015
Parkinson Disease	C0030567	MIR410	574434		microRNA 410		87	0.575	0.692		0.01		1	1	0	2019	2019
Parkinson Disease	C0030567	MIR425	494337		microRNA 425		78	0.581	0.654		0.01		1	1	0	2019	2019
Parkinson Disease	C0030567	MIR433	574034		microRNA 433		69	0.604	0.538		0.05		0.8	5	0	2008	2018
Parkinson Disease	C0030567	MIR4519	100616231		microRNA 4519		2	0.931	0.077		0.02		0.5	2	1	2016	2018
Parkinson Disease	C0030567	MIR4639	100616269		microRNA 4639		3	0.89	0.077		0.01		1	1	0	2017	2017
Parkinson Disease	C0030567	MIR4697	100616119		microRNA 4697		2	0.931	0.077		0.04		1	4	0	2016	2018
Parkinson Disease	C0030567	MIR486-1	619554		microRNA 486-1		142	0.521	0.808		0.01		1	1	0	2018	2018
Parkinson Disease	C0030567	MIR494	574452		microRNA 494		131	0.531	0.692		0.02		1	2	0	2018	2020
Parkinson Disease	C0030567	MIR505	574508		microRNA 505		65	0.603	0.577		0.02		1	2	0	2018	2018
Parkinson Disease	C0030567	MIR520D	574482		microRNA 520d		9	0.839	0.077		0.01		1	1	0	2018	2018
Parkinson Disease	C0030567	MIR542	664617		microRNA 542		76	0.592	0.538		0.01		1	1	0	2017	2017
Parkinson Disease	C0030567	MIR543	100126335		microRNA 543		68	0.593	0.692		0.01		1	1	0	2019	2019
Parkinson Disease	C0030567	MIR545	664614		microRNA 545		34	0.674	0.538		0.01		1	1	0	2017	2017
Parkinson Disease	C0030567	MIR561	693146		microRNA 561		9	0.861	0.154		0.01		1	1	0	2016	2016
Parkinson Disease	C0030567	MIR563	693148		microRNA 563		7	0.821	0.115		0.02		1	2	0	2015	2020
Parkinson Disease	C0030567	MIR579	693164		microRNA 579		18	0.729	0.346		0.01		1	1	0	2016	2016
Parkinson Disease	C0030567	MIR590	693175		microRNA 590		99	0.553	0.692		0.01		1	1	0	2016	2016
Parkinson Disease	C0030567	MIR599	693184		microRNA 599		22	0.729	0.308		0.01		1	1	0	2019	2019
Parkinson Disease	C0030567	MIR613	693198		microRNA 613		60	0.608	0.615		0.01		1	1	0	2015	2015
Parkinson Disease	C0030567	MIR625	693210		microRNA 625		64	0.604	0.654		0.01		1	1	0	2019	2019
Parkinson Disease	C0030567	MIR626	693211		microRNA 626		6	0.839	0.192		0.01		1	1	0	2019	2019
Parkinson Disease	C0030567	MIR634	693219		microRNA 634		19	0.743	0.423		0.01		1	1	0	2015	2015
Parkinson Disease	C0030567	MIR671	768213		microRNA 671		47	0.636	0.577		0.01		1	1	0	2019	2019
Parkinson Disease	C0030567	MIR8061	102466251		microRNA 8061		2	0.931	0.115		0.01		1	1	0	2019	2019
Parkinson Disease	C0030567	MIR96	407053		microRNA 96		134	0.536	0.769		0.01		1	1	0	2018	2018
Parkinson Disease	C0030567	MIRLET7D	406886		microRNA let-7d		82	0.579	0.692		0.01		1	1	0	2017	2017

## Sheet: non-coding genes
Disease	Disease_id	Gene	Gene_id	UniProt	Gene_Full_Name	Protein_Class	N_diseases_g	DSI_g	DPI_g	pLI	Score_gda	EL_gda	EI_gda	N_PMIDs	N_SNPs_gda	First_Ref	Last_Ref
Parkinson Disease	C0030567	FKBP1AP1	2282		FKBP prolyl isomerase 1A pseudogene 1		26	0.7	0.538		0.03		1	3	0	2011	2018
Parkinson Disease	C0030567	FKBP1AP2	2283		FKBP prolyl isomerase 1A pseudogene 2		26	0.7	0.538		0.03		1	3	0	2011	2018
Parkinson Disease	C0030567	FKBP1AP3	2284		FKBP prolyl isomerase 1A pseudogene 3		26	0.7	0.538		0.03		1	3	0	2011	2018
Parkinson Disease	C0030567	FKBP1AP4	2285		FKBP prolyl isomerase 1A pseudogene 4		26	0.7	0.538		0.03		1	3	0	2011	2018
Parkinson Disease	C0030567	H3P13	115482685		H3 histone pseudogene 13		78	0.584	0.769		0.02		1	2	0	2012	2013
Parkinson Disease	C0030567	H3P17	115482694		H3 histone pseudogene 17		41	0.674	0.615		0.01		1	1	0	2018	2018
Parkinson Disease	C0030567	H3P42	115482704		H3 histone pseudogene 42		45	0.641	0.577		0.01		1	1	0	2017	2017
Parkinson Disease	C0030567	POU5F1P3	642559		POU class 5 homeobox 1 pseudogene 3		285	0.452	0.808		0.01		1	1	0	2012	2012
Parkinson Disease	C0030567	POU5F1P4	645682		POU class 5 homeobox 1 pseudogene 4		284	0.452	0.808		0.01		1	1	0	2012	2012
Parkinson Disease	C0030567	UOX	391051		urate oxidase (pseudogene)		22	0.711	0.385		0.01		1	1	0	2018	2018
Parkinson Disease	C0030567	RPA2P1	326628		replication protein A2 pseudogene 1		1	1	0.038		0.1		1	1	1	2016	2016
Parkinson Disease	C0030567	CPP	340451		ceruloplasmin pseudogene		55	0.631	0.731		0.01		0	1	0	2017	2017
Parkinson Disease	C0030567	CXADRP1	653108		CXADR pseudogene 1		272	0.463	0.846		0.01		1	1	0	2017	2017
Parkinson Disease	C0030567	DNAJB1P1	171221		DnaJ heat shock protein family (Hsp40) member B1 pseudogene 1		51	0.65	0.654		0.04		1	4	0	2009	2018
Parkinson Disease	C0030567	DPY19L2P3	442524		DPY19L2 pseudogene 3		2	1	0.038		0.1		1	1	1	2006	2006
Parkinson Disease	C0030567	GPR166P	442206		G protein-coupled receptor 166 pseudogene		165	0.531	0.923		0.01		1	1	0	2017	2017
Parkinson Disease	C0030567	GBAP1	2630		glucosylceramidase beta pseudogene 1		64	0.623	0.538		0.1		1	26	1	2005	2019
Parkinson Disease	C0030567	MUPP	100129193		major urinary protein, pseudogene		8	0.792	0.308		0.01		1	1	0	2017	2017
Parkinson Disease	C0030567	MTCO2P12	107075310		MT-CO2 pseudogene 12		703	0.368	0.962		0.02		1	2	0	2018	2018
Parkinson Disease	C0030567	TMED10P1	286102		transmembrane p24 trafficking protein 10 pseudogene 1		44	0.663	0.615		0.01		1	1	0	2018	2018
Parkinson Disease	C0030567	TPTE2P6	374491		transmembrane phosphoinositide 3-phosphatase and tensin homolog 2 pseudogene 6		4	0.931	0.038		0.1		1	1	1	2006	2006
Parkinson Disease	C0030567	IMMTP1	54045		inner membrane mitochondrial protein pseudogene 1		8	0.805	0.423		0.01		1	1	0	2018	2018
Parkinson Disease	C0030567	MICD	4279		MHC class I polypeptide-related sequence D (pseudogene)		4	0.861	0.231		0.01		1	1	0	2017	2017
Parkinson Disease	C0030567	ERDA1	9030		expanded repeat domain, CAG/CTG 1		16	0.736	0.154		0.01		0	1	0	1999	1999
Parkinson Disease	C0030567	HTC2	3342		hypertrichosis 2 (generalized, congenital)		511	0.392	0.808		0.02		1	2	0	2008	2018
Parkinson Disease	C0030567	LAP	7939		Laryngeal adductor paralysis		50	0.619	0.731		0.01		1	1	0	2020	2020
Parkinson Disease	C0030567	MS	4397		multiple sclerosis		95	0.599	0.692		0.02		1	2	0	2017	2018
Parkinson Disease	C0030567	MLRL	8201		Myeloid leukemia-related gene (myeloid tumor suppressor)		95	0.564	0.769		0.01		1	1	0	2011	2011
Parkinson Disease	C0030567	PDB1	5131		Paget disease of bone 1		26	0.705	0.538		0.01		1	1	0	2017	2017
Parkinson Disease	C0030567	PARK10	170534		Parkinson disease 10 (susceptibility)		3	0.89	0.038		0.1		0.917	12	0	2005	2020
Parkinson Disease	C0030567	PARK12	677662		Parkinson disease 12 (susceptibility)		2	1	0.038		0.01		1	1	0	2012	2012
Parkinson Disease	C0030567	PARK16	100359403		Parkinson disease 16 (susceptibility)		5	0.861	0.077		0.4		0.963	27	0	2009	2019
Parkinson Disease	C0030567	PARK3	5072		Parkinson disease 3 (autosomal dominant, Lewy body)		6	0.821	0.038		0.1		0.917	12	0	1999	2013
Parkinson Disease	C0030567	PDR	5171		pigment disorder, reticulate		81	0.592	0.692		0.01		1	1	0	2019	2019
Parkinson Disease	C0030567	PLF	450095		Pulmonary function		124	0.544	0.731		0.01		1	1	0	2019	2019
Parkinson Disease	C0030567	RLS1	192142		Restless legs syndrome, susceptibility to		37	0.705	0.423		0.04		0.75	4	0	2015	2019
Parkinson Disease	C0030567	THAS	7055		thoracoabdominal syndrome		120	0.56	0.808		0.01		1	1	0	2019	2019
Parkinson Disease	C0030567	MFT2	100188881		Trichoepithelioma, multiple familial, 2		75	0.601	0.692		0.01		1	1	0	2020	2020
Parkinson Disease	C0030567	ATXN8OS	6315	P0DMR3	ATXN8 opposite strand lncRNA		91	0.65	0.423		0.03		1	3	0	2004	2019
Parkinson Disease	C0030567	HAGLROS	102800310		HAGLR opposite strand lncRNA		22	0.705	0.462		0.01		1	1	0	2019	2019
Parkinson Disease	C0030567	LINC01121	400952		long intergenic non-protein coding RNA 1121		15	0.751	0.192		0.1		1	1	1	2010	2010
Parkinson Disease	C0030567	LINC01672	100505887		long intergenic non-protein coding RNA 1672		268	0.462	0.846		0.07		1	7	0	2006	2019
Parkinson Disease	C0030567	LINC02210	147081		long intergenic non-protein coding RNA 2210		10	0.861	0.154		0.1		1	8	6	2009	2016
Parkinson Disease	C0030567	LINC02224	102723839		long intergenic non-protein coding RNA 2224		2	0.931	0.077		0.1		1	1	1	2016	2016
Parkinson Disease	C0030567	LINC02451	105369738		long intergenic non-protein coding RNA 2451		2	0.931	0.115		0.1		1	1	1	2016	2016
Parkinson Disease	C0030567	LINC02471	105369734		long intergenic non-protein coding RNA 2471		4	0.861	0.154		0.1		1	2	4	2012	2014
Parkinson Disease	C0030567	LINC02605	112935892		long intergenic non-protein coding RNA 2605		203	0.49	0.769		0.02		0.5	2	0	2014	2016
Parkinson Disease	C0030567	LINC00273	649159		long intergenic non-protein coding RNA 273		82	0.585	0.846		0.01		1	1	0	2016	2016
Parkinson Disease	C0030567	ZSCAN16-AS1	100129195		ZSCAN16 antisense RNA 1		14	0.792	0.269		0.1		1	1	1	2017	2017
Parkinson Disease	C0030567	PINK1-AS	100861548		PINK1 antisense RNA		7	0.821	0.115		0.03		1	3	9	2015	2020
Parkinson Disease	C0030567	LOC101928100	101928100		uncharacterized LOC101928100		1	1	0.038		0.01		1	1	0	2018	2018
Parkinson Disease	C0030567	UCHL1-AS1	101410542		UCHL1 antisense RNA 1 (head to head)		1	1	0.038		0.01		1	1	3	2016	2016
Parkinson Disease	C0030567	SIRT1-AS	106633813		SIRT1 antisense RNA		44	0.67	0.615		0.01		1	1	0	2018	2018
Parkinson Disease	C0030567	SNHG1	23642		small nucleolar RNA host gene 1		83	0.576	0.692		0.04		1	4	0	2018	2019
Parkinson Disease	C0030567	SNHG14	104472715		small nucleolar RNA host gene 14		44	0.656	0.577		0.01		1	1	0	2019	2019
Parkinson Disease	C0030567	SNCA-AS1	644248		SNCA antisense RNA 1		2	1	0.038		0.1		1	1	10	2012	2012
Parkinson Disease	C0030567	APOA1-AS	104326055		APOA1 antisense RNA		27	0.76	0.269		0.01		1	1	1	2015	2015
Parkinson Disease	C0030567	BDNF-AS	497258		BDNF antisense RNA		77	0.638	0.538		0.02		1	2	6	2013	2018
Parkinson Disease	C0030567	CCNT2-AS1	100129961		CCNT2 antisense RNA 1		12	0.931	0.115		0.1		1	4	2	2011	2017
Parkinson Disease	C0030567	DSCAS	101927698		DSC1/DSC2 antisense RNA		3	0.931	0.115		0.1		1	1	1	2011	2011
Parkinson Disease	C0030567	HOTAIR	100124700		HOX transcript antisense RNA		234	0.475	0.769		0.03		1	3	0	2016	2019
Parkinson Disease	C0030567	MAPT-AS1	100128977		MAPT antisense RNA 1		34	0.711	0.269		0.12		1	6	32	2009	2019
Parkinson Disease	C0030567	XIST	7503		X inactive specific transcript		146	0.522	0.808		0.02		1	2	0	2017	2019
Parkinson Disease	C0030567	UCA1	652995		urothelial cancer associated 1		152	0.512	0.808		0.02		1	2	0	2018	2019
Parkinson Disease	C0030567	TP53COR1	102800311		tumor protein p53 pathway corepressor 1		57	0.628	0.5		0.01		1	1	0	2018	2018
Parkinson Disease	C0030567	BORCS7-ASMT	100528007		BORCS7-ASMT readthrough (NMD candidate)		20	0.805	0.154		0.1		1	1	2	2009	2009
Parkinson Disease	C0030567	CASC16	643714		cancer susceptibility 16		12	0.78	0.308		0.1		1	1	2	2017	2017
Parkinson Disease	C0030567	LRRK2-DT	107984474		LRRK2 divergent transcript		6	0.861	0.154		0.1		1	4	6	2012	2017
Parkinson Disease	C0030567	MAPT-IT1	100130148		MAPT intronic transcript 1		2	0.931	0.115		0.1		1	1	1	2011	2011
Parkinson Disease	C0030567	MALAT1	378938		metastasis associated lung adenocarcinoma transcript 1		336	0.435	0.846		0.04		1	4	0	2016	2019
Parkinson Disease	C0030567	NORAD	647979		non-coding RNA activated by DNA damage		51	0.631	0.462		0.01		1	1	0	2019	2019
Parkinson Disease	C0030567	NEAT1	283131		nuclear paraspeckle assembly transcript 1		179	0.502	0.769		0.04		1	4	0	2018	2019
Parkinson Disease	C0030567	P2RX5-TAX1BP3	100533970		P2RX5-TAX1BP3 readthrough (NMD candidate)		91	0.588	0.769		0.02		1	2	0	2018	2019
Parkinson Disease	C0030567	PGR-AS1	101054525		PGR antisense RNA 1		172	0.514	0.808		0.01		1	1	0	2017	2017
Parkinson Disease	C0030567	PWAR1	145624		Prader Willi/Angelman region RNA 1		246	0.49	0.769		0.02		1	2	0	2006	2018
Parkinson Disease	C0030567	PART1	25859		prostate androgen-regulated transcript 1		250	0.483	0.885		0.01		1	1	0	2012	2012
Parkinson Disease	C0030567	TMC3-AS1	101929655		TMC3 antisense RNA 1		3	1	0.038		0.1		1	1	1	2013	2013
Parkinson Disease	C0030567	TRNL1	4567		tRNA		234	0.534	0.731		0.01		1	1	0	2017	2017
Parkinson Disease	C0030567	RNY1	6084		RNA, Ro60-associated Y1		10	0.821	0.192		0.01		1	1	0	2019	2019
Parkinson Disease	C0030567	VTRNA2-1	100126299		vault RNA 2-1		44	0.641	0.538		0.01		1	1	0	2013	2013
Parkinson Disease	C0030567	FRAXA	2477		fragile site, folic acid type, rare, fra(X)(q27.3) A (macroorchidism, mental retardation)		50	0.641	0.462		0.01		1	1	0	2011	2011
Parkinson Disease	C0030567	FRAXE	2481		fragile site, folic acid type, rare, fra(X)(q28) E		50	0.636	0.462		0.02		1	2	0	2004	2011
Parkinson Disease	C0030567	LOC110806262	110806262		solute carrier family 6 member 4 gene promoter		63	0.626	0.423		0.01		1	1	0	2009	2009
Parkinson Disease	C0030567	LOC110366354	110366354		CYP3A4 5' regulatory region		12	0.769	0.269		0.01		1	1	0	2020	2020
Parkinson Disease	C0030567	ERVW-4	100616496		endogenous retrovirus group W member 4		32	0.686	0.615		0.01		1	1	0	2018	2018
