# Supplementary material for: Characterization of exogenous αSN response genes and their relation to Parkinson’s disease using network analyses
Source: Front Pharmacol. 2022 Sep 30;13:966760. doi: 10.3389/fphar.2022.966760 (PMC9563388; doi:10.3389/fphar.2022.966760)
Supplement: Supplementary file 3 [file Table6.XLSX]

## Sheet: SN_GSEA results
Gene sets enriched in phenotype PD
Name	SIZE	ES	NES	NOM p-val	FDR q-val	FWER p-val	RANK AT MAX
TNFA signaling via NFKB	20	0.752441	2.00109	0	0	0	119
P53 pathway	15	0.719416	1.78332	0.00168919	0.00450595	0.009	23
Hypoxia	15	0.65561	1.61268	0.0181818	0.0246171	0.067	118
UV response UP	17	0.479397	1.22195	0.208955	0.273607	0.675	23
MTORC1 signaling	16	0.489875	1.21919	0.215686	0.221797	0.683	13
Gene sets enriched in phenotype Control
NAME	SIZE	ES	NES	NOM p-val	FDR q-val	FWER p-val	RANK AT MAX
Oxidative phosphorylation	15	-0.57305	-1.49861	0.0642857	0.143957	0.155	126
Adipogenesis	15	-0.484127	-1.26056	0.198582	0.27212	0.454	150
MYC targets V1	28	-0.260348	-0.788678	0.774359	0.750581	0.949	73

## Sheet: AM_GSEA results
Gene sets enriched in phenotype PD
Name	SIZE	ES	NES	NOM p-val	FDR q-val	FWER p-val	RANK AT MAX
Gene sets enriched in phenotype Control
NAME	SIZE	ES	NES	NOM p-val	FDR q-val	FWER p-val	RANK AT MAX
TNFA signaling via NFKB	20	-0.773424	-1.90627	0	0.0014	0.001	23
Hypoxia	16	-0.710898	-1.74712	0.00587371	0.0120833	0.016	98
P53 pathway	16	-0.5554	-1.35239	0.135569	0.293378	0.485	87
DNA repair	15	-0.560718	-1.33818	0.146648	0.236496	0.51	115
Oxidative phosphorylation	22	-0.447762	-1.14848	0.2843	0.422756	0.803	139
Adipogenesis	19	-0.441669	-1.09015	0.381356	0.428106	0.865	113
MTORC1 signaling	30	-0.345168	-0.94314	0.548299	0.555019	0.973	234
