# Supplementary material for: Characterization of exogenous αSN response genes and their relation to Parkinson’s disease using network analyses
Source: Front Pharmacol. 2022 Sep 30;13:966760. doi: 10.3389/fphar.2022.966760 (PMC9563388; doi:10.3389/fphar.2022.966760)
Supplement: Supplementary file 5 [file Table4.XLSX]

## Sheet: topological parameters
PD-EASR network: network analysis results
name	query term	display name	AverageShortestPathLength	BetweennessCentrality	ClosenessCentrality	ClusteringCoefficient	Degree	Eccentricity	IsSingleNode	NeighborhoodConnectivity	NumberOfDirectedEdges	NumberOfUndirectedEdges	PartnerOfMultiEdgedNodePairs	Radiality	SelfLoops	Stress	TopologicalCoefficient
9606.ENSP00000485627	WASHC1	WASH1	2.90923	1.03137e-05	0.343733	0.638889	9	5	FALSE	56.4444	0	9	0	0.996674	0	1736	0.169503
9606.ENSP00000485444	PRSS2	PRSS3P2	2.73703	9.92709e-05	0.365359	0.179487	13	5	FALSE	83.7692	0	13	0	0.996974	0	10312	0.143045
9606.ENSP00000485108	UBTFL1	UBTFL1	3.11411	1.38318e-06	0.321119	0	2	5	FALSE	80	0	2	0	0.996317	0	148	0.503185
9606.ENSP00000484288	LIG4	LIG4	2.67012	1.06017e-05	0.374514	0.741667	16	5	FALSE	111.312	0	16	0	0.99709	0	2262
9606.ENSP00000483985	CD24	CD24	2.24741	0.000231431	0.444957	0.511765	85	4	FALSE	184.894	0	85	0	0.997827	0	57306	0.133017
9606.ENSP00000483721	ADCYAP1R1	ADCYAP1R1	2.73185	6.09168e-05	0.366053	0.335968	23	5	FALSE	78.1304	0	23	0	0.996983	0	8310	0.13146
9606.ENSP00000483523	NOL4L	NOL4L	3.34647	3.68245e-06	0.298822	0.333333	4	5	FALSE	17.25	0	4	0	0.995912	0	186	0.269531
9606.ENSP00000483424	MARK1	MARK1	2.73133	5.0023e-05	0.366122	0.371795	13	5	FALSE	87.8462	0	13	0	0.996984	0	4962
9606.ENSP00000483403	GHR	GHR	2.44295	0.000362101	0.409342	0.412195	41	4	FALSE	148.61	0	41	0	0.997486	0	48472
9606.ENSP00000483313	WASF2	WASF2	2.44917	0.000189871	0.408302	0.323077	26	5	FALSE	141.923	0	26	0	0.997475	0	23802	0.133189
9606.ENSP00000483300	ACACA	ACACA	2.38952	0.000205283	0.418494	0.472516	44	5	FALSE	145.432	0	44	0	0.997579	0	36456
9606.ENSP00000482753	C9orf72	C9orf72	2.35477	0.000879296	0.42467	0.315412	63	5	FALSE	93.5873	0	63	0	0.99764	0	111816	0.0776014
9606.ENSP00000482704	DHRS11	DHRS11	2.65975	0.000156277	0.375975	0.205263	20	5	FALSE	74.55	0	20	0	0.997108	0	15476
9606.ENSP00000482502	TYW1B	TYW1B	3.44502	6.11631e-06	0.290274	0.6	5	6	FALSE	20.4	0	5	0	0.99574	0	202
9606.ENSP00000482169	NEFL	NEFL	2.25156	0.00070253	0.444137	0.305063	80	4	FALSE	115.625	0	80	0	0.99782	0	114116	0.0837165
9606.ENSP00000482075	PTGES3	PTGES3	2.26037	0.000787791	0.442405	0.310526	76	4	FALSE	127.789	0	76	0	0.997804	0	123096	0.0933259
9606.ENSP00000481675	SPRY1	SPRY1	2.45228	2.42693e-05	0.407783	0.58	25	4	FALSE	203.56	0	25	0	0.99747	0	5550	0.191316
9606.ENSP00000481622	LOC102724334	H2BFS	2.4305	0.000369598	0.411438	0.294616	58	5	FALSE	98.8793	0	58	0	0.997508	0	52042
9606.ENSP00000481244	FXYD1	FXYD1	2.82002	8.7454e-05	0.354607	0.164835	14	5	FALSE	48.6429	0	14	0	0.996829	0	6178	0.105814
9606.ENSP00000481126	VPS11	VPS11	2.71058	0.000106731	0.368925	0.316206	23	5	FALSE	63.9565	0	23	0	0.99702	0	10614
9606.ENSP00000480966	P2RY6	P2RY6	2.75311	7.11885e-05	0.363225	0.5	17	5	FALSE	64.4118	0	17	0	0.996946	0	6820
9606.ENSP00000480853	VPS29	VPS29	2.46058	0.000517706	0.406408	0.27563	35	5	FALSE	77.4857	0	35	0	0.997455	0	54110
9606.ENSP00000480791	FGF1	FGF1	2.22044	0.00107535	0.450362	0.499853	83	4	FALSE	187.133	0	83	0	0.997874	0	141028
9606.ENSP00000480616	ORAI1	ORAI1	2.62344	9.63716e-05	0.381178	0.354978	22	5	FALSE	72	0	22	0	0.997172	0	12860	0.0944882
9606.ENSP00000480474	COL19A1	COL19A1	3.06068	5.81968e-06	0.326724	0.533333	6	5	FALSE	33.8333	0	6	0	0.99641	0	524
9606.ENSP00000480004	EPHX1	EPHX1	2.59284	0.000274943	0.385677	0.446341	41	5	FALSE	77.3415	0	41	0	0.997225	0	28218
9606.ENSP00000479860	CIB1	CIB1	2.52593	0.000612826	0.395893	0.213768	24	5	FALSE	105.917	0	24	0	0.997342	0	73896
9606.ENSP00000479762	RAB7B	RAB7B	2.21162	0.00251412	0.452158	0.275862	87	4	FALSE	117.23	0	87	0	0.997889	0	339750
9606.ENSP00000479669	CAB39L	CAB39L	3.17064	9.87064e-05	0.315393	0.142857	8	6	FALSE	24.25	0	8	0	0.996218	0	7584
9606.ENSP00000479618	MYC	MYC	1.86722	0.0189228	0.535556	0.172718	406	4	FALSE	117.502	0	406	0	0.998489	0	2563598	0.065825
9606.ENSP00000479488	PHB	PHB	2.236	0.000749318	0.447228	0.318182	89	4	FALSE	127.562	0	89	0	0.997847	0	141238	0.090856
9606.ENSP00000478767	PPP1R9B	PPP1R9B	2.36722	0.000736056	0.422436	0.207347	50	4	FALSE	106.8	0	50	0	0.997618	0	87562
9606.ENSP00000478755	SEC14L2	SEC14L2	3.36203	0	0.297439	0	1	6	FALSE	46	0	1	0	0.995885	0	0
9606.ENSP00000478570	VEGFA	VEGFA	1.93257	0.00561798	0.517445	0.239697	342	4	FALSE	131.544	0	342	0	0.998375	0	1117008	0.0763015
9606.ENSP00000478561	CYP1B1	CYP1B1	2.37137	0.000466882	0.421697	0.375845	46	5	FALSE	125.826	0	46	0	0.997611	0	82194
9606.ENSP00000478516	NLRP1	NLRP1	2.61515	1.27083e-05	0.382388	0.640394	29	5	FALSE	146.759	0	29	0	0.997186	0	2920
9606.ENSP00000478425	MT1A	MT1A	2.59647	7.212e-05	0.385138	0.333333	13	5	FALSE	119.077	0	13	0	0.997219	0	9238
9606.ENSP00000478320	ATXN3	ATXN3	2.2806	0.000672803	0.438481	0.292555	71	5	FALSE	119.366	0	71	0	0.997769	0	105724
9606.ENSP00000478255	ABCB1	ABCB1	2.19969	0.000988391	0.45461	0.373494	83	4	FALSE	177.928	0	83	0	0.99791	0	185724
9606.ENSP00000478187	CRY2	CRY2	2.41286	0.000530504	0.414445	0.326923	40	5	FALSE	125.5	0	40	0	0.997539	0	94246
9606.ENSP00000478059	STIM1	STIM1	2.42687	0.000244569	0.412054	0.294355	32	5	FALSE	108.031	0	32	0	0.997514	0	38520
9606.ENSP00000477999	NOS1	NOS1	2.18257	0.000711608	0.458175	0.330263	96	4	FALSE	157.812	0	96	0	0.99794	0	155692
9606.ENSP00000477908	CCL3	CCL3	2.25934	0.00011551	0.442608	0.623036	115	4	FALSE	170.722	0	115	0	0.997806	0	47906	0.127881
9606.ENSP00000477781	TPT1	TPT1	2.31483	0.000301087	0.431996	0.374519	65	4	FALSE	135	0	65	0	0.997709	0	56288	0.105469
9606.ENSP00000477572	HMOX2	HMOX2	2.40768	0.000291609	0.415338	0.288288	37	5	FALSE	133.351	0	37	0	0.997548	0	45778
9606.ENSP00000477455	GRIN2B	GRIN2B	2.14263	0.00205943	0.466715	0.262372	134	4	FALSE	119.455	0	134	0	0.998009	0	441324	0.0779225
9606.ENSP00000477437	KCNJ6	KCNJ6	2.45747	0.00068933	0.406923	0.177809	38	5	FALSE	88.4211	0	38	0	0.997461	0	74120	0.0844015
9606.ENSP00000477213	APBB1	APBB1	2.40301	0.000139925	0.416145	0.303175	36	5	FALSE	116.5	0	36	0	0.997556	0	22118	0.100929
9606.ENSP00000476228	SIRT5	SIRT5	2.20124	0.000271833	0.454288	0.511712	75	4	FALSE	190.667	0	75	0	0.997907	0	72390
9606.ENSP00000475924	POLDIP2	POLDIP2	2.9694	1.05777e-05	0.336769	0.285714	8	5	FALSE	64.25	0	8	0	0.996569	0	1090
9606.ENSP00000475915	CNKSR3	CNKSR3	3.25674	0	0.307055	0	1	5	FALSE	63	0	1	0	0.996068	0	0
9606.ENSP00000475344	APLNR	APLNR	2.53216	0.000251401	0.39492	0.424837	18	5	FALSE	150.778	0	18	0	0.997331	0	37828
9606.ENSP00000475168	RER1	RER1	2.79824	3.33652e-05	0.357368	0.361905	15	5	FALSE	69.0667	0	15	0	0.996867	0	3400	0.145404
9606.ENSP00000474412	CCL5	CCL5	2.19761	0.000435515	0.455039	0.533941	141	4	FALSE	165.475	0	141	0	0.997914	0	121638
9606.ENSP00000472998	SNRNP70	SNRNP70	2.52178	0.000448903	0.396545	0.250356	38	5	FALSE	66.8421	0	38	0	0.997349	0	45744	0.0718373
9606.ENSP00000472469	RPS28	RPS28	2.54668	0.000409257	0.392668	0.377828	52	5	FALSE	73.4808	0	52	0	0.997305	0	49222	0.0844385
9606.ENSP00000471894	HAMP	HAMP	2.42272	0.000300377	0.41276	0.445993	42	5	FALSE	157.143	0	42	0	0.997521	0	64888	0.141698
9606.ENSP00000471191	NUP62	NUP62	2.50622	0.000355994	0.399007	0.321839	30	5	FALSE	123.2	0	30	0	0.997376	0	39388	0.127467
9606.ENSP00000469970	OPN1MW	ENSP00000469970	3.59025	0	0.278532	0	1	6	FALSE	26	0	1	0	0.995487	0	0	0
9606.ENSP00000469455	NTF4	NTF4	2.41753	0.000531006	0.413645	0.426743	38	4	FALSE	163	0	38	0	0.99753	0	68264	0.145903
9606.ENSP00000468897	FPR2	FPR2	2.5389	0.000975163	0.393871	0.569231	26	5	FALSE	185.885	0	26	0	0.997319	0	149306
9606.ENSP00000468500	GFAP	GFAP	2.04512	0.00437757	0.488968	0.265097	186	4	FALSE	143.919	0	186	0	0.998179	0	793690	0.0865941
9606.ENSP00000468411	PSENEN	PSENEN	2.42739	0.000230085	0.411966	0.315873	36	5	FALSE	101.75	0	36	0	0.997513	0	32330
9606.ENSP00000468348	MAP2K6	MAP2K6	2.35322	0.00133903	0.42495	0.292754	46	4	FALSE	137.543	0	46	0	0.997642	0	139550
9606.ENSP00000468032	SARM1	SARM1	2.64419	4.07568e-05	0.378188	0.415584	22	5	FALSE	115.136	0	22	0	0.997136	0	5620
9606.ENSP00000466379	GET3	ASNA1	2.51971	0.000548505	0.396871	0.25	24	5	FALSE	108.542	0	24	0	0.997352	0	61370
9606.ENSP00000466009	PPY	PPY	2.65249	2.65751e-05	0.377004	0.69	25	5	FALSE	99.96	0	25	0	0.997121	0	3242	0.139609
9606.ENSP00000465676	PIAS2	PIAS2	2.48755	2.88889e-05	0.402002	0.378947	20	5	FALSE	172.55	0	20	0	0.997408	0	5434
9606.ENSP00000464814	COASY	COASY	2.48859	0.00121416	0.401834	0.108734	34	5	FALSE	66.2353	0	34	0	0.997407	0	99834
9606.ENSP00000464522	TIMM23	TIMM23	2.7168	4.23912e-05	0.368079	0.516923	26	5	FALSE	79.6923	0	26	0	0.997009	0	5622	0.130517
9606.ENSP00000463092	MSMB	MSMB	2.56639	0.000464905	0.389652	0.163399	18	5	FALSE	83.2222	0	18	0	0.997271	0	36608
9606.ENSP00000462701	CDH8	CDH8	2.78475	1.21707e-05	0.359099	0.392857	8	5	FALSE	93.75	0	8	0	0.996891	0	1552
9606.ENSP00000462647	ADCYAP1	ADCYAP1	2.43932	0.000488975	0.409951	0.374026	56	5	FALSE	95.8036	0	56	0	0.997492	0	67028	0.0902787
9606.ENSP00000462521	TXNIP	TXNIP	2.30031	0.000308304	0.434724	0.368274	54	4	FALSE	170.37	0	54	0	0.997735	0	57134
9606.ENSP00000460547	ZFP90	ZFP90	2.90612	1.19221e-06	0.344101	0.166667	4	5	FALSE	116.75	0	4	0	0.996679	0	266	0.335014
9606.ENSP00000459962	TRPV1	ENSP00000459962	2.21317	0.00346976	0.45184	0.24011	105	5	FALSE	124.429	0	105	0	0.997886	0	473118	0.0873662
9606.ENSP00000458791	GPR139	GPR139	3.03423	0.00152155	0.329573	0.106061	12	5	FALSE	21.8333	0	12	0	0.996456	0	137914
9606.ENSP00000458537	CTRL	CTRL	2.28734	0.000980606	0.437188	0.510924	35	4	FALSE	250.286	0	35	0	0.997757	0	112088	0.184013
9606.ENSP00000458162	ACTG1	ACTG1	2.09077	0.00201173	0.478293	0.31408	138	4	FALSE	170.174	0	138	0	0.9981	0	342840	0.104594
9606.ENSP00000457421	PECAM1	PECAM1	2.12863	0.000740346	0.469786	0.423923	167	4	FALSE	159.796	0	167	0	0.998034	0	177710	0.104442
9606.ENSP00000457411	USP10	USP10	2.52386	0.000232866	0.396219	0.311943	34	5	FALSE	98.5294	0	34	0	0.997345	0	29462
9606.ENSP00000457243	NOL3	NOL3	2.72822	1.25698e-06	0.36654	0.5	5	5	FALSE	187.6	0	5	0	0.996989	0	316
9606.ENSP00000457230	WWOX	WWOX	2.43102	3.92167e-05	0.411351	0.404762	21	5	FALSE	185.381	0	21	0	0.997507	0	7190
9606.ENSP00000455897	MRC1	MRC1	2.28786	0.000163336	0.437089	0.630369	86	5	FALSE	176.756	0	86	0	0.997756	0	46716	0.135238
9606.ENSP00000454804	ASIP	ASIP	2.83973	8.75007e-06	0.352146	0.285714	7	5	FALSE	80	0	7	0	0.996795	0	1004
9606.ENSP00000454264	NUB1	NUB1	2.67842	1.27378e-05	0.373354	0.606061	12	5	FALSE	102.167	0	12	0	0.997076	0	2530	0.149682
9606.ENSP00000454229	CLN3	CLN3	2.55965	0.000476642	0.390679	0.253623	24	5	FALSE	78.875	0	24	0	0.997283	0	43280	0.0905651
9606.ENSP00000454071	LDLR	LDLR	2.26867	0.00213615	0.440786	0.368298	78	5	FALSE	160.128	0	78	0	0.99779	0	313186
9606.ENSP00000452796	PEAK1	PEAK1	2.92687	1.17091e-06	0.341662	0.333333	3	5	FALSE	124	0	3	0	0.996643	0	184
9606.ENSP00000452245	RNASE4	ENSP00000452245	3.35944	0	0.297669	0	1	5	FALSE	56	0	1	0	0.995889	0	0
9606.ENSP00000452126	RGMA	RGMA	2.90508	2.17301e-05	0.344224	0.155556	10	5	FALSE	59	0	10	0	0.996681	0	1894
9606.ENSP00000451974	XRCC3	XRCC3	2.60062	2.09188e-05	0.384523	0.614719	22	5	FALSE	110.409	0	22	0	0.997211	0	4596
9606.ENSP00000451828	AKT1	AKT1	1.75104	0.0316112	0.57109	0.136703	574	4	FALSE	108.902	0	574	0	0.998692	0	4540354
9606.ENSP00000451712	NDRG2	NDRG2	2.54253	4.20275e-05	0.393309	0.4	10	4	FALSE	186	0	10	0	0.997313	0	5342
9606.ENSP00000451605	MC1R	MC1R	2.50363	0.000290153	0.39942	0.212121	22	5	FALSE	105.273	0	22	0	0.99738	0	27438
9606.ENSP00000451406	HSD17B6	HSD17B6	2.88434	4.04893e-05	0.3467	0.409524	15	5	FALSE	47.2667	0	15	0	0.996717	0	3610
9606.ENSP00000451112	NPC2	NPC2	2.68205	0.000525795	0.372849	0.224638	24	5	FALSE	62.0833	0	24	0	0.99707	0	43736
9606.ENSP00000449089	DNM1L	DNM1L	2.18568	0.00164531	0.457523	0.282064	111	4	FALSE	128.486	0	111	0	0.997934	0	267720
9606.ENSP00000448689	MAP3K12	MAP3K12	2.80965	2.84902e-06	0.355917	0.5	8	5	FALSE	103.75	0	8	0	0.996847	0	388
9606.ENSP00000448665	DDIT3	DDIT3	2.20332	0.000935481	0.453861	0.393333	100	4	FALSE	170.05	0	100	0	0.997904	0	167832	0.116946
9606.ENSP00000448219	TAS2R38	TAS2R38	2.99274	0.000613521	0.334142	0.438095	15	5	FALSE	43.8	0	15	0	0.996528	0	67996	0.157882
9606.ENSP00000448165	APAF1	APAF1	2.24533	0.000560175	0.445368	0.465116	87	4	FALSE	172.54	0	87	0	0.99783	0	106264
9606.ENSP00000448059	PAH	PAH	2.57936	0.000518912	0.387694	0.212121	34	5	FALSE	65.2941	0	34	0	0.997249	0	41190
9606.ENSP00000447378	MGAM	MGAM	2.4528	0.000343932	0.407697	0.294197	39	5	FALSE	103.205	0	39	0	0.997469	0	48804
9606.ENSP00000447300	RAB3IP	RAB3IP	2.71266	0.000243665	0.368642	0.202899	24	5	FALSE	47.6667	0	24	0	0.997016	0	18240
9606.ENSP00000447173	VDR	VDR	2.20747	0.00069005	0.453008	0.381669	86	4	FALSE	179.674	0	86	0	0.997896	0	138142	0.123141
9606.ENSP00000447091	SLC8B1	SLC8B1	2.82884	4.73005e-05	0.353502	0.362637	14	5	FALSE	62.2143	0	14	0	0.996814	0	4942	0.150659
9606.ENSP00000447006	CNTN1	CNTN1	2.55654	0.000129292	0.391154	0.271264	30	5	FALSE	85.4	0	30	0	0.997288	0	16816
9606.ENSP00000446252	SOD2	SOD2	2.08662	0.00354729	0.479244	0.26647	175	4	FALSE	137.349	0	175	0	0.998107	0	653264
9606.ENSP00000446215	RAN	RAN	2.36048	0.000718277	0.423643	0.281387	68	5	FALSE	100.882	0	68	0	0.99763	0	88276
9606.ENSP00000446007	VIM	VIM	2.19139	0.000517764	0.456331	0.387962	86	4	FALSE	173.663	0	86	0	0.997924	0	96242	0.116552
9606.ENSP00000445929	SLC2A14	SLC2A14	2.41598	0.000119764	0.413912	0.430199	27	5	FALSE	200.148	0	27	0	0.997533	0	22242
9606.ENSP00000445043	FRY	FRY	3.45643	6.78691e-06	0.289316	0	3	6	FALSE	12.6667	0	3	0	0.995721	0	274	0.333333
9606.ENSP00000444850	USO1	USO1	2.5	0.00131092	0.4	0.353576	39	5	FALSE	68.5385	0	39	0	0.997387	0	127776
9606.ENSP00000444810	FKBP5	FKBP5	2.27386	0.000610485	0.439781	0.296154	65	5	FALSE	139.569	0	65	0	0.997781	0	103398
9606.ENSP00000444688	ATP1A3	ATP1A3	2.46214	0.000858445	0.406151	0.222591	43	5	FALSE	76.6512	0	43	0	0.997453	0	81184
9606.ENSP00000443168	STH	STH	2.79253	1.16194e-05	0.358098	0.5	8	5	FALSE	92.625	0	8	0	0.996877	0	1228	0.188262
9606.ENSP00000442982	GPR17	GPR17	2.76297	0.000156661	0.36193	0.2	11	5	FALSE	95.8182	0	11	0	0.996929	0	14468
9606.ENSP00000442973	DAPK3	DAPK3	2.5918	2.24756e-05	0.385831	0.428571	14	5	FALSE	165.429	0	14	0	0.997227	0	3216
9606.ENSP00000442788	TET2	TET2	2.40612	0.000148109	0.415607	0.471545	42	5	FALSE	152.19	0	42	0	0.99755	0	28780
9606.ENSP00000442464	NCEH1	NCEH1	3.01193	4.07626e-05	0.332013	0.138889	9	5	FALSE	30.2222	0	9	0	0.996495	0	2070
9606.ENSP00000442068	CDCA3	CDCA3	2.94969	2.67766e-05	0.339019	0.416667	9	5	FALSE	57.7778	0	9	0	0.996603	0	1734	0.202339
9606.ENSP00000442053	RBM19	RBM19	3.12863	7.41244e-06	0.319629	0.607143	8	5	FALSE	28.25	0	8	0	0.996292	0	586
9606.ENSP00000441927	SESN3	SESN3	2.6084	3.59264e-05	0.383376	0.703297	14	5	FALSE	166.929	0	14	0	0.997198	0	7382
9606.ENSP00000441691	ITGAM	ITGAM	2.08454	0.00227722	0.479721	0.325019	208	4	FALSE	137.332	0	208	0	0.998111	0	473156
9606.ENSP00000441600	CCR3	CCR3	2.56172	4.54823e-05	0.390362	0.639184	50	5	FALSE	153.14	0	50	0	0.997279	0	13164	0.178277
9606.ENSP00000441543	UBC	UBC	2.02178	0.00899964	0.494613	0.147577	228	4	FALSE	97.5088	0	228	0	0.99822	0	1274236	0.0585638
9606.ENSP00000441434	NNMT	NNMT	2.65871	4.95859e-05	0.376122	0.233333	16	5	FALSE	97.625	0	16	0	0.99711	0	6182
9606.ENSP00000441065	SLC16A1	SLC16A1	2.61929	7.54661e-05	0.381782	0.220588	17	5	FALSE	96.1176	0	17	0	0.997179	0	8844	0.124276
9606.ENSP00000441028	OBP2A	OBP2A	3.68672	5.30938e-06	0.271244	0	2	6	FALSE	12	0	2	0	0.995319	0	416
9606.ENSP00000440864	NR4A1	NR4A1	2.29305	0.000263926	0.4361	0.371554	57	5	FALSE	175.404	0	57	0	0.997747	0	54668	0.132081
9606.ENSP00000440689	CYP2E1	CYP2E1	2.24793	0.000830553	0.444855	0.359664	85	5	FALSE	138.6	0	85	0	0.997826	0	183838
9606.ENSP00000440556	GRM4	GRM4	2.58247	0.000405403	0.387226	0.336818	42	5	FALSE	70.3571	0	42	0	0.997243	0	55598
9606.ENSP00000440374	MCF2L	MCF2L	2.9305	0.00106835	0.341239	0.142857	7	5	FALSE	73	0	7	0	0.996637	0	146694
9606.ENSP00000440185	PDYN	PDYN	2.41079	0.000820692	0.414802	0.316131	79	5	FALSE	84.8354	0	79	0	0.997542	0	107444	0.0778075
9606.ENSP00000439467	PDCD2	PDCD2	2.83195	4.80501e-05	0.353114	0.111111	10	5	FALSE	55.4	0	10	0	0.996808	0	4090	0.130332
9606.ENSP00000439250	FKBP9	FKBP9	2.77905	0.000168041	0.359836	0.153846	14	5	FALSE	57.9286	0	14	0	0.996901	0	12342	0.111495
9606.ENSP00000439120	NFE2	NFE2	2.55031	0.000117887	0.392109	0.365942	24	5	FALSE	122.917	0	24	0	0.997299	0	16236	0.136726
9606.ENSP00000439012	DBI	DBI	2.47044	0.000320808	0.404787	0.25	33	5	FALSE	95.4848	0	33	0	0.997438	0	36670
9606.ENSP00000438615	C1R	C1R	2.60322	7.2383e-05	0.38414	0.434783	24	5	FALSE	107.708	0	24	0	0.997207	0	12184	0.133633
9606.ENSP00000438349	TRMT112	TRMT112	2.8584	0.000182456	0.349846	0.373626	14	5	FALSE	54.6429	0	14	0	0.996762	0	24972	0.134921
9606.ENSP00000438284	PDE10A	PDE10A	2.6084	0.000347955	0.383376	0.27	25	5	FALSE	71.32	0	25	0	0.997198	0	32932
9606.ENSP00000437955	HIF1A	HIF1A	1.9279	0.0065136	0.518698	0.241623	326	4	FALSE	136.319	0	326	0	0.998383	0	1229634	0.0779411
9606.ENSP00000437940	CD19	CD19	2.23859	0.000619968	0.44671	0.496681	113	4	FALSE	159.133	0	113	0	0.997842	0	134598
9606.ENSP00000437737	HTR2A	HTR2A	2.40508	0.000494095	0.415786	0.352195	62	5	FALSE	94.7903	0	62	0	0.997552	0	79448	0.0846198
9606.ENSP00000437402	ENO2	ENO2	2.1167	0.00301953	0.472433	0.256334	122	4	FALSE	143.082	0	122	0	0.998055	0	444446
9606.ENSP00000437256	DICER1	DICER1	2.16286	0.00155692	0.46235	0.307719	108	4	FALSE	152.806	0	108	0	0.997974	0	262012
9606.ENSP00000436836	CACNG5	CACNG5	2.83973	5.89249e-06	0.352146	0.717949	13	5	FALSE	90.6154	0	13	0	0.996795	0	936	0.208791
9606.ENSP00000436786	KMT2A	KMT2A	2.42946	0.000300858	0.411614	0.293061	50	4	FALSE	105.14	0	50	0	0.99751	0	42784
9606.ENSP00000436679	NXF1	NXF1	2.70539	0.000136056	0.369632	0.194805	22	5	FALSE	60.4091	0	22	0	0.997029	0	11544	0.0962097
9606.ENSP00000436455	NUCB2	NUCB2	2.92894	8.16451e-06	0.34142	0.4	6	5	FALSE	102	0	6	0	0.996639	0	1052	0.301682
9606.ENSP00000436376	OMP	OMP	2.86515	1.06098e-05	0.349022	0.5	9	5	FALSE	87.5556	0	9	0	0.996751	0	1552	0.2211
9606.ENSP00000436005	TRAPPC4	TRAPPC4	2.85166	0.00012378	0.350673	0.368421	19	5	FALSE	38.7368	0	19	0	0.996774	0	7728	0.0989041
9606.ENSP00000434570	SOGA3	ENSP00000434570	3.68568	0	0.27132	0	1	6	FALSE	12	0	1	0	0.995321	0	0	0
9606.ENSP00000434516	TXNRD1	TXNRD1	2.23911	0.00130266	0.446606	0.271272	96	4	FALSE	113.281	0	96	0	0.997841	0	208460
9606.ENSP00000434034	FZD4	FZD4	2.49533	0.000374316	0.400748	0.346237	31	5	FALSE	103.323	0	31	0	0.997395	0	37604
9606.ENSP00000433999	RNH1	RNH1	2.92324	8.6281e-06	0.342087	0.311111	10	5	FALSE	59.6	0	10	0	0.996649	0	870
9606.ENSP00000433847	B3GAT1	B3GAT1	2.53942	0.000241055	0.393791	0.483159	42	5	FALSE	119.762	0	42	0	0.997318	0	30840
9606.ENSP00000433642	FCGR3B	FCGR3B	2.3667	0.000249273	0.422529	0.546272	96	4	FALSE	145.042	0	96	0	0.997619	0	57902	0.125686
9606.ENSP00000433623	TRAF6	TRAF6	2.09699	0.00256166	0.476874	0.281089	178	4	FALSE	143.86	0	178	0	0.998089	0	469666	0.091108
9606.ENSP00000433560	CRYAB	CRYAB	2.27697	0.000729473	0.43918	0.32549	51	4	FALSE	153.725	0	51	0	0.997775	0	95492
9606.ENSP00000433511	GRK6	GRK6	2.6027	1.94323e-05	0.384217	0.478947	20	5	FALSE	110.4	0	20	0	0.997208	0	4490
9606.ENSP00000433138	CASP1	CASP1	2.13641	0.000956554	0.468075	0.410553	148	4	FALSE	163.581	0	148	0	0.99802	0	234432
9606.ENSP00000433102	TRIM3	TRIM3	3.04305	2.95021e-06	0.328618	0.166667	4	5	FALSE	70	0	4	0	0.996441	0	262
9606.ENSP00000432943	MPZ	MPZ	2.66857	0.00044746	0.374733	0.304094	19	5	FALSE	89	0	19	0	0.997093	0	55602
9606.ENSP00000432799	MANF	MANF	2.55135	0.000125537	0.39195	0.276353	27	5	FALSE	95.1481	0	27	0	0.997297	0	16116	0.106987
9606.ENSP00000432412	ATG13	ATG13	2.42687	0.00027782	0.412054	0.477336	47	4	FALSE	111.638	0	47	0	0.997514	0	43578
9606.ENSP00000432083	HSPA8	HSPA8	1.97407	0.00793356	0.506569	0.190759	253	4	FALSE	117.316	0	253	0	0.998303	0	1256254
9606.ENSP00000431984	CAPN1	CAPN1	2.3112	0.000284174	0.432675	0.332226	43	5	FALSE	169.512	0	43	0	0.997716	0	46744
9606.ENSP00000431926	AMBRA1	AMBRA1	2.39367	0.000141939	0.417768	0.531712	44	4	FALSE	132.023	0	44	0	0.997572	0	24346
9606.ENSP00000431813	CSRP3	CSRP3	2.86774	7.70097e-05	0.348707	0.175824	14	5	FALSE	39.5714	0	14	0	0.996746	0	5250
9606.ENSP00000431512	HSF1	HSF1	2.28527	0.00115007	0.437585	0.3806	74	4	FALSE	154.676	0	74	0	0.997761	0	160868
9606.ENSP00000431418	NTRK1	NTRK1	2.111	0.00218114	0.47371	0.319748	142	4	FALSE	157.62	0	142	0	0.998064	0	410340	0.0993193
9606.ENSP00000431049	GSTK1	GSTK1	2.76556	3.57187e-05	0.36159	0.428571	21	5	FALSE	72.1429	0	21	0	0.996924	0	3508
9606.ENSP00000430945	ADGRB1	BAI1	2.57002	4.81789e-06	0.389102	0.392857	8	5	FALSE	201.75	0	8	0	0.997265	0	1188	0.230956
9606.ENSP00000430733	CSMD1	CSMD1	3.06172	0.000100233	0.326614	0.047619	7	5	FALSE	32.8571	0	7	0	0.996408	0	4732	0.151617
9606.ENSP00000430684	IKBKB	IKBKB	2.13849	0.000968988	0.467621	0.40385	141	4	FALSE	171.163	0	141	0	0.998017	0	218736	0.111507
9606.ENSP00000430620	HEPH	HEPH	2.70851	7.35882e-05	0.369207	0.513333	25	5	FALSE	57.64	0	25	0	0.997024	0	9034
9606.ENSP00000430598	ATOX1	ATOX1	2.65405	0.000267618	0.376783	0.190476	28	5	FALSE	56.4286	0	28	0	0.997118	0	21946
9606.ENSP00000430432	HDAC2	HDAC2	2.14782	0.00176791	0.465588	0.294676	122	4	FALSE	135.705	0	122	0	0.998	0	305834
9606.ENSP00000430269	EPHX2	EPHX2	2.68983	0.000231356	0.37177	0.240741	28	5	FALSE	61.5357	0	28	0	0.997056	0	17722
9606.ENSP00000429900	ASAP1	ASAP1	2.65301	0.000158229	0.376931	0.214286	21	5	FALSE	74.0476	0	21	0	0.99712	0	14778
9606.ENSP00000429243	STMN2	STMN2	2.5249	0.000353969	0.396056	0.368771	43	5	FALSE	85.8372	0	43	0	0.997343	0	42264	0.0934793
9606.ENSP00000428968	RNF19A	RNF19A	2.64263	6.92213e-05	0.37841	0.227941	17	5	FALSE	91.8235	0	17	0	0.997138	0	8174
9606.ENSP00000428646	FBXO41	FBXO41	3.0918	3.13593e-06	0.323436	0.666667	6	5	FALSE	51.5	0	6	0	0.996356	0	244
9606.ENSP00000428572	LY6E	LY6E	2.69658	0.00109386	0.370841	0.205128	13	5	FALSE	98.0769	0	13	0	0.997044	0	91714	0.14836
9606.ENSP00000428340	ANGPT1	ANGPT1	2.29876	8.94648e-05	0.435018	0.621385	73	4	FALSE	195.247	0	73	0	0.997737	0	24648
9606.ENSP00000427679	MTTP	MTTP	2.49948	3.38734e-05	0.400083	0.549858	27	5	FALSE	141.889	0	27	0	0.997388	0	6504
9606.ENSP00000426359	MCIDAS	MCIDAS	3.28579	1.20789e-06	0.304341	0	2	5	FALSE	37.5	0	2	0	0.996018	0	118	0.506944
9606.ENSP00000426083	ADH1C	ADH1C	2.7666	2.47581e-05	0.361455	0.503623	24	5	FALSE	62.5833	0	24	0	0.996922	0	4868
9606.ENSP00000425658	ANKRD50	ANKRD50	3.02334	2.37868e-05	0.33076	0.464286	8	5	FALSE	42.375	0	8	0	0.996475	0	1630
9606.ENSP00000425561	EIF4E	EIF4E	2.17479	0.00230255	0.459814	0.31159	102	4	FALSE	146.941	0	102	0	0.997953	0	342708
9606.ENSP00000425107	ATG12	ATG12	2.2723	0.000741695	0.440082	0.472435	71	4	FALSE	154.254	0	71	0	0.997783	0	127606
9606.ENSP00000424827	NEDD4	NEDD4	2.23911	0.000742042	0.446606	0.247619	70	4	FALSE	128.114	0	70	0	0.997841	0	114056
9606.ENSP00000424757	NEK1	NEK1	2.73755	3.29861e-06	0.36529	0.783333	16	5	FALSE	84.125	0	16	0	0.996973	0	624
9606.ENSP00000424328	MRPS30	MRPS30	2.97355	8.3184e-05	0.336299	0.047619	7	5	FALSE	39.2857	0	7	0	0.996562	0	5666	0.154905
9606.ENSP00000424191	SMUG1	SMUG1	2.93465	3.64252e-05	0.340756	0.318182	12	5	FALSE	45.6667	0	12	0	0.99663	0	2708
9606.ENSP00000424123	ELOVL7	ELOVL7	3.04772	2.61889e-05	0.328114	0.238095	7	5	FALSE	37.7143	0	7	0	0.996433	0	1264	0.192931
9606.ENSP00000423541	SV2C	SV2C	2.62033	0.000112092	0.381631	0.252747	14	5	FALSE	95.7143	0	14	0	0.997177	0	12094
9606.ENSP00000422067	FAM47E-STBD1	ENSP00000422067	2.90664	5.58184e-05	0.34404	0.510823	22	5	FALSE	34	0	22	0	0.996678	0	5212	0.110749
9606.ENSP00000421922	LRPAP1	LRPAP1	2.52593	0.000161214	0.395893	0.171429	21	5	FALSE	106.143	0	21	0	0.997342	0	17586
9606.ENSP00000421917	HMGXB3	HMGXB3	3.91701	0	0.255297	0	1	6	FALSE	19	0	1	0	0.994918	0	0	0
9606.ENSP00000421725	GC	GC	2.43102	0.000520188	0.411351	0.362845	53	5	FALSE	100.208	0	53	0	0.997507	0	68210
9606.ENSP00000421339	SLCO6A1	SLCO6A1	3.29979	0.00106371	0.303049	0	6	6	FALSE	11.6667	0	6	0	0.995993	0	107340	0.174863
9606.ENSP00000421326	ATP2C1	ATP2C1	2.43465	0.000166508	0.410737	0.26087	24	4	FALSE	165.083	0	24	0	0.997501	0	25252
9606.ENSP00000420939	SELENOP	SEPP1	2.51193	0.000323715	0.3981	0.275132	28	4	FALSE	106.679	0	28	0	0.997366	0	43738	0.111514
9606.ENSP00000420616	TFDP2	DP2	3.14627	7.47258e-06	0.317837	0.333333	3	5	FALSE	56.6667	0	3	0	0.996261	0	648
9606.ENSP00000420588	TFAM	TFAM	2.21629	0.0010713	0.451205	0.367033	91	4	FALSE	146.275	0	91	0	0.997881	0	211570
9606.ENSP00000420525	TFR2	TFR2	2.56691	0.000100331	0.389574	0.443077	26	5	FALSE	87.1538	0	26	0	0.99727	0	14906
9606.ENSP00000420514	BAG1	BAG1	2.31639	0.000253025	0.431706	0.376388	59	4	FALSE	138.678	0	59	0	0.997707	0	45150	0.108076
9606.ENSP00000420298	CD200	CD200	2.61203	1.94328e-05	0.382844	0.650575	30	5	FALSE	151.067	0	30	0	0.997192	0	3454	0.19191
9606.ENSP00000420269	ADH7	ADH7	2.75726	0.000110898	0.362679	0.452308	26	5	FALSE	58.8077	0	26	0	0.996939	0	14324
9606.ENSP00000420213	FLNB	FLNB	2.70643	5.7994e-05	0.36949	0.132353	17	5	FALSE	78.5294	0	17	0	0.997027	0	6252
9606.ENSP00000420194	CASR	CASR	2.39108	0.00142097	0.418221	0.19898	49	5	FALSE	91.7347	0	49	0	0.997577	0	176604
9606.ENSP00000419923	KLF6	KLF6	2.50052	0.00013453	0.399917	0.423333	25	5	FALSE	171.2	0	25	0	0.997386	0	16838	0.174475
9606.ENSP00000419782	CDK5	CDK5	2.10322	0.00266396	0.475462	0.256468	127	4	FALSE	140.354	0	127	0	0.998078	0	383876
9606.ENSP00000419692	RXRA	RXRA	2.25571	0.000991263	0.44332	0.256013	80	4	FALSE	121.888	0	80	0	0.997812	0	139104
9606.ENSP00000419471	RAD51B	RAD51B	2.6027	0.000160097	0.384217	0.497076	19	5	FALSE	106.895	0	19	0	0.997208	0	14502
9606.ENSP00000419449	EIF1	EIF1	2.71629	0.000107772	0.36815	0.472934	27	5	FALSE	75.4444	0	27	0	0.99701	0	12596
9606.ENSP00000419422	AGTR1	AGTR1	2.26245	0.00088787	0.441999	0.445318	77	5	FALSE	171.13	0	77	0	0.997801	0	142810
9606.ENSP00000419395	CDNF	CDNF	2.57261	3.7675e-05	0.38871	0.43956	14	4	FALSE	150	0	14	0	0.99726	0	6022
9606.ENSP00000419361	ADCY5	ADCY5	2.44398	0.00084883	0.409168	0.190476	43	5	FALSE	81.3488	0	43	0	0.997484	0	81368
9606.ENSP00000419313	TRPC1	TRPC1	2.52178	0.000518364	0.396545	0.234921	36	5	FALSE	71.3056	0	36	0	0.997349	0	55350
9606.ENSP00000419045	GCH1	GCH1	2.5778	0.000394614	0.387928	0.174194	31	5	FALSE	64.871	0	31	0	0.997251	0	34584	0.0772809
9606.ENSP00000419004	NMD3	NMD3	2.65716	0.000727819	0.376342	0.210753	31	5	FALSE	49.6774	0	31	0	0.997113	0	75100	0.0710231
9606.ENSP00000419000	LSAMP	LSAMP	2.93932	1.46883e-05	0.340215	0.4	5	5	FALSE	97.6	0	5	0	0.996621	0	948
9606.ENSP00000418915	CDKN2A	CDKN2A	2.05498	0.00275719	0.486623	0.314153	186	4	FALSE	153.108	0	186	0	0.998162	0	469884	0.0930179
9606.ENSP00000418910	SELENOT	SELT	2.86618	6.33075e-05	0.348896	0.419118	17	5	FALSE	51.1176	0	17	0	0.996749	0	4428	0.135122
9606.ENSP00000418770	PARK7	PARK7	2.06639	0.00437839	0.483936	0.208563	173	4	FALSE	118.254	0	173	0	0.998142	0	722810
9606.ENSP00000418695	PSMD6	PSMD6	2.50985	0.000163669	0.398429	0.454545	34	5	FALSE	107.147	0	34	0	0.99737	0	25498	0.113082
9606.ENSP00000418525	MME	MME	2.22718	0.00079107	0.448999	0.310078	87	4	FALSE	142.023	0	87	0	0.997862	0	138772
9606.ENSP00000418428	CHCHD10	CHCHD10	2.60218	8.50513e-05	0.384293	0.492611	29	5	FALSE	80.8966	0	29	0	0.997209	0	10558	0.101629
9606.ENSP00000418001	GK5	GK5	2.97873	4.74884e-05	0.335713	0.357143	8	5	FALSE	51.25	0	8	0	0.996553	0	4348
9606.ENSP00000417980	EHMT1	EHMT1	2.50156	0.000498742	0.399751	0.346237	31	5	FALSE	108.677	0	31	0	0.997384	0	55902
9606.ENSP00000417898	PAEP	PAEP	2.65664	0.000235117	0.376415	0.228571	15	5	FALSE	107.867	0	15	0	0.997114	0	26284
9606.ENSP00000417653	DBNL	DBNL	2.53942	0.000179659	0.393791	0.209231	26	5	FALSE	90.4231	0	26	0	0.997318	0	22570	0.099366
9606.ENSP00000417492	FSD1L	FSD1L	2.87241	2.58241e-08	0.34814	0	2	5	FALSE	220.5	0	2	0	0.996738	0	10	0.558524
9606.ENSP00000417404	HFE	HFE	2.44865	0.000245764	0.408388	0.312698	36	5	FALSE	98.9167	0	36	0	0.997476	0	34776
9606.ENSP00000417240	RPSAP58	RPSAP58	2.64212	0.000115456	0.378484	0.482955	33	5	FALSE	80.4545	0	33	0	0.997139	0	15098
9606.ENSP00000417175	VAPB	VAPB	2.39938	0.00128025	0.416775	0.241135	48	5	FALSE	87.5	0	48	0	0.997562	0	139356
9606.ENSP00000417161	GPR143	GPR143	2.9751	1.29395e-05	0.336123	0.190476	7	5	FALSE	41.4286	0	7	0	0.996559	0	896
9606.ENSP00000417132	BAP1	BAP1	2.51297	8.2877e-05	0.397936	0.407407	28	5	FALSE	111.286	0	28	0	0.997364	0	13888	0.11653
9606.ENSP00000417038	PHACTR2	PHACTR2	2.99585	1.02038e-05	0.333795	0.166667	4	5	FALSE	60.25	0	4	0	0.996523	0	812	0.262061
9606.ENSP00000416706	ACTBL2	ACTBL2	2.61411	8.53429e-06	0.38254	0.305556	9	5	FALSE	130.778	0	9	0	0.997188	0	952	0.165123
9606.ENSP00000416683	IGFALS	IGFALS	2.79461	4.89721e-05	0.357832	0.318681	14	5	FALSE	92	0	14	0	0.996874	0	4600
9606.ENSP00000416561	CFB	CFB	2.49896	0.000415624	0.400166	0.375375	37	5	FALSE	117.189	0	37	0	0.997389	0	42984
9606.ENSP00000416515	FDXR	FDXR	2.53008	0.000510451	0.395244	0.174877	29	4	FALSE	76.9655	0	29	0	0.997334	0	47018
9606.ENSP00000416429	RPL32	RPL32	2.40975	0.000224102	0.414981	0.450317	44	5	FALSE	115.114	0	44	0	0.997544	0	45788	0.102323
9606.ENSP00000416293	SLC2A1	SLC2A1	2.15508	0.00185446	0.464019	0.341488	109	4	FALSE	166.725	0	109	0	0.997988	0	298612
9606.ENSP00000416255	EIF4G1	EIF4G1	2.20695	0.00128523	0.453114	0.285237	92	4	FALSE	123.793	0	92	0	0.997897	0	203468
9606.ENSP00000416250	EIF2B1	EIF2B1	2.89678	7.17161e-05	0.34521	0.205128	13	5	FALSE	43.3077	0	13	0	0.996695	0	5424
9606.ENSP00000416193	P2RX6	P2RX6	2.72614	1.54148e-05	0.366819	0.716667	16	5	FALSE	72.4375	0	16	0	0.996993	0	4168
9606.ENSP00000416066	SERPINA1	SERPINA1	2.25259	0.00168568	0.443933	0.29128	99	5	FALSE	127.99	0	99	0	0.997818	0	246140	0.0934233
9606.ENSP00000415941	C4B_2	C4B	2.52645	0.000118463	0.395812	0.448043	39	5	FALSE	123.821	0	39	0	0.997341	0	21496
9606.ENSP00000415434	USP40	USP40	2.82832	0.000127669	0.353567	0.190476	15	5	FALSE	55.9333	0	15	0	0.996815	0	8884
9606.ENSP00000415243	SKIL	SKIL	2.60373	5.99905e-05	0.384064	0.320513	13	5	FALSE	155.385	0	13	0	0.997206	0	6596	0.192308
9606.ENSP00000415139	TICAM2	TICAM2	2.61463	0.00020206	0.382464	0.673684	20	5	FALSE	157.35	0	20	0	0.997187	0	22332
9606.ENSP00000414982	KLC1	KLC1	2.49844	0.00012015	0.400249	0.289231	26	5	FALSE	115.615	0	26	0	0.997389	0	18138
9606.ENSP00000414906	DCTN4	DCTN4	2.48807	0.000301347	0.401918	0.26087	23	5	FALSE	113.304	0	23	0	0.997408	0	36752	0.112922
9606.ENSP00000414904	CTSO	CTSO	2.83143	1.10089e-05	0.353178	0.309091	11	5	FALSE	76	0	11	0	0.996809	0	1346
9606.ENSP00000414721	WBP1L	WBP1L	3.13174	0.000202809	0.319311	0.2	5	5	FALSE	29	0	5	0	0.996286	0	18446	0.211852
9606.ENSP00000414303	BDNF	BDNF	1.95073	0.0108232	0.51263	0.204506	298	4	FALSE	127.06	0	298	0	0.998344	0	1829278	0.0733605
9606.ENSP00000414150	ERG	ERG	2.91494	7.1069e-07	0.34306	0.4	5	5	FALSE	103.6	0	5	0	0.996664	0	126
9606.ENSP00000413937	INPP5K	INPP5K	2.82728	4.87504e-05	0.353697	0.333333	6	5	FALSE	94.3333	0	6	0	0.996817	0	6564	0.21161
9606.ENSP00000413697	TOM1	TOM1	2.70228	3.91456e-05	0.370058	0.106061	12	5	FALSE	111.417	0	12	0	0.997034	0	5652
9606.ENSP00000413152	FKBP7	FKBP7	2.55446	0.000168111	0.391472	0.339869	18	5	FALSE	138.889	0	18	0	0.997292	0	22374	0.155121
9606.ENSP00000412237	IL10	IL10	2.02075	0.00304533	0.494867	0.298116	263	4	FALSE	138.38	0	263	0	0.998222	0	737796
9606.ENSP00000411613	AOC1	AOC1	2.64212	0.000113731	0.378484	0.233333	16	5	FALSE	87.875	0	16	0	0.997139	0	13110
9606.ENSP00000411355	PTPRC	PTPRC	2.05187	0.0041383	0.487361	0.313295	223	4	FALSE	140.457	0	223	0	0.998167	0	695532
9606.ENSP00000411197	TBC1D9	TBC1D9	3.25311	0	0.307398	0	1	6	FALSE	67	0	1	0	0.996075	0	0
9606.ENSP00000411152	ITPKB	ITPKB	2.64886	0.000315324	0.377521	0.25	9	5	FALSE	130.667	0	9	0	0.997127	0	36492	0.178539
9606.ENSP00000410769	CNBP	CNBP	2.63485	0.000201302	0.379528	0.206667	25	5	FALSE	67.36	0	25	0	0.997152	0	17776	0.0907422
9606.ENSP00000410339	TOMM40	TOMM40	2.34025	0.000580987	0.427305	0.299027	63	5	FALSE	101.937	0	63	0	0.997665	0	85378
9606.ENSP00000409667	SYNJ1	SYNJ1	2.32676	0.00174269	0.429782	0.231647	64	5	FALSE	90.9219	0	64	0	0.997689	0	184918	0.0722625
9606.ENSP00000409581	ARRB1	ARRB1	2.14004	0.00316547	0.467281	0.202919	114	4	FALSE	125.404	0	114	0	0.998014	0	428460	0.0806972
9606.ENSP00000409555	HERPUD1	HERPUD1	2.69606	3.35569e-05	0.370912	0.442857	21	4	FALSE	81.0952	0	21	0	0.997045	0	4574	0.127634
9606.ENSP00000409423	FAM47E	FAM47E	2.90664	5.58184e-05	0.34404	0.510823	22	5	FALSE	34	0	22	0	0.996678	0	5212	0.110749
9606.ENSP00000409007	GDNF	GDNF	2.16234	0.0010052	0.462461	0.362215	109	4	FALSE	157.055	0	109	0	0.997975	0	210826	0.103462
9606.ENSP00000408617	HDAC9	HDAC9	2.39419	0.000311728	0.417678	0.39798	45	5	FALSE	138.711	0	45	0	0.997571	0	50430	0.12039
9606.ENSP00000408411	LAMP2	LAMP2	2.20332	0.00162022	0.453861	0.319564	84	4	FALSE	137.607	0	84	0	0.997904	0	227908	0.0937378
9606.ENSP00000408292	TRIM32	TRIM32	2.48548	0.00180704	0.402337	0.206452	31	5	FALSE	98.4194	0	31	0	0.997412	0	204386
9606.ENSP00000408025	FBP1	FBP1	2.41857	0.000123582	0.413468	0.384874	35	4	FALSE	130.971	0	35	0	0.997529	0	18016
9606.ENSP00000407509	PNPLA6	PNPLA6	2.76608	0.000317413	0.361523	0.168831	22	5	FALSE	42.6364	0	22	0	0.996923	0	21882
9606.ENSP00000407375	GPX1	GPX1	2.25571	0.00120708	0.44332	0.370338	84	4	FALSE	146.155	0	84	0	0.997812	0	233776
9606.ENSP00000407118	SYBU	SYBU	3.04979	5.55484e-06	0.327891	0.533333	6	5	FALSE	56.6667	0	6	0	0.996429	0	536	0.255255
9606.ENSP00000406986	GPR6	GPR6	2.90716	0.00011832	0.343979	0.225	16	5	FALSE	49.9375	0	16	0	0.996677	0	10340
9606.ENSP00000406873	PAK6	ENSP00000406873	2.67116	8.74996e-06	0.374369	0.361111	9	5	FALSE	150.444	0	9	0	0.997089	0	1190	0.218669
9606.ENSP00000406549	TAF1	TAF1	2.49015	0.000396993	0.401583	0.261364	33	5	FALSE	104.818	0	33	0	0.997404	0	43176
9606.ENSP00000406220	SLC13A5	SLC13A5	2.97873	1.75255e-05	0.335713	0.2	6	5	FALSE	50.1667	0	6	0	0.996553	0	1320	0.200941
9606.ENSP00000405926	TMED7	TMED7	2.68413	3.89158e-05	0.37256	0.668421	20	5	FALSE	60.7	0	20	0	0.997066	0	3202
9606.ENSP00000405424	OXR1	OXR1	2.67583	0.000120679	0.373716	0.10989	14	5	FALSE	86.9286	0	14	0	0.99708	0	10926
9606.ENSP00000405330	ESR1	ESR1	1.94346	0.0113843	0.514545	0.210438	297	4	FALSE	129.475	0	297	0	0.998356	0	1615008
9606.ENSP00000404854	NDRG1	NDRG1	2.39056	0.000156168	0.418312	0.387097	31	4	FALSE	170.742	0	31	0	0.997577	0	24776
9606.ENSP00000403902	PPP1R13L	PPP1R13L	2.64886	2.71525e-06	0.377521	0.355556	10	5	FALSE	155.7	0	10	0	0.997127	0	718
9606.ENSP00000403644	DDC	DDC	2.48029	0.000624984	0.403179	0.291727	53	5	FALSE	71.0189	0	53	0	0.997421	0	75996
9606.ENSP00000403495	LTA	LTA	2.30861	0.000176262	0.433161	0.553751	92	4	FALSE	165.402	0	92	0	0.99772	0	44800
9606.ENSP00000403172	RPL6	RPL6	2.37293	0.000609895	0.421421	0.368306	61	4	FALSE	103.033	0	61	0	0.997608	0	87378	0.087945
9606.ENSP00000402935	TBC1D5	TBC1D5	2.78268	0.00012	0.359366	0.313333	25	5	FALSE	53.08	0	25	0	0.996894	0	12284	0.107724
9606.ENSP00000402515	SMG1	SMG1	2.49637	4.07454e-05	0.400582	0.515789	20	5	FALSE	175.15	0	20	0	0.997393	0	7950
9606.ENSP00000402103	HK1	HK1	2.32988	0.0003402	0.429207	0.325581	43	5	FALSE	140.186	0	43	0	0.997683	0	53946
9606.ENSP00000401566	ECD	ECD	2.62656	2.06562e-05	0.380727	0.388889	9	5	FALSE	161.222	0	9	0	0.997166	0	3036	0.207474
9606.ENSP00000401445	ERN1	ERN1	2.22925	0.000925617	0.448581	0.399885	84	4	FALSE	161.833	0	84	0	0.997858	0	169464
9606.ENSP00000401399	MYD88	MYD88	2.15456	0.00279991	0.464131	0.397351	152	4	FALSE	155.375	0	152	0	0.997989	0	469222
9606.ENSP00000401112	SATB2	SATB2	2.6862	7.75289e-05	0.372273	0.294372	22	5	FALSE	77.0455	0	22	0	0.997062	0	8686
9606.ENSP00000400906	UBE2L3	UBE2L3	2.39938	0.000325219	0.416775	0.316068	44	5	FALSE	113.568	0	44	0	0.997562	0	45088
9606.ENSP00000400341	FOXA2	FOXA2	2.2417	0.000541578	0.44609	0.37296	78	4	FALSE	154.769	0	78	0	0.997837	0	106580
9606.ENSP00000399805	CRYZ	CRYZ	2.54098	0.000187457	0.39355	0.37931	29	5	FALSE	107.828	0	29	0	0.997315	0	20588
9606.ENSP00000399518	SATB1	SATB1	2.72718	5.04642e-05	0.366679	0.287879	12	5	FALSE	105.083	0	12	0	0.996991	0	5624	0.168542
9606.ENSP00000399511	TNIK	TNIK	2.55446	4.0495e-05	0.391472	0.27619	15	5	FALSE	127.2	0	15	0	0.997292	0	5680
9606.ENSP00000399421	CD36	CD36	2.47614	0.000117041	0.403854	0.4	36	4	FALSE	128.222	0	36	0	0.997428	0	17534
9606.ENSP00000399168	HLA-B	HLA-B	2.51037	0.000152298	0.398347	0.302294	39	5	FALSE	91.7692	0	39	0	0.997369	0	22948
9606.ENSP00000398736	CYR61	CYR61	2.37241	0.000242497	0.421513	0.648649	38	4	FALSE	224.447	0	38	0	0.997609	0	41568	0.186418
9606.ENSP00000398698	TNF	TNF	1.83714	0.0168618	0.544325	0.172127	462	4	FALSE	115.801	0	462	0	0.998542	0	2843500
9606.ENSP00000398632	CD44	CD44	2.05187	0.0036521	0.487361	0.308997	222	4	FALSE	141.482	0	222	0	0.998167	0	583974	0.0877652
9606.ENSP00000398597	EXOSC6	EXOSC6	2.73081	0.00135114	0.366192	0.285714	14	5	FALSE	73.5714	0	14	0	0.996985	0	115436
9606.ENSP00000398523	CALCOCO2	CALCOCO2	2.45176	0.000365009	0.40787	0.38449	50	5	FALSE	96.38	0	50	0	0.997471	0	47390
9606.ENSP00000398481	CADPS2	CADPS2	2.8195	2.0493e-05	0.354673	0.107143	8	5	FALSE	73.75	0	8	0	0.99683	0	2770
9606.ENSP00000398131	GSPT1	GSPT1	2.65508	4.44653e-05	0.376636	0.509852	29	5	FALSE	90.6897	0	29	0	0.997117	0	6938	0.129372
9606.ENSP00000397679	ENDOU	ENDOU	3.26971	2.07116e-07	0.305838	0	2	5	FALSE	25	0	2	0	0.996046	0	20	0.533333
9606.ENSP00000397297	NTF3	NTF3	2.3055	0.000436486	0.433746	0.494112	63	4	FALSE	172.413	0	63	0	0.997726	0	86510	0.133125
9606.ENSP00000397181	RGS4	RGS4	2.5166	0.000239505	0.397362	0.316129	31	5	FALSE	92.8387	0	31	0	0.997358	0	28630
9606.ENSP00000397073	TRIM10	TRIM10	3.06432	3.10698e-06	0.326337	0	3	5	FALSE	70.3333	0	3	0	0.996404	0	270	0.350168
9606.ENSP00000396688	C4A	C4A	2.49948	0.000117284	0.400083	0.464576	42	5	FALSE	128.619	0	42	0	0.997388	0	22068
9606.ENSP00000395389	LPAR3	LPAR3	2.47251	7.26927e-05	0.404447	0.326087	24	5	FALSE	163.917	0	24	0	0.997435	0	11990
9606.ENSP00000395007	ZNF746	ZNF746	2.68257	2.65696e-05	0.372776	0.563636	11	5	FALSE	144.636	0	11	0	0.997069	0	3416
9606.ENSP00000394869	EIF2B4	EIF2B4	2.74533	0.000346063	0.364255	0.171429	15	5	FALSE	56.2	0	15	0	0.996959	0	33244
9606.ENSP00000394734	CLK1	CLK1	2.78994	4.66727e-05	0.358431	0.192308	13	5	FALSE	65	0	13	0	0.996882	0	5064
9606.ENSP00000394624	OPRM1	OPRM1	2.36411	0.00100587	0.422993	0.22488	77	5	FALSE	83.1688	0	77	0	0.997624	0	131672
9606.ENSP00000393795	ZNF512B	ZNF512B	2.95747	1.47717e-05	0.338127	0.285714	7	5	FALSE	56	0	7	0	0.99659	0	942	0.195804
9606.ENSP00000392770	MS4A6A	MS4A6A	2.639	2.20435e-05	0.378931	0.561594	24	5	FALSE	94.3333	0	24	0	0.997145	0	3922	0.127305
9606.ENSP00000392257	PPIL6	PPIL6	2.80602	6.6925e-05	0.356377	0.230769	13	5	FALSE	58.4615	0	13	0	0.996854	0	5170
9606.ENSP00000392025	CYLD	CYLD	2.35218	0.000447178	0.425138	0.4	55	4	FALSE	153.127	0	55	0	0.997644	0	74018	0.125912
9606.ENSP00000391826	IGF2	IGF2	2.16961	0.00119221	0.460913	0.445137	108	4	FALSE	179.278	0	108	0	0.997962	0	180410
9606.ENSP00000391800	APLN	APLN	2.51712	3.25076e-05	0.39728	0.692641	22	5	FALSE	201.227	0	22	0	0.997357	0	7756	0.210269
9606.ENSP00000391592	PTPN6	PTPN6	2.37344	0.000210676	0.421329	0.365415	62	4	FALSE	141.452	0	62	0	0.997607	0	43462
9606.ENSP00000391481	TKT	TKT	2.3916	0.00051825	0.418131	0.33635	52	5	FALSE	107.365	0	52	0	0.997576	0	62066
9606.ENSP00000391311	SEPTIN5	2021-09-05	2.60322	0.000572575	0.38414	0.190476	28	5	FALSE	67.6071	0	28	0	0.997207	0	44006
9606.ENSP00000390784	B3GALT4	B3GALT4	3.17946	4.0318e-05	0.314519	0.333333	7	5	FALSE	23.1429	0	7	0	0.996203	0	2934
9606.ENSP00000390436	GLI2	GLI2	2.30031	0.000521031	0.434724	0.369399	61	4	FALSE	152.197	0	61	0	0.997735	0	89224	0.116067
9606.ENSP00000389913	PLEKHM1	PLEKHM1	2.72666	5.18589e-05	0.366749	0.438596	19	5	FALSE	83.7368	0	19	0	0.996992	0	5202
9606.ENSP00000389814	ADIPOQ	ADIPOQ	2.16805	0.00069757	0.461244	0.414789	138	4	FALSE	163.406	0	138	0	0.997965	0	168566
9606.ENSP00000389714	CTNNA3	CTNNA3	2.60425	6.63056e-05	0.383987	0.352381	15	4	FALSE	128.133	0	15	0	0.997205	0	8838	0.159767
9606.ENSP00000389326	ACE2	ACE2	2.33247	0.000273189	0.42873	0.417553	48	5	FALSE	161.104	0	48	0	0.997679	0	58194
9606.ENSP00000389277	TMBIM6	TMBIM6	2.61463	6.13009e-05	0.382464	0.339181	19	5	FALSE	110.895	0	19	0	0.997187	0	7564
9606.ENSP00000389140	DCC	DCC	2.62915	0.000247171	0.380351	0.312253	23	5	FALSE	107	0	23	0	0.997162	0	29792	0.142551
9606.ENSP00000389103	RPL23A	RPL23A	2.42427	0.000343346	0.412495	0.408754	55	5	FALSE	97.8364	0	55	0	0.997519	0	56830	0.0897581
9606.ENSP00000388325	LAMB2	LAMB2	2.71525	4.81515e-05	0.36829	0.247619	15	5	FALSE	78.0667	0	15	0	0.997012	0	4800	0.12601
9606.ENSP00000387699	CREB1	CREB1	1.97303	0.0063861	0.506835	0.246844	256	4	FALSE	141.688	0	256	0	0.998305	0	1100718	0.0819906
9606.ENSP00000387662	GCG	GCG	2.18517	0.0023373	0.457631	0.335662	114	4	FALSE	145.368	0	114	0	0.997935	0	389006	0.0986887
9606.ENSP00000387361	SBNO1	SBNO1	2.93205	0.000150891	0.341058	0.111111	9	5	FALSE	39.8889	0	9	0	0.996634	0	19128	0.134703
9606.ENSP00000387286	RAB1A	RAB1A	2.3501	0.00103068	0.425513	0.235535	63	5	FALSE	76.0476	0	63	0	0.997648	0	121618
9606.ENSP00000387282	AGFG1	AGFG1	2.53631	0.000537773	0.394274	0.207661	32	5	FALSE	67.7812	0	32	0	0.997324	0	51498
9606.ENSP00000387262	IMMT	IMMT	2.42324	0.000400757	0.412671	0.320816	50	5	FALSE	93.98	0	50	0	0.99752	0	54770	0.0855141
9606.ENSP00000387170	GIGYF2	GIGYF2	2.44243	0.000114386	0.409429	0.483871	32	5	FALSE	110.594	0	32	0	0.997487	0	20142
9606.ENSP00000387159	NPPC	NPPC	2.80187	3.197e-05	0.356905	0.409091	12	5	FALSE	86.25	0	12	0	0.996861	0	2992	0.177686
9606.ENSP00000387007	NCAPG2	NCAPG2	2.89834	6.91449e-05	0.345025	0.304762	15	5	FALSE	49.7333	0	15	0	0.996693	0	5036
9606.ENSP00000387006	CWC22	CWC22	2.78216	0.000122095	0.359433	0.266667	16	5	FALSE	52.5625	0	16	0	0.996895	0	8220	0.103795
9606.ENSP00000386884	CXCR4	CXCR4	2.09129	0.00215661	0.478175	0.371941	184	4	FALSE	158.168	0	184	0	0.998099	0	418832	0.10017
9606.ENSP00000386857	ACTG2	ACTG2	2.43776	0.000222001	0.410213	0.239316	27	5	FALSE	131.63	0	27	0	0.997495	0	28002	0.120142
9606.ENSP00000386766	SLC39A10	SLC39A10	3.03994	1.61726e-05	0.328954	0.0666667	6	5	FALSE	35.6667	0	6	0	0.996446	0	1478
9606.ENSP00000386759	SETD2	SETD2	2.4279	0.00050507	0.411878	0.304314	51	5	FALSE	105.608	0	51	0	0.997512	0	59414
9606.ENSP00000386394	NIF3L1	NIF3L1	3.11463	1.19036e-05	0.321066	0	4	5	FALSE	35	0	4	0	0.996316	0	1330
9606.ENSP00000386306	SCN9A	SCN9A	2.65508	0.000160534	0.376636	0.246032	28	5	FALSE	66.2143	0	28	0	0.997117	0	17390	0.0931087
9606.ENSP00000386284	ALAD	ALAD	2.60633	0.000242041	0.383682	0.22069	30	5	FALSE	70.5333	0	30	0	0.997202	0	22366
9606.ENSP00000386135	DAPK1	DAPK1	2.37552	0.000452024	0.420961	0.3	40	5	FALSE	142.475	0	40	0	0.997604	0	54744	0.119886
9606.ENSP00000386049	MBD5	MBD5	2.80342	5.13886e-05	0.356707	0.363636	12	5	FALSE	87.6667	0	12	0	0.996858	0	5864	0.184386
9606.ENSP00000385927	RMDN1	RMDN1	3.09803	9.72913e-08	0.322786	0	2	5	FALSE	87.5	0	2	0	0.996345	0	24
9606.ENSP00000385923	NUCB1	NUCB1	2.75519	3.80218e-05	0.362952	0.151515	12	5	FALSE	80.25	0	12	0	0.996942	0	3752	0.144294
9606.ENSP00000385834	TF	TF	2.53216	0.000244329	0.39492	0.396154	40	5	FALSE	90.325	0	40	0	0.997331	0	27088
9606.ENSP00000385828	TST	TST	2.76037	0.00121163	0.36227	0.157143	21	5	FALSE	53.0952	0	21	0	0.996933	0	140944
9606.ENSP00000385824	FOXO3	FOXO3	2.06017	0.00156838	0.485398	0.34153	184	4	FALSE	153.853	0	184	0	0.998153	0	333752
9606.ENSP00000385751	MARK2	MARK2	2.42479	8.2397e-05	0.412406	0.4	25	5	FALSE	166.68	0	25	0	0.997518	0	14190
9606.ENSP00000385749	PRKAR1B	PRKAR1B	2.43102	0.000123098	0.411351	0.351159	34	4	FALSE	111.941	0	34	0	0.997507	0	21002
9606.ENSP00000385746	SMS	SMS	2.87863	3.26437e-05	0.347387	0.166667	9	5	FALSE	55.6667	0	9	0	0.996727	0	2420
9606.ENSP00000385675	IL6	IL6	1.85322	0.013054	0.539603	0.18432	438	4	FALSE	118.555	0	438	0	0.998514	0	2429394
9606.ENSP00000385632	PDE7A	PDE7A	2.92894	2.5144e-05	0.34142	0.527778	9	5	FALSE	46.6667	0	9	0	0.996639	0	1986
9606.ENSP00000385571	HIPK2	HIPK2	2.55809	1.81374e-05	0.390916	0.399209	23	4	FALSE	142.435	0	23	0	0.997286	0	3028
9606.ENSP00000385523	PPARA	PPARA	2.07832	0.00381623	0.481158	0.265092	178	4	FALSE	138.365	0	178	0	0.998121	0	629654
9606.ENSP00000385269	ELAVL1	ELAVL1	2.20954	0.000873526	0.452582	0.325926	81	4	FALSE	155.136	0	81	0	0.997893	0	157622
9606.ENSP00000385000	KIF2A	KIF2A	2.69917	0.000247521	0.370484	0.205263	20	5	FALSE	61.7	0	20	0	0.99704	0	19316	0.0985577
9606.ENSP00000384924	RTL10	C22orf29	2.49378	1.26565e-05	0.400998	0.703226	31	5	FALSE	162.097	0	31	0	0.997398	0	2924	0.163734
9606.ENSP00000384849	CDKN1A	CDKN1A	2.15923	0.000357578	0.463128	0.47461	123	4	FALSE	181.163	0	123	0	0.99798	0	100958	0.1195
9606.ENSP00000384763	SLC8A1	SLC8A1	2.60529	0.000418193	0.383834	0.199275	24	5	FALSE	78.5417	0	24	0	0.997203	0	42926
9606.ENSP00000384725	PRDM6	PRDM6	3.21421	2.73864e-06	0.311118	0	3	5	FALSE	30	0	3	0	0.996142	0	238
9606.ENSP00000384719	VSNL1	VSNL1	2.50156	0.000110225	0.399751	0.333333	22	5	FALSE	104.636	0	22	0	0.997384	0	15886	0.106788
9606.ENSP00000384620	NRG1	NRG1	2.25622	0.000648253	0.443218	0.338022	69	4	FALSE	158.783	0	69	0	0.997811	0	126290	0.114977
9606.ENSP00000384517	ARNTL	ARNTL	2.29253	0.00205917	0.436199	0.333333	64	5	FALSE	143.562	0	64	0	0.997748	0	357786	0.10883
9606.ENSP00000384387	HCRTR1	HCRTR1	2.62863	4.93312e-05	0.380426	0.4	20	5	FALSE	97.05	0	20	0	0.997163	0	7458
9606.ENSP00000384364	NPY	NPY	2.1971	0.00179004	0.455146	0.297935	125	4	FALSE	123.136	0	125	0	0.997914	0	371146	0.0853333
9606.ENSP00000384296	ACY1	ACY1	2.99326	3.39823e-05	0.334084	0.107143	8	5	FALSE	40.375	0	8	0	0.996527	0	1994
9606.ENSP00000384264	CNGA1	CNGA1	3.21006	1.88175e-05	0.31152	0.2	5	5	FALSE	20.4	0	5	0	0.99615	0	786	0.229885
9606.ENSP00000384092	POMC	POMC	2.15975	0.00505516	0.463016	0.246203	147	4	FALSE	124.823	0	147	0	0.99798	0	716764	0.0839384
9606.ENSP00000383894	MATN3	MATN3	2.61618	9.92877e-05	0.382236	0.296703	14	5	FALSE	128.5	0	14	0	0.997184	0	11584
9606.ENSP00000383382	GP1BB	GP1BB	2.79512	6.64928e-05	0.357766	0.252747	14	5	FALSE	70.2857	0	14	0	0.996873	0	5798
9606.ENSP00000383199	NEDD4L	NEDD4L	2.30135	0.0024256	0.434528	0.19209	60	4	FALSE	106	0	60	0	0.997733	0	258560	0.0814872
9606.ENSP00000383118	CDC42	CDC42	2.03527	0.00657375	0.491335	0.211403	198	4	FALSE	131.823	0	198	0	0.998196	0	942512
9606.ENSP00000383089	TPTE2	TPTE2	3.18724	4.32019e-06	0.313751	0.4	5	6	FALSE	24.8	0	5	0	0.996189	0	294
9606.ENSP00000383044	USP25	USP25	2.58506	0.00012256	0.386838	0.383333	25	5	FALSE	83.6	0	25	0	0.997239	0	13764
9606.ENSP00000383003	FKBP1A	FKBP1A	2.28786	0.00055544	0.437089	0.240437	61	5	FALSE	124.033	0	61	0	0.997756	0	79430
9606.ENSP00000382941	SIRPA	SIRPA	2.48963	0.000128646	0.401667	0.496599	49	5	FALSE	142.796	0	49	0	0.997405	0	21420	0.146116
9606.ENSP00000382697	ROCK1	ROCK1	2.2806	0.000225301	0.438481	0.496454	48	4	FALSE	213.312	0	48	0	0.997769	0	37476	0.157179
9606.ENSP00000382428	DLG4	DLG4	2.07417	0.00617296	0.482121	0.193507	173	4	FALSE	111.717	0	173	0	0.998129	0	906508
9606.ENSP00000382334	PSG5	PSG5	2.57106	6.53802e-07	0.388945	0.688889	10	5	FALSE	260.9	0	10	0	0.997263	0	220	0.30127
9606.ENSP00000382178	MDGA2	MDGA2	2.80446	8.82224e-05	0.356575	0.0357143	8	5	FALSE	66.625	0	8	0	0.996856	0	7442	0.136954
9606.ENSP00000381949	COL13A1	COL13A1	3.05342	1.88364e-05	0.327501	0.4	6	5	FALSE	34.6667	0	6	0	0.996423	0	1032	0.185586
9606.ENSP00000381932	DYRK1A	DYRK1A	2.32261	0.000667336	0.430549	0.198367	50	4	FALSE	117.6	0	50	0	0.997696	0	79018
9606.ENSP00000381607	GSTP1	GSTP1	2.23911	0.00117066	0.446606	0.303134	94	5	FALSE	124.043	0	94	0	0.997841	0	210768
9606.ENSP00000381448	CST3	CST3	2.3667	0.00024805	0.422529	0.378472	64	5	FALSE	128.734	0	64	0	0.997619	0	46642	0.108545
9606.ENSP00000381333	CRHR1	CRHR1	2.42583	0.00101296	0.41223	0.271835	80	5	FALSE	76.3125	0	80	0	0.997516	0	113642
9606.ENSP00000381293	NSF	NSF	2.49585	0.000807645	0.400665	0.211735	49	5	FALSE	72.8367	0	49	0	0.997394	0	85544
9606.ENSP00000381231	CBSL	ENSP00000381231	2.35373	0.00110483	0.424857	0.263636	45	5	FALSE	125.933	0	45	0	0.997642	0	131258
9606.ENSP00000381216	KHSRP	KHSRP	2.43672	0.000417114	0.410387	0.324324	37	5	FALSE	95.9459	0	37	0	0.997497	0	52964
9606.ENSP00000381185	BCL2	BCL2	2.28371	0.000394996	0.437883	0.325645	67	4	FALSE	142.806	0	67	0	0.997764	0	70468	0.107131
9606.ENSP00000381097	EPHB1	EPHB1	2.57728	4.57617e-05	0.388006	0.329231	26	5	FALSE	104.538	0	26	0	0.997252	0	7606
9606.ENSP00000381070	MAP2K7	MAP2K7	2.11774	0.00110523	0.472202	0.399486	140	4	FALSE	171.857	0	140	0	0.998053	0	226282
9606.ENSP00000381057	RNASE1	RNASE1	2.39419	0.000239893	0.417678	0.381538	26	5	FALSE	181.154	0	26	0	0.997571	0	38364
9606.ENSP00000381023	TRPM2	TRPM2	2.84492	1.15722e-05	0.351504	0.653846	13	5	FALSE	58.1538	0	13	0	0.996786	0	1600
9606.ENSP00000380958	MBP	MBP	2.14367	0.00193087	0.466489	0.309846	112	4	FALSE	155.652	0	112	0	0.998008	0	310002	0.100544
9606.ENSP00000380948	ITGB2	ITGB2	2.3055	0.0013755	0.433746	0.351357	98	4	FALSE	132.367	0	98	0	0.997726	0	228728	0.104796
9606.ENSP00000380785	HOOK2	HOOK2	2.82832	2.35503e-05	0.353567	0.266667	10	5	FALSE	69.4	0	10	0	0.996815	0	1942
9606.ENSP00000380638	PTK2B	PTK2B	2.19087	0.00201062	0.456439	0.235003	99	4	FALSE	136.071	0	99	0	0.997925	0	308968
9606.ENSP00000380530	DUSP8	DUSP8	2.7583	2.31459e-05	0.362542	0.393939	12	5	FALSE	111.917	0	12	0	0.996937	0	2740
9606.ENSP00000380479	ELAVL2	ELAVL2	2.52438	0.000178645	0.396137	0.272727	23	5	FALSE	111.652	0	23	0	0.997344	0	21328
9606.ENSP00000380432	INS	INS	1.83247	0.024203	0.545712	0.163441	455	4	FALSE	116.018	0	455	0	0.99855	0	3350118	0.0643827
9606.ENSP00000380378	PAFAH1B1	PAFAH1B1	2.51245	0.000746162	0.398018	0.119628	42	5	FALSE	61.8571	0	42	0	0.997365	0	67396	0.0665334
9606.ENSP00000380281	GPER1	GPER1	2.361	0.00013762	0.42355	0.487903	32	4	FALSE	204.906	0	32	0	0.997629	0	25564	0.167544
9606.ENSP00000380252	NFE2L2	NFE2L2	2.14575	0.000778521	0.466038	0.422857	126	4	FALSE	173.048	0	126	0	0.998004	0	172834	0.112442
9606.ENSP00000380241	NUDT1	NUDT1	2.99585	4.36623e-05	0.333795	0.2	11	5	FALSE	36.9091	0	11	0	0.996523	0	3048
9606.ENSP00000379901	TMEM106B	TMEM106B	2.59284	0.00011215	0.385677	0.320346	22	5	FALSE	84.8182	0	22	0	0.997225	0	12680	0.103075
9606.ENSP00000379888	RPS8	RPS8	2.35737	0.000998429	0.424202	0.353234	67	4	FALSE	90.5075	0	67	0	0.997635	0	121332	0.0757769
9606.ENSP00000379873	HLA-A	HLA-A	2.40197	0.000311737	0.416325	0.328415	61	5	FALSE	111.049	0	61	0	0.997558	0	51068
9606.ENSP00000379818	GRIN2A	GRIN2A	2.23392	0.00191268	0.447643	0.273346	99	5	FALSE	105.899	0	99	0	0.99785	0	309842
9606.ENSP00000379644	SOX6	SOX6	2.74066	6.17715e-05	0.364875	0.32967	14	5	FALSE	99.2143	0	14	0	0.996967	0	5786	0.165633
9606.ENSP00000379643	NDE1	NDE1	2.62967	0.000119497	0.380276	0.2	21	5	FALSE	68.4762	0	21	0	0.997161	0	10576	0.0907541
9606.ENSP00000379571	MRGPRX3	MRGPRX3	4.03371	0	0.247911	0	1	6	FALSE	12	0	1	0	0.994715	0	0
9606.ENSP00000379563	TSPO	TSPO	2.38797	0.000101887	0.418766	0.282258	32	5	FALSE	159.531	0	32	0	0.997582	0	21230	0.134967
9606.ENSP00000379506	RPL14	RPL14	2.53423	7.35487e-05	0.394597	0.565854	41	5	FALSE	101.78	0	41	0	0.997327	0	16416	0.112839
9606.ENSP00000379472	CCK	CCK	2.35529	0.00100035	0.424576	0.321757	89	5	FALSE	93.4831	0	89	0	0.997639	0	149690	0.0786895
9606.ENSP00000379457	FAF1	FAF1	2.46214	9.05408e-05	0.406151	0.32266	29	4	FALSE	134.483	0	29	0	0.997453	0	15344	0.128569
9606.ENSP00000379438	UMOD	UMOD	2.60425	0.000220241	0.383987	0.255411	22	5	FALSE	114.182	0	22	0	0.997205	0	21798
9606.ENSP00000379287	YWHAZ	YWHAZ	2.12396	0.00149016	0.470818	0.282726	128	4	FALSE	143.234	0	128	0	0.998042	0	254726
9606.ENSP00000379191	CD59	CD59	2.45695	0.000806054	0.407009	0.272134	53	5	FALSE	91.4528	0	53	0	0.997462	0	89532	0.0886847
9606.ENSP00000379157	CAST	CAST	2.70228	1.10944e-05	0.370058	0.272727	12	5	FALSE	113.333	0	12	0	0.997034	0	1662	0.175452
9606.ENSP00000379156	MPRIP	MPRIP	2.611	0.000487466	0.382996	0.385281	22	5	FALSE	93.1364	0	22	0	0.997193	0	62570	0.119325
9606.ENSP00000379140	CXCL12	CXCL12	2.11826	0.00103575	0.472086	0.441767	166	4	FALSE	162.886	0	166	0	0.998052	0	239344
9606.ENSP00000378974	MAPK8	MAPK8	2.05135	0.00226812	0.487484	0.328933	190	4	FALSE	158.374	0	190	0	0.998168	0	449072
9606.ENSP00000378854	PSPH	PSPH	2.73133	7.44629e-05	0.366122	0.340659	14	5	FALSE	64.0714	0	14	0	0.996984	0	5938
9606.ENSP00000378812	CHCHD2	CHCHD2	2.5	0.000766957	0.4	0.304878	41	5	FALSE	79.2927	0	41	0	0.997387	0	70566	0.0822981
9606.ENSP00000378786	HLA-DRA	HLA-DRA	2.41183	0.000235566	0.414624	0.296099	48	5	FALSE	107.312	0	48	0	0.99754	0	39676
9606.ENSP00000378760	MVP	MVP	2.66079	4.66814e-06	0.375828	0.388889	9	5	FALSE	173.333	0	9	0	0.997107	0	970	0.242269
9606.ENSP00000378699	CDK1	CDK1	2.12396	0.00245693	0.470818	0.295628	132	4	FALSE	139.856	0	132	0	0.998042	0	391758
9606.ENSP00000378578	AFF1	AFF1	2.67635	4.8473e-05	0.373643	0.283333	16	5	FALSE	90.5	0	16	0	0.99708	0	4332	0.133204
9606.ENSP00000378517	SPP1	SPP1	2.17946	0.000556534	0.458829	0.499583	130	4	FALSE	171.723	0	130	0	0.997945	0	115256	0.117132
9606.ENSP00000378492	GRM2	GRM2	2.45021	0.00126978	0.408129	0.326074	58	5	FALSE	81.931	0	58	0	0.997474	0	173712
9606.ENSP00000378431	MMRN1	MMRN1	2.96006	0	0.337831	0	1	5	FALSE	271	0	1	0	0.996585	0	0	0
9606.ENSP00000378405	BCKDK	BCKDK	2.78683	0.000150497	0.358831	0.25	16	5	FALSE	50.5625	0	16	0	0.996887	0	12726
9606.ENSP00000378394	PSAP	PSAP	2.56743	0.000294263	0.389495	0.221505	31	5	FALSE	67.7097	0	31	0	0.997269	0	27596
9606.ENSP00000378365	CCL26	CCL26	2.71266	2.50259e-06	0.368642	0.826211	27	5	FALSE	160.778	0	27	0	0.997016	0	698	0.258901
9606.ENSP00000378364	SLC11A2	SLC11A2	2.38797	0.00132084	0.418766	0.265098	51	5	FALSE	91.5882	0	51	0	0.997582	0	144110	0.0785997
9606.ENSP00000378338	GIT1	GIT1	2.47614	0.000210504	0.403854	0.26601	29	4	FALSE	126.621	0	29	0	0.997428	0	27626	0.124983
9606.ENSP00000378326	ZP3	ZP3	2.77853	9.34767e-05	0.359903	0.0727273	11	5	FALSE	66.8182	0	11	0	0.996902	0	8334	0.127693
9606.ENSP00000378310	SLC39A8	SLC39A8	2.81535	0.000184004	0.355195	0.295238	21	5	FALSE	43.0476	0	21	0	0.996837	0	14808
9606.ENSP00000378217	PRKCD	PRKCD	2.16598	0.00141311	0.461686	0.378755	91	4	FALSE	177.319	0	91	0	0.997969	0	187558	0.115887
9606.ENSP00000378046	FKBP2	FKBP2	2.486	0.000658537	0.402253	0.160594	39	4	FALSE	81.5897	0	39	0	0.997411	0	67070
9606.ENSP00000377936	PPP2R2B	PPP2R2B	2.43205	0.000269901	0.411175	0.253788	33	4	FALSE	102.212	0	33	0	0.997505	0	33792
9606.ENSP00000377783	PROS1	PROS1	2.9056	1.09411e-05	0.344163	0.484848	12	5	FALSE	61.4167	0	12	0	0.99668	0	1100
9606.ENSP00000377779	SV2B	SV2B	2.61359	6.99487e-05	0.382616	0.25	17	5	FALSE	86.7647	0	17	0	0.997189	0	9074	0.108864
9606.ENSP00000377681	G3BP1	G3BP1	2.29201	0.00071689	0.436298	0.298305	60	4	FALSE	131.6	0	60	0	0.997749	0	110792
9606.ENSP00000377508	JUP	JUP	2.45695	0.000133414	0.407009	0.358974	27	4	FALSE	149.889	0	27	0	0.997462	0	16888	0.14316
9606.ENSP00000377456	REG3A	REG3A	2.65664	0.000870398	0.376415	0.422222	10	5	FALSE	191.9	0	10	0	0.997114	0	87674
9606.ENSP00000377372	GAP43	GAP43	2.23444	0.00162004	0.447539	0.321787	92	4	FALSE	116.25	0	92	0	0.997849	0	259582	0.0829173
9606.ENSP00000377353	DRD1	DRD1	2.48859	0.000556865	0.401834	0.336646	70	5	FALSE	80.7429	0	70	0	0.997407	0	72138
9606.ENSP00000377303	RENBP	RENBP	2.94917	1.27009e-05	0.339078	0.238095	7	5	FALSE	64.4286	0	7	0	0.996604	0	1332
9606.ENSP00000377280	FBXO8	FBXO8	2.79149	4.37653e-05	0.358231	0.285714	8	5	FALSE	89.375	0	8	0	0.996879	0	4892	0.173638
9606.ENSP00000377257	ST3GAL2	ST3GAL2	3.29616	7.66337e-05	0.303383	0.190476	7	5	FALSE	14.7143	0	7	0	0.996	0	1964
9606.ENSP00000377224	CDKN2D	CDKN2D	2.64419	1.21458e-05	0.378188	0.526316	19	5	FALSE	116.316	0	19	0	0.997136	0	1908
9606.ENSP00000377192	G6PD	G6PD	2.27645	0.00117234	0.43928	0.305745	79	5	FALSE	129.823	0	79	0	0.997776	0	167458
9606.ENSP00000377015	PICALM	PICALM	2.42842	0.000269767	0.41179	0.329268	41	5	FALSE	88.3659	0	41	0	0.997511	0	32058
9606.ENSP00000376943	BCL2L11	BCL2L11	2.16805	0.000357286	0.461244	0.490581	111	4	FALSE	186.342	0	111	0	0.997965	0	92726	0.123242
9606.ENSP00000376924	NRF1	NRF1	2.44346	0.000160704	0.409255	0.345345	37	5	FALSE	121.459	0	37	0	0.997485	0	26256	0.113277
9606.ENSP00000376911	LGMN	LGMN	2.611	0.000108924	0.382996	0.257246	24	5	FALSE	79.25	0	24	0	0.997193	0	12438
9606.ENSP00000376807	DPEP1	DPEP1	2.87967	6.36365e-05	0.347262	0.142857	7	5	FALSE	79.1429	0	7	0	0.996725	0	4954
9606.ENSP00000376793	SERPINA3	GIG25	2.51089	0.000190319	0.398265	0.406907	37	5	FALSE	122.324	0	37	0	0.997368	0	27338
9606.ENSP00000376776	DBH	DBH	2.4471	0.000983678	0.408648	0.276119	68	5	FALSE	73.5588	0	68	0	0.997479	0	95144
9606.ENSP00000376609	GRK5	GRK5	2.50156	0.000156752	0.399751	0.259259	27	5	FALSE	100.111	0	27	0	0.997384	0	21290
9606.ENSP00000376587	SLC33A1	SLC33A1	2.84803	0.000141595	0.35112	0.285714	14	5	FALSE	50.5	0	14	0	0.99678	0	10032	0.122822
9606.ENSP00000376475	PRKAR1A	PRKAR1A	2.31587	0.000537075	0.431803	0.254148	52	4	FALSE	119.423	0	52	0	0.997708	0	69654
9606.ENSP00000376443	ABCA5	ABCA5	3.08869	9.78491e-06	0.323762	0.1	5	5	FALSE	33.4	0	5	0	0.996361	0	624
9606.ENSP00000376403	GPRC5C	GPRC5C	3.35477	6.57425e-07	0.298083	0.666667	3	6	FALSE	28	0	3	0	0.995898	0	74
9606.ENSP00000376322	HOXD13	HOXD13	2.91131	0.000762644	0.343488	0.236364	11	5	FALSE	57	0	11	0	0.99667	0	121944
9606.ENSP00000376306	CIT	CIT	2.61411	2.21884e-05	0.38254	0.307692	13	5	FALSE	128.538	0	13	0	0.997188	0	3446
9606.ENSP00000376134	STAT4	STAT4	2.30602	0.000165194	0.433648	0.532919	70	4	FALSE	175.5	0	70	0	0.997725	0	42464
9606.ENSP00000376103	C19orf12	C19orf12	2.92168	9.26438e-05	0.342269	0.384615	13	5	FALSE	36.9231	0	13	0	0.996652	0	4730	0.116115
9606.ENSP00000376048	MAG	MAG	2.37033	0.00157273	0.421882	0.278689	62	5	FALSE	88.5806	0	62	0	0.997613	0	160268	0.0752825
9606.ENSP00000375960	AFDN	MLLT4	2.42739	0.000277952	0.411966	0.215986	49	5	FALSE	98.9592	0	49	0	0.997513	0	36778
9606.ENSP00000375942	TBP	TBP	2.19398	0.0012308	0.455792	0.30094	88	4	FALSE	152.614	0	88	0	0.99792	0	187982
9606.ENSP00000375894	GPR55	GPR55	2.55498	9.73076e-05	0.391393	0.352941	18	5	FALSE	121.833	0	18	0	0.997291	0	14006	0.137384
9606.ENSP00000375881	ALPP	ALPP	2.76763	1.87982e-05	0.361319	0	4	5	FALSE	143	0	4	0	0.99692	0	3066
9606.ENSP00000375872	ATG16L1	ATG16L1	2.3278	0.000746026	0.42959	0.445489	57	5	FALSE	153.789	0	57	0	0.997687	0	114114	0.121931
9606.ENSP00000375855	PDC	PDC	2.61307	0.000135894	0.382692	0.388889	9	5	FALSE	148	0	9	0	0.99719	0	15726
9606.ENSP00000375829	LAD1	LAD1	3.27075	2.29514e-06	0.305741	0.333333	3	5	FALSE	39.6667	0	3	0	0.996044	0	262	0.35119
9606.ENSP00000375683	KLK7	KLK7	2.8029	3.41073e-05	0.356773	0.142857	8	5	FALSE	87.875	0	8	0	0.996859	0	2968
9606.ENSP00000375095	TAS2R13	TAS2R13	3.16805	0	0.315652	1	8	6	FALSE	41.25	0	8	0	0.996223	0	0	0.275
9606.ENSP00000375066	HCAR2	HCAR2	2.61774	5.52456e-05	0.382009	0.372294	22	5	FALSE	147.636	0	22	0	0.997182	0	9820
9606.ENSP00000374455	SQSTM1	SQSTM1	2.05913	0.00371823	0.485642	0.282468	179	4	FALSE	142.497	0	179	0	0.998155	0	624094	0.086565
9606.ENSP00000374036	RPH3A	RPH3A	2.72407	0.000157155	0.367098	0.320261	18	5	FALSE	71.6667	0	18	0	0.996996	0	13326
9606.ENSP00000373627	SEPTIN14	2021-09-14	2.82158	9.10347e-06	0.354412	0	4	5	FALSE	117	0	4	0	0.996827	0	1138
9606.ENSP00000373620	HSPD1	HSPD1	2.10685	0.00343983	0.474643	0.233289	150	4	FALSE	130.567	0	150	0	0.998072	0	569194
9606.ENSP00000373600	LRRK1	LRRK1	2.46421	0.00202247	0.405809	0.416667	25	5	FALSE	139.44	0	25	0	0.997449	0	206392
9606.ENSP00000373509	SELENOH	C11orf31	2.92427	7.7288e-05	0.341965	0.466667	15	5	FALSE	48.0667	0	15	0	0.996648	0	5736	0.152929
9606.ENSP00000373347	SRGAP3	SRGAP3	2.90456	3.72704e-05	0.344286	0.166667	9	5	FALSE	51.6667	0	9	0	0.996682	0	2998
9606.ENSP00000373301	SH3BP5	SH3BP5	2.88019	1.96513e-05	0.3472	0.145455	11	5	FALSE	56.6364	0	11	0	0.996724	0	1394	0.150061
9606.ENSP00000373277	RBMS3	RBMS3	2.84284	1.21164e-05	0.351761	0	4	5	FALSE	111.25	0	4	0	0.996789	0	1758	0.256395
9606.ENSP00000373169	DRD3	DRD3	2.63278	0.000242601	0.379827	0.342742	32	5	FALSE	71.25	0	32	0	0.997155	0	23126
9606.ENSP00000373153	HACD2	PTPLB	3.24793	0	0.307889	1	2	6	FALSE	41.5	0	2	0	0.996084	0	0	0.568493
9606.ENSP00000373066	TXNRD3	TXNRD3	2.97459	1.35724e-06	0.336181	0.8	11	5	FALSE	67.0909	0	11	0	0.99656	0	260	0.259038
9606.ENSP00000372654	AQP4	AQP4	2.2666	0.00260227	0.44119	0.306394	79	4	FALSE	129.203	0	79	0	0.997793	0	328700
9606.ENSP00000372459	CTIF	CTIF	3.10788	8.05196e-06	0.321762	0.166667	4	5	FALSE	39.75	0	4	0	0.996328	0	346
9606.ENSP00000372295	GJB2	GJB2	2.8444	5.70512e-05	0.351568	0.127273	11	5	FALSE	47.2727	0	11	0	0.996787	0	4096	0.1164
9606.ENSP00000372191	SIRT3	SIRT3	2.14627	0.000770198	0.465926	0.425253	100	4	FALSE	181.29	0	100	0	0.998003	0	172914
9606.ENSP00000372170	MSX1	MSX1	2.5249	0.000120696	0.396056	0.45045	37	5	FALSE	106.459	0	37	0	0.997343	0	17788	0.11469
9606.ENSP00000372088	RAD51	RAD51	2.24844	0.00098103	0.444752	0.321345	78	4	FALSE	141.192	0	78	0	0.997825	0	162586
9606.ENSP00000371936	SEMA5A	SEMA5A	2.45384	0.000511188	0.407525	0.249206	36	4	FALSE	112.056	0	36	0	0.997467	0	57904
9606.ENSP00000371927	GPR78	GPR78	2.7806	5.39029e-05	0.359634	0.5	8	5	FALSE	120.5	0	8	0	0.996898	0	3392	0.236493
9606.ENSP00000371790	FGF9	FGF9	2.28631	0.000156074	0.437387	0.590886	63	4	FALSE	190.079	0	63	0	0.997759	0	37316	0.142275
9606.ENSP00000371711	DMRT1	DMRT1	2.80498	4.62505e-05	0.356509	0.2	11	5	FALSE	82.7273	0	11	0	0.996855	0	4976	0.169498
9606.ENSP00000371587	KCNIP4	KCNIP4	2.92324	6.76121e-06	0.342087	0.142857	7	5	FALSE	67.7143	0	7	0	0.996649	0	782
9606.ENSP00000371554	SOD3	SOD3	2.42427	6.66072e-05	0.412495	0.456446	42	5	FALSE	129.167	0	42	0	0.997519	0	15114
9606.ENSP00000371420	GPNMB	GPNMB	2.44087	0.000969763	0.40969	0.219697	33	4	FALSE	99.3939	0	33	0	0.99749	0	93738	0.0924891
9606.ENSP00000371341	TNK2	TNK2	2.47199	0.000398435	0.404532	0.314286	21	5	FALSE	167.762	0	21	0	0.997436	0	46728
9606.ENSP00000371321	RFC1	RFC1	2.58247	0.000152326	0.387226	0.344828	29	5	FALSE	88.4483	0	29	0	0.997243	0	17188
9606.ENSP00000371294	CTNS	CTNS	2.9305	3.77587e-05	0.341239	0.0357143	8	5	FALSE	48	0	8	0	0.996637	0	2510	0.150958
9606.ENSP00000371211	TMPRSS6	TMPRSS6	2.7334	0.000142255	0.365844	0.282051	27	5	FALSE	52.1481	0	27	0	0.99698	0	11084	0.0900019
9606.ENSP00000371152	ASAH1	ASAH1	2.88485	9.37571e-05	0.346638	0.408333	16	5	FALSE	41	0	16	0	0.996716	0	9804
9606.ENSP00000370891	STK35	STK35	2.95954	3.7166e-06	0.33789	0.3	5	5	FALSE	88	0	5	0	0.996586	0	470
9606.ENSP00000370842	IL33	IL33	2.39627	7.52269e-05	0.417316	0.706321	68	4	FALSE	176.25	0	68	0	0.997567	0	22294
9606.ENSP00000370839	SGCB	SGCB	2.97977	2.06168e-05	0.335596	0.25	9	5	FALSE	32.2222	0	9	0	0.996551	0	1260	0.134356
9606.ENSP00000370713	ADARB2	ADARB2	2.79046	2.59742e-05	0.358364	0.222222	10	5	FALSE	73.2	0	10	0	0.996881	0	2380	0.149284
9606.ENSP00000370669	SLC8A3	SLC8A3	2.96214	2.43281e-05	0.337594	0.357143	8	5	FALSE	54	0	8	0	0.996582	0	1688
9606.ENSP00000370571	TH	TH	2.0944	0.00280211	0.477464	0.269892	156	4	FALSE	129.282	0	156	0	0.998093	0	541858
9606.ENSP00000370508	MTIF3	MTIF3	2.861	0.000148166	0.349529	0.238095	15	5	FALSE	44	0	15	0	0.996758	0	10082	0.113644
9606.ENSP00000370373	FKBP1B	FKBP1B	2.58091	7.28432e-05	0.38746	0.268398	22	5	FALSE	94.4091	0	22	0	0.997246	0	9072
9606.ENSP00000370372	NLN	NLN	2.71473	7.04463e-05	0.368361	0.2	16	5	FALSE	73.125	0	16	0	0.997013	0	7572
9606.ENSP00000370128	SLC7A1	SLC7A1	2.69139	2.71184e-05	0.371555	0.21978	14	5	FALSE	95.3571	0	14	0	0.997053	0	3766	0.145253
9606.ENSP00000370119	SMN2	SMN2	2.52697	9.75251e-05	0.395731	0.474308	23	5	FALSE	103.304	0	23	0	0.99734	0	15028	0.110604
9606.ENSP00000370109	PSIP1	PSIP1	2.74896	3.86757e-05	0.363774	0.236364	11	5	FALSE	94.5455	0	11	0	0.996953	0	5346
9606.ENSP00000370083	SMN1	SMN1	2.43828	0.000300034	0.410126	0.37931	29	5	FALSE	112.931	0	29	0	0.997494	0	42980	0.103892
9606.ENSP00000370078	PDE4A	PDE4A	2.43257	0.00057083	0.411087	0.267425	38	5	FALSE	133.895	0	38	0	0.997504	0	80544
9606.ENSP00000370003	BNIP3L	BNIP3L	2.43983	0.000109581	0.409864	0.491765	51	5	FALSE	123.275	0	51	0	0.997492	0	19528	0.115732
9606.ENSP00000369981	SH3GL2	SH3GL2	2.27334	0.00133572	0.439881	0.188345	66	4	FALSE	103.091	0	66	0	0.997782	0	158500
9606.ENSP00000369921	ADAMTSL1	ADAMTSL1	3.10425	1.60241e-05	0.322139	0.266667	6	5	FALSE	32.3333	0	6	0	0.996334	0	698
9606.ENSP00000369863	TLCD3B	FAM57B	3.53683	0	0.282739	1	3	6	FALSE	11	0	3	0	0.99558	0	0	0.423077
9606.ENSP00000369822	NQO2	NQO2	2.88174	2.02471e-05	0.347012	0.133333	6	5	FALSE	80.8333	0	6	0	0.996722	0	1600
9606.ENSP00000369774	ZNF763	ENSP00000369774	2.69035	2.34757e-06	0.371698	0.5	5	5	FALSE	200.8	0	5	0	0.997055	0	754	0.299255
9606.ENSP00000369757	RPS6	RPS6	2.17427	0.0018842	0.459924	0.304254	110	4	FALSE	141.9	0	110	0	0.997954	0	343518	0.0948529
9606.ENSP00000369756	PTPRA	PTPRA	2.52853	7.53773e-05	0.395487	0.304094	19	4	FALSE	145.737	0	19	0	0.997337	0	10718
9606.ENSP00000369681	USP3	USP3	2.86307	1.52815e-06	0.349275	0.8	11	5	FALSE	105.818	0	11	0	0.996754	0	218
9606.ENSP00000369647	AVP	AVP	2.32728	0.000830865	0.429686	0.243863	71	4	FALSE	103.535	0	71	0	0.997688	0	116650
9606.ENSP00000369442	KL	KL	2.28423	0.000438615	0.437784	0.377495	58	5	FALSE	163.345	0	58	0	0.997763	0	76652
9606.ENSP00000369400	NHS	NHS	3.2028	7.74602e-07	0.312227	0	2	5	FALSE	48	0	2	0	0.996162	0	84	0.5
9606.ENSP00000369328	LINGO2	LINGO2	3.07365	3.30817e-05	0.325346	0.222222	9	5	FALSE	27.6667	0	9	0	0.996387	0	1960
9606.ENSP00000369325	CDKL5	CDKL5	2.69813	0.000308793	0.370627	0.246753	22	5	FALSE	63.6818	0	22	0	0.997042	0	26470
9606.ENSP00000369314	GLRX	GLRX	2.32832	0.000204778	0.429494	0.459259	55	5	FALSE	140.145	0	55	0	0.997686	0	49174
9606.ENSP00000369293	IL2RA	IL2RA	2.3444	0.00024691	0.426549	0.503657	88	4	FALSE	150.534	0	88	0	0.997658	0	49522	0.125759
9606.ENSP00000369270	RREB1	RREB1	2.88849	2.71584e-05	0.346202	0.3	5	5	FALSE	120.2	0	5	0	0.99671	0	2472	0.329121
9606.ENSP00000369217	ARIH1	ARIH1	2.5472	0.000246629	0.392588	0.294253	30	5	FALSE	91.3	0	30	0	0.997305	0	24864
9606.ENSP00000369157	OR10A4	OR10A4	2.97044	2.35403e-06	0.336651	0.333333	6	5	FALSE	78.5	0	6	0	0.996567	0	366
9606.ENSP00000369134	PDHA1	PDHA1	2.47303	0.000414265	0.404362	0.315603	48	5	FALSE	77.9792	0	48	0	0.997434	0	49576
9606.ENSP00000369050	CYP1A1	CYP1A1	2.30602	0.00109486	0.433648	0.369102	73	5	FALSE	128.137	0	73	0	0.997725	0	194608
9606.ENSP00000368880	FOXO1	FOXO1	2.07573	0.00111562	0.481759	0.356366	161	4	FALSE	158.944	0	161	0	0.998126	0	258268
9606.ENSP00000368759	NEDD9	NEDD9	2.5638	2.44174e-05	0.390047	0.325	16	4	FALSE	141.688	0	16	0	0.997276	0	4112
9606.ENSP00000368752	PRNP	PRNP	2.16234	0.00223412	0.462461	0.210297	101	4	FALSE	121.208	0	101	0	0.997975	0	297350	0.0792079
9606.ENSP00000368699	ISG15	ISG15	2.264	0.00105545	0.441695	0.299042	86	4	FALSE	144.977	0	86	0	0.997798	0	194500
9606.ENSP00000368683	EDN1	EDN1	2.12656	0.00225917	0.470244	0.348303	158	4	FALSE	150.791	0	158	0	0.998037	0	401284	0.0981672
9606.ENSP00000368667	DDX53	DDX53	2.40456	2.45799e-05	0.415876	0.711694	32	4	FALSE	247.719	0	32	0	0.997553	0	6732
9606.ENSP00000368572	SAT1	SAT1	2.74066	3.04055e-05	0.364875	0.327273	11	5	FALSE	102.909	0	11	0	0.996967	0	3418
9606.ENSP00000368538	TNFRSF4	TNFRSF4	2.52905	1.41154e-05	0.395406	0.760042	44	4	FALSE	162.773	0	44	0	0.997336	0	4148	0.178479
9606.ENSP00000368458	PCNA	PCNA	2.34595	0.00151201	0.426266	0.240865	65	4	FALSE	96.7231	0	65	0	0.997655	0	170626
9606.ENSP00000368169	DVL1	DVL1	2.26815	0.000642406	0.440887	0.282919	62	4	FALSE	128.194	0	62	0	0.997791	0	91048
9606.ENSP00000368104	BMP2	BMP2	2.23081	0.000754219	0.448268	0.454407	103	4	FALSE	162.456	0	103	0	0.997856	0	136846
9606.ENSP00000368022	OPTN	OPTN	2.25934	0.00148307	0.442608	0.285757	82	5	FALSE	98.2073	0	82	0	0.997806	0	179174	0.0716842
9606.ENSP00000367930	OXER1	OXER1	3.28994	1.1442e-06	0.303957	0	2	5	FALSE	36	0	2	0	0.996011	0	52
9606.ENSP00000367923	SUCLA2	SUCLA2	2.55498	0.000238691	0.391393	0.331437	38	5	FALSE	67.3421	0	38	0	0.997291	0	25092
9606.ENSP00000367893	SEPHS1	SEPHS1	2.71006	0.000109302	0.368995	0.448718	13	5	FALSE	76.5385	0	13	0	0.997021	0	13308
9606.ENSP00000367879	XK	XK	3.1556	0	0.316897	0	1	5	FALSE	128	0	1	0	0.996245	0	0	0
9606.ENSP00000367851	CYBB	CYBB	2.15612	0.00241703	0.463796	0.40096	128	4	FALSE	161.469	0	128	0	0.997986	0	363158
9606.ENSP00000367841	DYNLT3	DYNLT3	3.14108	9.75858e-07	0.318362	0.333333	3	5	FALSE	54.3333	0	3	0	0.99627	0	136
9606.ENSP00000367817	PODXL	PODXL	2.5083	0.000190522	0.398677	0.385281	22	5	FALSE	154.5	0	22	0	0.997372	0	22148	0.159631
9606.ENSP00000367715	DCDC2	DCDC2	2.87448	3.69546e-05	0.347889	0	9	5	FALSE	48	0	9	0	0.996734	0	2736
9606.ENSP00000367697	ATP6AP2	ATP6AP2	2.59855	0.000414223	0.38483	0.245059	23	5	FALSE	96.6957	0	23	0	0.997215	0	51316	0.1197
9606.ENSP00000367615	APRT	APRT	2.46836	0.00128058	0.405127	0.103594	44	5	FALSE	58.6591	0	44	0	0.997442	0	96292
9606.ENSP00000367552	RCBTB1	RCBTB1	2.93154	7.27689e-05	0.341118	0.0952381	7	5	FALSE	49	0	7	0	0.996635	0	6268
9606.ENSP00000367422	DLEU1	DLEU1	3.1167	9.32999e-07	0.320852	0	2	5	FALSE	76.5	0	2	0	0.996312	0	102	0.5
9606.ENSP00000367408	CASK	CASK	2.61618	0.000167547	0.382236	0.282051	27	5	FALSE	73.2593	0	27	0	0.997184	0	18982
9606.ENSP00000367343	GBA2	GBA2	2.91753	0.00113488	0.342756	0.292398	19	5	FALSE	29.6316	0	19	0	0.996659	0	89770
9606.ENSP00000367316	ITGA8	ITGA8	2.59803	5.72415e-05	0.384907	0.261438	18	5	FALSE	120.667	0	18	0	0.997216	0	8474
9606.ENSP00000367309	MAOB	MAOB	2.38226	0.000594534	0.419769	0.280097	58	5	FALSE	96.3621	0	58	0	0.997592	0	98644
9606.ENSP00000367208	SUGT1	SUGT1	2.5223	0.000350513	0.396463	0.384615	39	5	FALSE	94.1282	0	39	0	0.997348	0	45466
9606.ENSP00000367197	SCGN	SCGN	2.50104	0.000124487	0.399834	0.466667	15	5	FALSE	165.8	0	15	0	0.997385	0	11144	0.168019
9606.ENSP00000367193	FBXO48	FBXO48	3.40197	0	0.293947	1	2	6	FALSE	30	0	2	0	0.995815	0	0	0.517241
9606.ENSP00000367185	LYPD5	LYPD5	3.68517	1.33609e-05	0.271358	0	2	6	FALSE	8	0	2	0	0.995322	0	1532	0.5
9606.ENSP00000367086	ACOT7	ACOT7	2.67168	0.000227383	0.374296	0.0909091	11	5	FALSE	76.3636	0	11	0	0.997088	0	22218
9606.ENSP00000367028	TCOF1	TCOF1	2.65405	3.01643e-05	0.376783	0.222222	10	5	FALSE	116.4	0	10	0	0.997118	0	3594	0.159671
9606.ENSP00000366898	HIF3A	HIF3A	2.66079	1.07e-05	0.375828	0.487179	13	5	FALSE	146.231	0	13	0	0.997107	0	1868
9606.ENSP00000366843	ATXN2	ATXN2	2.31535	0.00133947	0.4319	0.282692	65	4	FALSE	90.7077	0	65	0	0.997708	0	144374	0.0709522
9606.ENSP00000366819	UCHL3	UCHL3	2.54512	0.000206402	0.392908	0.377868	39	5	FALSE	83.1282	0	39	0	0.997308	0	23986
9606.ENSP00000366563	PIK3CD	PIK3CD	2.361	0.000491446	0.42355	0.33007	66	4	FALSE	131.364	0	66	0	0.997629	0	77568
9606.ENSP00000366542	ZNF165	ZNF165	4.29927	0	0.232597	0	1	7	FALSE	6	0	1	0	0.994252	0	0	0
9606.ENSP00000366525	FTL	FTL	2.44087	0.000574119	0.40969	0.267206	39	5	FALSE	89.4872	0	39	0	0.99749	0	62134
9606.ENSP00000366482	FXN	FXN	2.38382	0.00120748	0.419495	0.249038	65	5	FALSE	86.4615	0	65	0	0.997589	0	147672
9606.ENSP00000366404	TRIM27	TRIM27	2.47873	6.17865e-05	0.403432	0.352381	21	5	FALSE	158.381	0	21	0	0.997424	0	10404
9606.ENSP00000366395	SYVN1	SYVN1	2.41598	0.000355387	0.413912	0.317829	43	4	FALSE	105.558	0	43	0	0.997533	0	47626
9606.ENSP00000366330	KLF9	KLF9	2.64263	2.67385e-05	0.37841	0.19697	12	5	FALSE	114	0	12	0	0.997138	0	3368	0.154875
9606.ENSP00000366233	GABBR1	GABBR1	2.49066	0.00152713	0.401499	0.311837	50	5	FALSE	82.28	0	50	0	0.997403	0	219938	0.0839184
9606.ENSP00000366179	DNAJC1	DNAJC1	2.65353	7.05184e-05	0.376857	0.320346	22	5	FALSE	100	0	22	0	0.997119	0	8622	0.141378
9606.ENSP00000366095	MOG	MOG	2.37448	0.000480517	0.421145	0.433117	56	4	FALSE	156.464	0	56	0	0.997605	0	83720	0.13292
9606.ENSP00000366061	NMS	NMS	2.74741	7.52804e-05	0.36398	0.758242	14	5	FALSE	91.7857	0	14	0	0.996956	0	8110	0.161754
9606.ENSP00000366047	KLK6	KLK6	2.55809	0.000157073	0.390916	0.142857	15	5	FALSE	109.333	0	15	0	0.997286	0	14752
9606.ENSP00000365950	RBM3	RBM3	2.61618	9.35079e-06	0.382236	0.333333	12	5	FALSE	133.917	0	12	0	0.997184	0	1620	0.169839
9606.ENSP00000365899	VSX1	VSX1	2.93205	8.4417e-06	0.341058	0	4	5	FALSE	78	0	4	0	0.996634	0	994	0.263699
9606.ENSP00000365891	WAS	WAS	2.37656	0.000540485	0.420777	0.245118	55	4	FALSE	107.927	0	55	0	0.997602	0	66580	0.0916969
9606.ENSP00000365851	BMI1	BMI1	2.28527	0.000154774	0.437585	0.560373	66	4	FALSE	185.197	0	66	0	0.997761	0	36638
9606.ENSP00000365777	MTHFR	MTHFR	2.2806	0.00157274	0.438481	0.228173	79	4	FALSE	103.861	0	79	0	0.997769	0	205440
9606.ENSP00000365773	PSAT1	PSAT1	2.44658	0.000272965	0.408734	0.216749	29	5	FALSE	100.138	0	29	0	0.99748	0	31062
9606.ENSP00000365756	KIAA2013	KIAA2013	3.24429	8.84455e-05	0.308233	0	4	6	FALSE	26	0	4	0	0.99609	0	7710	0.265957
9606.ENSP00000365663	NPPA	NPPA	2.31846	0.000635179	0.43132	0.285846	47	5	FALSE	142.617	0	47	0	0.997703	0	94626	0.110714
9606.ENSP00000365651	NPPB	NPPB	2.37967	0.000210921	0.420227	0.437247	39	5	FALSE	154.795	0	39	0	0.997596	0	35232	0.130387
9606.ENSP00000365576	UBQLN1	UBQLN1	2.27282	0.00129658	0.439982	0.26302	92	4	FALSE	99.9674	0	92	0	0.997783	0	169576
9606.ENSP00000365529	GPR158	GPR158	2.74222	0.000239686	0.364668	0.111111	9	5	FALSE	78.1111	0	9	0	0.996965	0	21928
9606.ENSP00000365437	GAD2	GAD2	2.25156	0.00196681	0.444137	0.26762	98	5	FALSE	99.2755	0	98	0	0.99782	0	271124
9606.ENSP00000365435	TNFRSF1B	TNFRSF1B	2.49741	0.000105312	0.400415	0.630041	59	5	FALSE	161.949	0	59	0	0.997391	0	17772	0.168855
9606.ENSP00000365402	HLA-C	HLA-C	2.58454	8.16411e-05	0.386916	0.382796	31	5	FALSE	86.6452	0	31	0	0.997239	0	13400
9606.ENSP00000365388	PDSS1	PDSS1	3.02853	4.18805e-05	0.330194	0.361111	9	5	FALSE	33.2222	0	9	0	0.996466	0	2508
9606.ENSP00000365380	FOXP3	FOXP3	2.13122	0.00178277	0.469214	0.381504	163	4	FALSE	154.141	0	163	0	0.998029	0	345736	0.10094
9606.ENSP00000365272	DLG2	DLG2	2.486	0.000263397	0.402253	0.340097	46	5	FALSE	84.8043	0	46	0	0.997411	0	41514
9606.ENSP00000365227	AIF1	AIF1	2.15975	0.00054858	0.463016	0.411583	117	4	FALSE	165.615	0	117	0	0.99798	0	146340
9606.ENSP00000364995	SHC3	SHC3	2.50415	2.12771e-05	0.399337	0.489231	26	4	FALSE	158.5	0	26	0	0.99738	0	5732
9606.ENSP00000364985	LY6G6D	LY6G6D	3.65405	3.4593e-05	0.273669	0	3	6	FALSE	8	0	3	0	0.995376	0	2074	0.333333
9606.ENSP00000364902	POFUT1	POFUT1	2.89627	9.0423e-05	0.345272	0.238095	7	5	FALSE	73.7143	0	7	0	0.996696	0	12004
9606.ENSP00000364858	CARD16	CARD16	2.7832	2.95459e-06	0.359299	0.736264	14	5	FALSE	125	0	14	0	0.996893	0	370
9606.ENSP00000364839	ASXL1	ASXL1	2.54253	0.000573941	0.393309	0.331034	30	5	FALSE	105.267	0	30	0	0.997313	0	70124	0.116796
9606.ENSP00000364813	LSM2	LSM2	3.01504	3.00058e-05	0.33167	0.435897	13	5	FALSE	32.2308	0	13	0	0.996489	0	1692	0.152032
9606.ENSP00000364805	HSPA1L	HSPA1L	2.28734	0.000389655	0.437188	0.348592	72	4	FALSE	120.833	0	72	0	0.997757	0	74246
9606.ENSP00000364802	HSPA1A	HSPA1A	2.09284	0.0011213	0.477819	0.331587	148	4	FALSE	157.554	0	148	0	0.998096	0	294592
9606.ENSP00000364801	HSPA1B	HSPA1B	2.20902	0.000373857	0.452688	0.365123	81	4	FALSE	144.704	0	81	0	0.997894	0	98628
9606.ENSP00000364766	XAGE1B	XAGE1B	4.18983	0	0.238673	0	1	7	FALSE	5	0	1	0	0.994443	0	0	0
9606.ENSP00000364742	FBXO42	FBXO42	2.71836	3.28061e-05	0.367869	0.5	8	5	FALSE	127.125	0	8	0	0.997006	0	5338
9606.ENSP00000364586	SCN2A	SCN2A	2.57728	0.000357366	0.388006	0.287526	44	5	FALSE	65.3864	0	44	0	0.997252	0	37878	0.0795178
9606.ENSP00000364578	NELFE	NELFE	2.83247	0.00108086	0.353049	0.047619	7	5	FALSE	67.7143	0	7	0	0.996808	0	67904
9606.ENSP00000364520	TAS1R2	TAS1R2	2.64523	0.000227079	0.378039	0.275362	24	5	FALSE	74.2083	0	24	0	0.997134	0	28082
9606.ENSP00000364212	CDA	CDA	2.51452	0.000134752	0.39769	0.20915	18	5	FALSE	123.722	0	18	0	0.997361	0	17366
9606.ENSP00000364210	AGER	AGER	2.28631	9.8668e-05	0.437387	0.561772	66	4	FALSE	198.53	0	66	0	0.997759	0	25314
9606.ENSP00000364204	PINK1	PINK1	2.07417	0.0047627	0.482121	0.212728	171	4	FALSE	112.205	0	171	0	0.998129	0	750536
9606.ENSP00000364163	NOTCH4	NOTCH4	2.36515	0.000223437	0.422807	0.353267	43	4	FALSE	163.907	0	43	0	0.997622	0	40452	0.135797
9606.ENSP00000364119	EIF2S2	EIF2S2	2.49844	0.000409913	0.400249	0.336879	48	5	FALSE	84.125	0	48	0	0.997389	0	44786	0.0876781
9606.ENSP00000364114	HLA-DRB5	HLA-DRB5	2.48963	0.000323477	0.401667	0.270616	42	5	FALSE	76.9286	0	42	0	0.997405	0	36524	0.0777601
9606.ENSP00000364080	HLA-DQB1	HLA-DQB1	2.51089	0.000187694	0.398265	0.303659	41	5	FALSE	98.0488	0	41	0	0.997368	0	29676
9606.ENSP00000364016	PSMB8	PSMB8	2.47873	0.000392453	0.403432	0.297585	46	5	FALSE	92.1957	0	46	0	0.997424	0	52676
9606.ENSP00000364008	PLPPR1	LPPR1	3.5918	0	0.278412	0	1	6	FALSE	25	0	1	0	0.995485	0	0	0
9606.ENSP00000364000	COL5A2	COL5A2	2.7417	0.000236323	0.364737	0.204678	19	5	FALSE	70.8421	0	19	0	0.996966	0	24534
9606.ENSP00000363993	PSMB9	PSMB9	2.44087	0.000514636	0.40969	0.291397	47	5	FALSE	105.447	0	47	0	0.99749	0	73792
9606.ENSP00000363970	MAP1LC3A	MAP1LC3A	2.18413	0.000804255	0.457848	0.450888	88	4	FALSE	169.625	0	88	0	0.997937	0	155436
9606.ENSP00000363911	OR13C5	OR13C5	2.97044	2.35403e-06	0.336651	0.333333	6	5	FALSE	78.5	0	6	0	0.996567	0	366
9606.ENSP00000363868	ABCA1	ABCA1	2.264	0.000865079	0.441695	0.36499	71	5	FALSE	159.831	0	71	0	0.997798	0	131708	0.11641
9606.ENSP00000363840	COL11A2	COL11A2	2.74689	0.000163623	0.364048	0.137255	18	5	FALSE	54.8889	0	18	0	0.996957	0	13168
9606.ENSP00000363822	AR	AR	2.05342	0.00448976	0.486992	0.262922	181	4	FALSE	140.89	0	181	0	0.998165	0	678404	0.0852326
9606.ENSP00000363804	KLF4	KLF4	2.20851	0.000483327	0.452795	0.475439	96	4	FALSE	182.865	0	96	0	0.997895	0	99712	0.125853
9606.ENSP00000363787	RING1	RING1	2.4471	0.00139918	0.408648	0.216162	45	5	FALSE	88.5556	0	45	0	0.997479	0	158694
9606.ENSP00000363763	EPHB2	EPHB2	2.35114	0.000232714	0.425325	0.310101	45	4	FALSE	147.333	0	45	0	0.997646	0	40404	0.119783
9606.ENSP00000363668	DAXX	DAXX	2.34803	0.000281738	0.425889	0.336027	55	5	FALSE	144.4	0	55	0	0.997652	0	45328
9606.ENSP00000363642	BMS1	BMS1	2.77905	0.000304482	0.359836	0.368421	20	5	FALSE	55.25	0	20	0	0.996901	0	42076
9606.ENSP00000363641	TXN	TXN	2.1001	0.00303256	0.476167	0.280984	150	4	FALSE	144.913	0	150	0	0.998083	0	493728
9606.ENSP00000363640	PHF1	PHF1	2.40249	0.000135822	0.416235	0.348485	33	4	FALSE	136.97	0	33	0	0.997557	0	24582
9606.ENSP00000363596	CNR2	CNR2	2.7028	2.04909e-05	0.369987	0.439394	12	5	FALSE	97.6667	0	12	0	0.997033	0	2556	0.152843
9606.ENSP00000363512	ALOX5	ALOX5	2.37137	0.0010601	0.421697	0.458586	55	4	FALSE	170.127	0	55	0	0.997611	0	149030
9606.ENSP00000363492	GDF5	GDF5	2.62241	0.000238164	0.381329	0.233333	21	5	FALSE	93.1905	0	21	0	0.997174	0	28850	0.121218
9606.ENSP00000363435	ITPR3	ITPR3	2.22614	0.00113974	0.449208	0.239298	76	5	FALSE	129.434	0	76	0	0.997864	0	188652	0.0903239
9606.ENSP00000363389	PDIK1L	PDIK1L	2.96888	0.000157497	0.336827	0.166667	9	5	FALSE	58.6667	0	9	0	0.99657	0	24066
9606.ENSP00000363314	LIN28A	LIN28A	2.3527	0.000264986	0.425044	0.494774	42	5	FALSE	174.738	0	42	0	0.997643	0	47068
9606.ENSP00000363229	SLC18A3	SLC18A3	2.57676	0.000377085	0.388084	0.346622	43	5	FALSE	80.3488	0	43	0	0.997253	0	38506	0.0971289
9606.ENSP00000363136	GPR3	GPR3	2.82624	8.04055e-05	0.353826	0.138889	9	5	FALSE	61.2222	0	9	0	0.996818	0	8330
9606.ENSP00000363134	GJB1	GJB1	2.52023	0.000114257	0.396789	0.222222	18	5	FALSE	110.889	0	18	0	0.997352	0	14204	0.116602
9606.ENSP00000363089	TLR4	TLR4	1.99118	0.00460142	0.502214	0.27881	269	4	FALSE	141.056	0	269	0	0.998273	0	997510
9606.ENSP00000363041	CISD1	CISD1	2.6084	0.000152789	0.383376	0.229885	30	5	FALSE	77.0667	0	30	0	0.997198	0	18426
9606.ENSP00000363023	DLGAP4	DLGAP4	2.9279	4.86989e-06	0.341541	0.611111	9	5	FALSE	75.2222	0	9	0	0.996641	0	642	0.234337
9606.ENSP00000362817	FABP3	FABP3	2.49118	8.91681e-05	0.401416	0.34023	30	4	FALSE	112.267	0	30	0	0.997402	0	13882
9606.ENSP00000362803	PPIL1	PPIL1	2.72095	0.000224256	0.367518	0.175	16	5	FALSE	57.125	0	16	0	0.997002	0	18078
9606.ENSP00000362748	TET1	TET1	2.44139	0.000163751	0.409603	0.460591	29	5	FALSE	154.103	0	29	0	0.997489	0	28028
9606.ENSP00000362744	RPS4X	RPS4X	2.33558	0.00100215	0.428159	0.304653	68	4	FALSE	88.1765	0	68	0	0.997673	0	120374	0.071386
9606.ENSP00000362649	HDAC1	HDAC1	2.05498	0.00629607	0.486623	0.225567	192	4	FALSE	123.073	0	192	0	0.998162	0	869814
9606.ENSP00000362513	UGT1A5	UGT1A5	2.87293	2.86365e-05	0.348077	0.485714	21	5	FALSE	53.9524	0	21	0	0.996737	0	3886
9606.ENSP00000362480	VPS26A	VPS26A	2.43361	0.000329047	0.410912	0.31309	39	5	FALSE	88	0	39	0	0.997502	0	48626
9606.ENSP00000362444	DLGAP3	DLGAP3	2.75259	6.47749e-05	0.363294	0.494071	23	5	FALSE	74.4348	0	23	0	0.996947	0	6126	0.134846
9606.ENSP00000362413	PGK1	PGK1	2.22199	0.000649608	0.450047	0.319836	86	4	FALSE	139.826	0	86	0	0.997871	0	111662
9606.ENSP00000362399	STXBP1	STXBP1	2.33973	0.00150026	0.4274	0.178463	73	5	FALSE	71.3288	0	73	0	0.997666	0	171512
9606.ENSP00000362381	TOR2A	TOR2A	3.35892	1.6986e-05	0.297715	0.3	5	5	FALSE	15.8	0	5	0	0.99589	0	782
9606.ENSP00000362353	GLP1R	GLP1R	2.40093	0.000217936	0.416505	0.39539	48	5	FALSE	130.812	0	48	0	0.997559	0	42376
9606.ENSP00000362205	TREM2	TREM2	2.30913	0.000506717	0.433064	0.336912	74	4	FALSE	128.459	0	74	0	0.997719	0	93190
9606.ENSP00000362183	GRIK3	GRIK3	2.79305	2.39779e-05	0.358032	0.58	25	5	FALSE	72.68	0	25	0	0.996876	0	3856
9606.ENSP00000362144	MCU	MCU	2.64575	6.70643e-05	0.377965	0.387692	26	5	FALSE	81.5385	0	26	0	0.997133	0	9222
9606.ENSP00000362122	TNMD	TNMD	2.99741	7.06882e-07	0.333622	0.6	6	5	FALSE	82	0	6	0	0.99652	0	128
9606.ENSP00000362108	LCN2	LCN2	2.30705	0.000608795	0.433453	0.442697	90	5	FALSE	152.867	0	90	0	0.997723	0	101220
9606.ENSP00000362082	CCND3	CCND3	2.34751	0.000164204	0.425983	0.59596	45	4	FALSE	202.467	0	45	0	0.997652	0	32916
9606.ENSP00000362057	NOX1	NOX1	2.26089	0.000281827	0.442303	0.55658	63	4	FALSE	200.317	0	63	0	0.997803	0	62296
9606.ENSP00000361993	TIMM8A	TIMM8A	2.76141	0.000334639	0.362134	0.233202	23	5	FALSE	56.1304	0	23	0	0.996931	0	26134	0.102513
9606.ENSP00000361965	ADA	ADA	2.44606	0.000650961	0.408821	0.255172	30	5	FALSE	145.433	0	30	0	0.997481	0	76912
9606.ENSP00000361725	ENDOG	ENDOG	2.45073	0.000100316	0.408042	0.587302	36	4	FALSE	143.611	0	36	0	0.997473	0	14528
9606.ENSP00000361664	HIVEP3	HIVEP3	2.65768	0.000201112	0.376269	0.217949	13	5	FALSE	117.154	0	13	0	0.997112	0	18416	0.165957
9606.ENSP00000361547	PRRX2	PRRX2	3.02801	3.22271e-06	0.33025	0	5	5	FALSE	47.6	0	5	0	0.996467	0	304	0.226214
9606.ENSP00000361499	YIPF3	YIPF3	2.99378	2.92133e-06	0.334026	0	4	5	FALSE	58.75	0	4	0	0.996527	0	320	0.267361
9606.ENSP00000361475	NCS1	NCS1	2.6945	0.00105017	0.371126	0.117647	18	5	FALSE	62.5	0	18	0	0.997048	0	112116
9606.ENSP00000361423	ABL1	ABL1	2.12293	0.0015194	0.471048	0.302083	129	4	FALSE	148.891	0	129	0	0.998044	0	260870
9606.ENSP00000361405	MMP9	MMP9	2.03527	0.00208787	0.491335	0.328346	249	4	FALSE	147.052	0	249	0	0.998196	0	501990
9606.ENSP00000361151	CEL	CEL	2.55861	0.000426517	0.390837	0.166008	23	5	FALSE	94.4348	0	23	0	0.997285	0	45088
9606.ENSP00000361141	OPN4	OPN4	2.60581	0.00138362	0.383758	0.2	31	5	FALSE	68.9355	0	31	0	0.997202	0	173784
9606.ENSP00000361140	AKR1A1	AKR1A1	2.58506	0.000136884	0.386838	0.315217	24	5	FALSE	84.0417	0	24	0	0.997239	0	16952
9606.ENSP00000361087	SNCG	SNCG	2.53164	0.000122995	0.395001	0.212121	22	5	FALSE	109.182	0	22	0	0.997332	0	16260
9606.ENSP00000361021	PTEN	PTEN	1.9279	0.0105134	0.518698	0.20769	328	4	FALSE	127.588	0	328	0	0.998383	0	1587706	0.0730729
9606.ENSP00000361007	LIPJ	LIPJ	3.23133	1.54415e-06	0.30947	0	2	6	FALSE	37	0	2	0	0.996113	0	56
9606.ENSP00000360966	SLC2A6	SLC2A6	3.24533	8.57344e-06	0.308135	0	3	6	FALSE	35.6667	0	3	0	0.996088	0	342	0.343234
9606.ENSP00000360883	IFIT3	IFIT3	2.50207	6.08312e-05	0.399668	0.533597	23	5	FALSE	172.391	0	23	0	0.997383	0	13104
9606.ENSP00000360821	UBAC1	UBAC1	2.6722	1.16038e-05	0.374224	0.311111	10	5	FALSE	146.2	0	10	0	0.997087	0	2182	0.213596
9606.ENSP00000360730	IL13RA1	IL13RA1	2.6416	4.44012e-05	0.378559	0.619048	22	5	FALSE	149.136	0	22	0	0.99714	0	7088
9606.ENSP00000360718	RAB3B	RAB3B	2.98755	9.21728e-05	0.334722	0.227273	12	5	FALSE	38.5	0	12	0	0.996537	0	4740
9606.ENSP00000360715	TMEM189	TMEM189	3.05654	4.40972e-06	0.327168	0.714286	7	5	FALSE	37.8571	0	7	0	0.996417	0	272	0.22449
9606.ENSP00000360689	TNKS2	TNKS2	2.62604	3.29704e-05	0.380802	0.485714	15	5	FALSE	139.267	0	15	0	0.997167	0	4326
9606.ENSP00000360660	NPDC1	NPDC1	3.14627	3.07403e-06	0.317837	0	3	5	FALSE	40.3333	0	3	0	0.996261	0	248	0.33908
9606.ENSP00000360635	DPP7	DPP7	2.86203	8.41325e-05	0.349402	0.166667	12	5	FALSE	52.5833	0	12	0	0.996756	0	6310
9606.ENSP00000360608	GRIN1	GRIN1	2.1779	0.00468386	0.459157	0.209277	128	4	FALSE	91.7266	0	128	0	0.997948	0	605528	0.0623513
9606.ENSP00000360492	NDUFA1	NDUFA1	2.62293	8.96591e-05	0.381254	0.558201	28	5	FALSE	86.3571	0	28	0	0.997173	0	16626
9606.ENSP00000360398	SLC25A27	SLC25A27	2.87604	0.000174353	0.347701	0.380952	7	5	FALSE	91.7143	0	7	0	0.996732	0	25644
9606.ENSP00000360381	CDCP2	CDCP2	3.17324	1.37392e-05	0.315136	0.466667	6	5	FALSE	19	0	6	0	0.996214	0	548
9606.ENSP00000360372	CYP2C19	CYP2C19	2.52801	0.000157024	0.395568	0.408688	48	5	FALSE	75.625	0	48	0	0.997338	0	29498
9606.ENSP00000360365	MCTS1	MCTS1	2.71992	0.000123621	0.367658	0.333333	21	5	FALSE	68.8571	0	21	0	0.997004	0	9856
9606.ENSP00000360290	PRKAA2	PRKAA2	2.36255	0.000370572	0.423271	0.390071	48	5	FALSE	129.417	0	48	0	0.997626	0	75426
9606.ENSP00000360242	XIAP	XIAP	2.16286	0.00225288	0.46235	0.382567	119	4	FALSE	167.992	0	119	0	0.997974	0	350608	0.1111
9606.ENSP00000360162	SMARCA1	SMARCA1	2.6416	7.00383e-05	0.378559	0.463768	24	5	FALSE	100.083	0	24	0	0.99714	0	7848
9606.ENSP00000360108	DNAJC6	DNAJC6	2.39419	0.000369246	0.417678	0.354589	46	5	FALSE	101.587	0	46	0	0.997571	0	49444
9606.ENSP00000360002	GSTA4	GSTA4	2.44502	0.000191589	0.408994	0.439746	44	5	FALSE	106.545	0	44	0	0.997483	0	37738
9606.ENSP00000359864	GPC4	GPC4	2.58454	0.00192583	0.386916	0.316239	27	5	FALSE	107.481	0	27	0	0.997239	0	249592
9606.ENSP00000359804	FUBP1	FUBP1	2.53734	0.000117574	0.394113	0.296296	28	5	FALSE	96.6071	0	28	0	0.997322	0	16348
9606.ENSP00000359719	PRKACB	PRKACB	2.17635	0.00321218	0.459485	0.15905	111	4	FALSE	102.514	0	111	0	0.997951	0	448612
9606.ENSP00000359557	LDOC1	LDOC1	3.40405	0	0.293768	0	1	5	FALSE	48	0	1	0	0.995812	0	0	0
9606.ENSP00000359526	SLC25A28	SLC25A28	2.84595	0.000111185	0.351376	0.442857	21	5	FALSE	43.7143	0	21	0	0.996784	0	9676
9606.ENSP00000359506	FMR1	FMR1	2.19243	0.00305786	0.456115	0.233033	97	4	FALSE	120.423	0	97	0	0.997923	0	416304	0.0818505
9606.ENSP00000359489	AFF2	AFF2	3.02075	8.57773e-06	0.331044	0.3	5	5	FALSE	49	0	5	0	0.99648	0	600	0.244
9606.ENSP00000359478	ABCC2	ABCC2	2.52127	0.000194799	0.396626	0.396639	35	4	FALSE	92.4286	0	35	0	0.99735	0	25202
9606.ENSP00000359380	SCD	SCD	2.33195	0.0013957	0.428826	0.402211	49	5	FALSE	150.449	0	49	0	0.99768	0	174054
9606.ENSP00000359285	CHRNA4	CHRNA4	2.67739	0.000367989	0.373499	0.360816	48	5	FALSE	62.2292	0	48	0	0.997078	0	39214
9606.ENSP00000359215	TLX1	TLX1	2.82832	4.90933e-05	0.353567	0.151515	12	5	FALSE	54.9167	0	12	0	0.996815	0	4238
9606.ENSP00000359128	NPM3	NPM3	2.98133	9.21595e-07	0.335421	0.166667	4	5	FALSE	81.5	0	4	0	0.996548	0	178
9606.ENSP00000359077	L1CAM	L1CAM	2.57884	5.84763e-05	0.387772	0.209486	23	5	FALSE	93.8261	0	23	0	0.997249	0	9098	0.110985
9606.ENSP00000359025	STXBP3	STXBP3	2.59232	0.0011412	0.385754	0.32	25	5	FALSE	70.52	0	25	0	0.997226	0	100124
9606.ENSP00000359019	PITX3	PITX3	2.50674	0.000170172	0.398924	0.467236	27	5	FALSE	116.519	0	27	0	0.997375	0	20052
9606.ENSP00000359000	GBF1	GBF1	2.61151	0.000633206	0.38292	0.51	25	5	FALSE	64.48	0	25	0	0.997192	0	53856
9606.ENSP00000358983	NFKB2	NFKB2	2.27334	0.000215564	0.439881	0.540932	67	4	FALSE	200.716	0	67	0	0.997782	0	47138	0.14813
9606.ENSP00000358963	HTR1B	HTR1B	2.68465	7.18039e-05	0.372488	0.492063	28	5	FALSE	86.3929	0	28	0	0.997065	0	10456
9606.ENSP00000358945	OPN1MW2	ENSP00000358945	3.59025	0	0.278532	0	1	6	FALSE	26	0	1	0	0.995487	0	0	0
9606.ENSP00000358903	CYP17A1	CYP17A1	2.45436	0.000500234	0.407439	0.300142	38	5	FALSE	98.9474	0	38	0	0.997466	0	57734	0.0941209
9606.ENSP00000358894	CNNM2	CNNM2	3.01349	0.000477855	0.331842	0.111111	9	5	FALSE	24.1111	0	9	0	0.996492	0	42758
9606.ENSP00000358727	GSTO1	GSTO1	2.48029	0.00032346	0.403179	0.341176	51	5	FALSE	78.5098	0	51	0	0.997421	0	46578
9606.ENSP00000358525	NGF	NGF	2.01193	0.0037152	0.497035	0.282866	228	4	FALSE	148.022	0	228	0	0.998237	0	790034
9606.ENSP00000358513	CNR1	CNR1	2.22614	0.00130924	0.449208	0.317254	99	5	FALSE	135.707	0	99	0	0.997864	0	236246	0.0963073
9606.ENSP00000358474	BRCC3	BRCC3	2.52801	0.000443609	0.395568	0.363023	39	5	FALSE	84.6154	0	39	0	0.997338	0	48124
9606.ENSP00000358466	RAB39B	RAB39B	2.59077	6.1527e-05	0.385986	0.558201	28	5	FALSE	92.5	0	28	0	0.997229	0	8800
9606.ENSP00000358327	CASP7	CASP7	2.21525	0.0011323	0.451417	0.45525	84	4	FALSE	172.857	0	84	0	0.997883	0	155710	0.119533
9606.ENSP00000358147	CACUL1	CACUL1	2.92894	6.61963e-05	0.34142	0.2	11	5	FALSE	47.6364	0	11	0	0.996639	0	4026	0.144565
9606.ENSP00000358140	EIF3A	EIF3A	2.41961	0.000626958	0.41329	0.342383	52	5	FALSE	100.173	0	52	0	0.997527	0	72886
9606.ENSP00000358106	PREP	PREP	2.48963	0.000178953	0.401667	0.307692	27	5	FALSE	105	0	27	0	0.997405	0	21714
9606.ENSP00000358099	RGS10	RGS10	2.94139	1.9204e-05	0.339975	0.333333	6	5	FALSE	63.6667	0	6	0	0.996618	0	1814
9606.ENSP00000358089	TIAL1	TIAL1	2.60218	0.000158084	0.384293	0.328629	32	5	FALSE	72.0938	0	32	0	0.997209	0	16020	0.0912548
9606.ENSP00000358081	BAG3	BAG3	2.35737	0.000611552	0.424202	0.305292	67	4	FALSE	113.582	0	67	0	0.997635	0	82626
9606.ENSP00000358072	ATG5	ATG5	2.139	0.00169796	0.467507	0.425865	119	4	FALSE	167.277	0	119	0	0.998016	0	324504
9606.ENSP00000358042	QRSL1	QRSL1	2.86878	2.66251e-05	0.348581	0.277778	9	5	FALSE	65.2222	0	9	0	0.996744	0	2320
9606.ENSP00000358033	PDSS2	PDSS2	2.91442	0.000140329	0.343122	0.197802	14	5	FALSE	28.0714	0	14	0	0.996665	0	7330
9606.ENSP00000358022	MCL1	MCL1	2.1473	0.000685983	0.4657	0.428145	130	4	FALSE	173.546	0	130	0	0.998001	0	155806
9606.ENSP00000357980	HTRA1	HTRA1	2.52386	9.60995e-05	0.396219	0.215789	20	4	FALSE	121.3	0	20	0	0.997345	0	13494
9606.ENSP00000357906	TNFAIP8L2	TNFAIP8L2	2.71836	6.65045e-07	0.367869	0.619048	7	5	FALSE	161.429	0	7	0	0.997006	0	210
9606.ENSP00000357801	S100A10	S100A10	2.48133	0.000433276	0.40301	0.2	20	4	FALSE	136.85	0	20	0	0.997419	0	53188
9606.ENSP00000357727	S100A9	S100A9	2.4834	0.000166202	0.402673	0.495837	47	5	FALSE	148.468	0	47	0	0.997416	0	28814
9606.ENSP00000357655	CCN6	WISP3	3.15456	0	0.317001	1	3	5	FALSE	63	0	3	0	0.996246	0	0	0.552632
9606.ENSP00000357637	EBF3	EBF3	2.88797	7.23195e-06	0.346264	0.190476	7	5	FALSE	77	0	7	0	0.996711	0	670
9606.ENSP00000357565	ZUP1	ZUFSP	2.9222	0.000112602	0.342208	0.466667	6	5	FALSE	128	0	6	0	0.996651	0	9766
9606.ENSP00000357535	ECHS1	ECHS1	2.54876	0.000242972	0.392348	0.21164	28	5	FALSE	82.1786	0	28	0	0.997302	0	27902
9606.ENSP00000357494	ROS1	ROS1	2.486	4.0277e-05	0.402253	0.494737	20	4	FALSE	175.1	0	20	0	0.997411	0	7664
9606.ENSP00000357480	NUS1	NUS1	2.87967	0.00010212	0.347262	0.236364	11	5	FALSE	41.0909	0	11	0	0.996725	0	6686
9606.ENSP00000357389	SLC50A1	SLC50A1	3.39056	3.59691e-06	0.294937	0.333333	4	6	FALSE	16.25	0	4	0	0.995835	0	126	0.275862
9606.ENSP00000357360	MTX1	MTX1	2.90716	4.47787e-06	0.343979	0.571429	8	5	FALSE	80.625	0	8	0	0.996677	0	596
9606.ENSP00000357342	HCN3	HCN3	3.09025	4.84925e-05	0.323599	0.333333	7	5	FALSE	32.5714	0	7	0	0.996358	0	3612
9606.ENSP00000357307	SYT11	SYT11	2.53423	0.000586618	0.394597	0.284848	45	5	FALSE	64.2	0	45	0	0.997327	0	54260
9606.ENSP00000357297	RNF146	RNF146	2.6862	0.00109328	0.372273	0.575758	12	5	FALSE	143.833	0	12	0	0.997062	0	120442
9606.ENSP00000357283	LMNA	LMNA	2.18361	0.00202925	0.457957	0.33768	94	4	FALSE	169.106	0	94	0	0.997938	0	273190	0.112813
9606.ENSP00000357255	BGLAP	BGLAP	2.2972	0.000412125	0.435313	0.478559	75	5	FALSE	174.867	0	75	0	0.99774	0	85122
9606.ENSP00000357206	NES	NES	2.16442	0.000579534	0.462018	0.403593	118	4	FALSE	162.458	0	118	0	0.997971	0	139682	0.107731
9606.ENSP00000357055	PEA15	PEA15	2.51452	2.53786e-05	0.39769	0.352632	20	5	FALSE	155.3	0	20	0	0.997361	0	4630
9606.ENSP00000356959	NR1I3	NR1I3	2.52541	5.93323e-05	0.395975	0.448276	30	5	FALSE	104.733	0	30	0	0.997342	0	10828
9606.ENSP00000356954	CCN2	CTGF	2.20021	0.0013444	0.454503	0.47156	110	4	FALSE	172.727	0	110	0	0.997909	0	220836	0.119198
9606.ENSP00000356946	FCGR3A	FCGR3A	2.33766	0.000414842	0.427779	0.47573	110	4	FALSE	135.227	0	110	0	0.99767	0	85480	0.113066
9606.ENSP00000356840	POU2F1	POU2F1	2.4917	0.000135058	0.401332	0.506667	25	5	FALSE	175.88	0	25	0	0.997401	0	16524
9606.ENSP00000356832	SGK1	SGK1	2.25726	0.00174509	0.443015	0.349206	63	4	FALSE	158.302	0	63	0	0.99781	0	201444
9606.ENSP00000356705	DNM3	DNM3	2.42998	0.000390901	0.411526	0.215854	41	5	FALSE	97.2683	0	41	0	0.997509	0	47842
9606.ENSP00000356702	PIGC	PIGC	2.91909	1.98443e-05	0.342573	0.133333	6	5	FALSE	61.1667	0	6	0	0.996657	0	1966	0.190104
9606.ENSP00000356694	FASLG	FASLG	2.22614	0.000213005	0.449208	0.534808	111	4	FALSE	182.712	0	111	0	0.997864	0	62074
9606.ENSP00000356652	CACYBP	CACYBP	2.48288	0.000117536	0.402757	0.367725	28	5	FALSE	138.714	0	28	0	0.997417	0	18482	0.13717
9606.ENSP00000356591	SOAT1	SOAT1	2.73548	0.000196513	0.365567	0.264706	17	5	FALSE	72.8235	0	17	0	0.996977	0	21394	0.126007
9606.ENSP00000356574	QSOX1	QSOX1	2.74015	4.49063e-05	0.364944	0.266667	10	5	FALSE	103.2	0	10	0	0.996968	0	3898
9606.ENSP00000356562	XPR1	XPR1	3.01141	0.000164837	0.33207	0.111111	10	5	FALSE	29.2	0	10	0	0.996496	0	17360
9606.ENSP00000356515	UTRN	UTRN	2.45747	0.000548659	0.406923	0.122581	31	4	FALSE	105.226	0	31	0	0.997461	0	53434	0.100157
9606.ENSP00000356465	RAB32	RAB32	2.70073	6.86875e-05	0.370271	0.161765	17	5	FALSE	67.9412	0	17	0	0.997037	0	6716
9606.ENSP00000356438	PTGS2	PTGS2	2.0332	0.00306214	0.491837	0.348866	214	4	FALSE	157.397	0	214	0	0.9982	0	578368
9606.ENSP00000356354	PCMT1	PCMT1	2.69346	0.00015177	0.371269	0.102941	17	5	FALSE	64.4118	0	17	0	0.99705	0	13400
9606.ENSP00000356251	GPR37L1	GPR37L1	2.84544	6.74537e-05	0.35144	0.190476	7	5	FALSE	92.5714	0	7	0	0.996785	0	6388	0.213461
9606.ENSP00000356247	LGR6	LGR6	2.69139	0.00017322	0.371555	0.590909	12	5	FALSE	132.333	0	12	0	0.997053	0	22086
9606.ENSP00000356213	VIP	VIP	2.35996	0.000661198	0.423736	0.345342	79	5	FALSE	111.962	0	79	0	0.997631	0	126834	0.0945625
9606.ENSP00000356205	ADORA1	ADORA1	2.35477	0.000326915	0.42467	0.37632	52	5	FALSE	148.885	0	52	0	0.99764	0	71122
9606.ENSP00000356198	CHIT1	CHIT1	2.69813	0.000158152	0.370627	0.314286	15	5	FALSE	126.533	0	15	0	0.997042	0	18480
9606.ENSP00000356155	PIK3C2B	PIK3C2B	2.56224	3.15205e-05	0.390283	0.562092	18	5	FALSE	156.389	0	18	0	0.997278	0	4382
9606.ENSP00000356134	TFB1M	TFB1M	2.7417	0.000225417	0.364737	0.324138	30	5	FALSE	52.7667	0	30	0	0.996966	0	25612
9606.ENSP00000356113	SLC45A3	SLC45A3	2.79253	0.00035087	0.358098	0.17619	21	5	FALSE	38.2381	0	21	0	0.996877	0	24898	0.0810537
9606.ENSP00000356110	NUCKS1	NUCKS1	2.70902	0.000125811	0.369137	0.48538	19	5	FALSE	65.6316	0	19	0	0.997023	0	13504	0.109386
9606.ENSP00000356107	RAB29	RAB29	2.6027	0.00138975	0.384217	0.308468	32	5	FALSE	68.5625	0	32	0	0.997208	0	153596
9606.ENSP00000356105	SLC41A1	SLC41A1	2.90768	0.000546698	0.343917	0.392857	8	5	FALSE	48.625	0	8	0	0.996677	0	40584	0.153877
9606.ENSP00000356104	PM20D1	PM20D1	2.6001	0.000178119	0.3846	0.357895	20	5	FALSE	89.8	0	20	0	0.997212	0	21506
9606.ENSP00000356030	CD55	CD55	2.45747	0.00039045	0.406923	0.327696	44	4	FALSE	122.909	0	44	0	0.997461	0	50226	0.118274
9606.ENSP00000356000	PLXNA2	PLXNA2	2.6333	2.94963e-05	0.379752	0.452632	20	5	FALSE	89.5	0	20	0	0.997155	0	4646
9606.ENSP00000355938	FLVCR1	FLVCR1	2.76193	7.25998e-05	0.362066	0.514286	21	5	FALSE	55.2857	0	21	0	0.99693	0	6842	0.10316
9606.ENSP00000355930	SLC22A1	SLC22A1	2.87552	0.000351295	0.347763	0.463235	17	5	FALSE	55.4706	0	17	0	0.996733	0	42382	0.150755
9606.ENSP00000355904	ESRRG	ESRRG	2.63382	2.96258e-05	0.379677	0.282051	13	5	FALSE	141.615	0	13	0	0.997154	0	4118	0.185889
9606.ENSP00000355896	TGFB2	TGFB2	2.25259	0.000196904	0.443933	0.632278	80	4	FALSE	200.262	0	80	0	0.997818	0	42874
9606.ENSP00000355893	SLC30A10	SLC30A10	2.63226	0.000271845	0.379901	0.194805	22	5	FALSE	66.2273	0	22	0	0.997156	0	21012	0.088893
9606.ENSP00000355890	EPRS1	EPRS	2.15923	0.00465734	0.463128	0.154955	111	4	FALSE	94.991	0	111	0	0.99798	0	471222
9606.ENSP00000355865	PRKN	PARK2	2.0472	0.00635913	0.488472	0.19521	190	4	FALSE	113.242	0	190	0	0.998176	0	921146
9606.ENSP00000355759	PARP1	PARP1	2.13122	0.00211023	0.469214	0.340489	137	4	FALSE	155.27	0	137	0	0.998029	0	360492
9606.ENSP00000355747	PSEN2	PSEN2	2.28371	0.000743788	0.437883	0.255135	75	5	FALSE	106.32	0	75	0	0.997764	0	119800	0.0798698
9606.ENSP00000355675	GJC2	GJC2	2.92012	7.91116e-05	0.342451	0.307692	14	5	FALSE	36.9286	0	14	0	0.996655	0	5000
9606.ENSP00000355658	TRIM17	TRIM17	2.89315	1.84802e-05	0.345644	0.178571	8	5	FALSE	69.875	0	8	0	0.996702	0	1948	0.195576
9606.ENSP00000355651	HRES1	RAB4A	2.36307	0.000291988	0.423178	0.272727	34	4	FALSE	137.853	0	34	0	0.997625	0	45332
9606.ENSP00000355627	AGT	AGT	2.1945	0.00179172	0.455684	0.291424	122	4	FALSE	134.32	0	122	0	0.997919	0	306664
9606.ENSP00000355601	EGLN1	EGLN1	2.41286	7.10368e-05	0.414445	0.354023	30	5	FALSE	159.967	0	30	0	0.997539	0	13666
9606.ENSP00000355589	SIPA1L2	SIPA1L2	2.92324	0.000346316	0.342087	0.286765	17	5	FALSE	29.4118	0	17	0	0.996649	0	26738
9606.ENSP00000355566	TOMM20	TOMM20	2.22355	0.00104906	0.449732	0.31913	83	4	FALSE	131.157	0	83	0	0.997868	0	189298	0.0915898
9606.ENSP00000355536	MTR	MTR	2.69658	0.000221999	0.370841	0.264822	23	5	FALSE	57.6087	0	23	0	0.997044	0	21198
9606.ENSP00000355512	OPN3	OPN3	3.23444	5.065e-06	0.309173	0.3	5	5	FALSE	20.2	0	5	0	0.996107	0	212
9606.ENSP00000355471	TFB2M	TFB2M	2.54201	0.000737039	0.393389	0.214103	40	5	FALSE	62.65	0	40	0	0.997314	0	71550
9606.ENSP00000355370	CNTF	CNTF	2.28579	0.000457174	0.437486	0.440241	71	4	FALSE	168.676	0	71	0	0.99776	0	83448
9606.ENSP00000355361	CD47	CD47	2.32988	0.000220446	0.429207	0.448033	70	5	FALSE	158.929	0	70	0	0.997683	0	46254
9606.ENSP00000355330	TGM2	TGM2	2.26815	9.65903e-05	0.440887	0.471785	47	4	FALSE	216.277	0	47	0	0.997791	0	24424
9606.ENSP00000355316	GRM3	GRM3	2.51971	0.000393599	0.396871	0.386122	50	5	FALSE	84.02	0	50	0	0.997352	0	70462
9606.ENSP00000355304	MOK	MOK	2.8361	6.24015e-08	0.352597	0	2	5	FALSE	241.5	0	2	0	0.996801	0	28
9606.ENSP00000355231	BECN1	BECN1	2.04046	0.00482259	0.490086	0.272765	197	4	FALSE	139.619	0	197	0	0.998187	0	761630	0.0838997
9606.ENSP00000355217	SNX6	SNX6	2.75622	4.9245e-05	0.362815	0.397059	17	5	FALSE	61.8824	0	17	0	0.99694	0	4798
9606.ENSP00000355206	ND3	MT-ND3	2.59336	0.000162268	0.3856	0.497984	32	5	FALSE	76.9375	0	32	0	0.997224	0	28582	0.095102
9606.ENSP00000355050	CTNNBL1	CTNNBL1	2.67739	4.39809e-05	0.373499	0.48538	19	5	FALSE	76.9474	0	19	0	0.997078	0	5288
9606.ENSP00000355046	ND2	MT-ND2	2.3999	0.000653361	0.416685	0.301974	42	5	FALSE	84.1905	0	42	0	0.997561	0	75256	0.0732744
9606.ENSP00000354927	MAP3K3	MAP3K3	2.45488	0.000211602	0.407353	0.563492	28	5	FALSE	193.107	0	28	0	0.997465	0	24384
9606.ENSP00000354876	COX2	MT-CO2	2.35944	0.000577671	0.423829	0.306215	60	5	FALSE	110.117	0	60	0	0.997632	0	98724	0.0911562
9606.ENSP00000354874	SEPTIN4	C17orf47	3.16234	0	0.316221	0	1	5	FALSE	119	0	1	0	0.996233	0	0	0
9606.ENSP00000354859	DRD2	DRD2	2.21525	0.00284947	0.451417	0.218509	111	4	FALSE	93.1622	0	111	0	0.997883	0	372440
9606.ENSP00000354855	NFE2L1	NFE2L1	2.43672	0.000350629	0.410387	0.422222	36	5	FALSE	146.75	0	36	0	0.997497	0	49388	0.135426
9606.ENSP00000354850	OGA	MGEA5	2.38382	0.000481413	0.419495	0.383244	34	5	FALSE	183.971	0	34	0	0.997589	0	69648
9606.ENSP00000354826	CALD1	CALD1	2.40716	0.000101997	0.415428	0.374384	29	4	FALSE	161.586	0	29	0	0.997549	0	17988	0.141618
9606.ENSP00000354791	DCTN1	DCTN1	2.32002	0.00111107	0.431031	0.221619	67	5	FALSE	92.2239	0	67	0	0.9977	0	116400	0.0727082
9606.ENSP00000354778	CNTNAP2	CNTNAP2	2.63745	0.00123667	0.379154	0.299465	34	5	FALSE	65	0	34	0	0.997147	0	160866
9606.ENSP00000354733	SBNO2	SBNO2	2.9222	0.000102776	0.342208	0.380952	7	5	FALSE	81	0	7	0	0.996651	0	15090	0.245022
9606.ENSP00000354687	ND5	MT-ND1	2.23288	0.00210253	0.447851	0.302481	74	4	FALSE	155.568	0	74	0	0.997852	0	315768
9606.ENSP00000354681	OPA1	OPA1	2.42635	7.26577e-05	0.412142	0.535632	30	5	FALSE	143.2	0	30	0	0.997515	0	15010	0.128863
9606.ENSP00000354677	GPX7	GPX7	2.33454	0.000410169	0.428349	0.402961	62	5	FALSE	146.194	0	62	0	0.997675	0	93946
9606.ENSP00000354581	GPX6	GPX6	2.44398	0.00023484	0.409168	0.463002	44	5	FALSE	136.136	0	44	0	0.997484	0	53238	0.12723
9606.ENSP00000354573	MACF1	MACF1	2.58195	0.000476697	0.387304	0.267974	18	5	FALSE	119.056	0	18	0	0.997244	0	57824
9606.ENSP00000354558	MTOR	MTOR	1.94969	0.0057866	0.512902	0.246569	280	4	FALSE	140.271	0	280	0	0.998345	0	1065326
9606.ENSP00000354554	CYTB	MT-CYB	2.34699	0.000712065	0.426077	0.281912	58	5	FALSE	104.207	0	58	0	0.997653	0	106812
9606.ENSP00000354519	INPP5F	INPP5F	2.83766	8.26594e-05	0.352404	0.178571	8	5	FALSE	71.625	0	8	0	0.996799	0	9596
9606.ENSP00000354511	COMT	COMT	2.29512	0.00217436	0.435706	0.205756	97	5	FALSE	74.7732	0	97	0	0.997744	0	243968
9606.ENSP00000354394	STAT1	STAT1	2.10322	0.00205582	0.475462	0.361702	188	4	FALSE	155.218	0	188	0	0.998078	0	391222
9606.ENSP00000354111	DNAJC5	DNAJC5	2.47925	0.00013618	0.403347	0.329768	34	5	FALSE	113.853	0	34	0	0.997423	0	22426
9606.ENSP00000354085	ANKHD1	ANKHD1	2.91805	4.16489e-06	0.342695	0.133333	6	5	FALSE	78.8333	0	6	0	0.996658	0	586	0.235235
9606.ENSP00000353942	DRC7	CCDC135	3.20695	2.87211e-06	0.311823	0	3	5	FALSE	36	0	3	0	0.996155	0	190	0.343137
9606.ENSP00000353874	TLR9	TLR9	2.27541	0.000232144	0.43948	0.53315	105	4	FALSE	159.895	0	105	0	0.997778	0	64660
9606.ENSP00000353826	LONP1	LONP1	2.52023	0.00034792	0.396789	0.379493	44	5	FALSE	95.2045	0	44	0	0.997352	0	41328
9606.ENSP00000353820	CYP2D6	CYP2D6	2.43205	0.00052576	0.411175	0.293367	49	4	FALSE	82.5714	0	49	0	0.997505	0	71314
9606.ENSP00000353785	TPPP	TPPP	2.41183	0.000381733	0.414624	0.229167	33	4	FALSE	104.848	0	33	0	0.99754	0	41078	0.0927595
9606.ENSP00000353731	DPP4	DPP4	2.22873	0.00114092	0.448685	0.377045	91	4	FALSE	158.374	0	91	0	0.997859	0	176584
9606.ENSP00000353575	EIF2B3	EIF2B3	2.64575	0.000396668	0.377965	0.161905	21	5	FALSE	58	0	21	0	0.997133	0	36242
9606.ENSP00000353508	MAP2	MAP2	2.19658	0.00119049	0.455254	0.34245	93	4	FALSE	133.419	0	93	0	0.997915	0	191124	0.0908233
9606.ENSP00000353462	CASS4	CASS4	2.73133	1.81787e-05	0.366122	0.8	16	5	FALSE	83.125	0	16	0	0.996984	0	1302	0.140784
9606.ENSP00000353401	CUX1	CUX1	2.37396	0.000381954	0.421237	0.25784	42	4	FALSE	122.905	0	42	0	0.997606	0	51448	0.103589
9606.ENSP00000353362	CACNA1A	CACNA1A	2.3444	0.0010446	0.426549	0.219298	57	5	FALSE	83.0877	0	57	0	0.997658	0	118986	0.0676467
9606.ENSP00000353246	MAK16	MAK16	2.91598	0.000104524	0.342938	0.292398	19	5	FALSE	39.5263	0	19	0	0.996662	0	7806	0.119097
9606.ENSP00000353238	SPN	SPN	2.39678	0.000183162	0.417226	0.587481	52	4	FALSE	155.462	0	52	0	0.997567	0	31994	0.135757
9606.ENSP00000353224	TFRC	TFRC	2.10737	0.00527973	0.474526	0.239253	149	4	FALSE	134.295	0	149	0	0.998071	0	691062
9606.ENSP00000353104	DHDDS	DHDDS	3.06587	0.00010161	0.326172	0.222222	9	5	FALSE	22.1111	0	9	0	0.996401	0	4898
9606.ENSP00000353099	HLA-DRB1	HLA-DRB1	2.39471	0.000425404	0.417587	0.285338	68	5	FALSE	110.559	0	68	0	0.99757	0	71062	0.0975806
9606.ENSP00000353032	P2RX4	P2RX4	2.54149	0.000284002	0.393469	0.353576	39	5	FALSE	115.667	0	39	0	0.997314	0	49014
9606.ENSP00000352882	PLXNA4	PLXNA4	2.50882	0.00028842	0.398594	0.263547	29	5	FALSE	93.5862	0	29	0	0.997371	0	28934
9606.ENSP00000352833	PTPN22	PTPN22	2.37085	0.000457084	0.42179	0.339978	43	5	FALSE	138.442	0	43	0	0.997612	0	58530
9606.ENSP00000352672	PGLYRP4	PGLYRP4	4.09388	0	0.244267	0	1	6	FALSE	3	0	1	0	0.99461	0	0
9606.ENSP00000352601	LRP10	LRP10	2.91027	1.3773e-05	0.343611	0.47619	7	5	FALSE	84	0	7	0	0.996672	0	1174	0.246945
9606.ENSP00000352572	PCNT	PCNT	2.38589	0.000212276	0.41913	0.36129	31	5	FALSE	136.839	0	31	0	0.997586	0	31604	0.116162
9606.ENSP00000352561	CALCR	CALCR	2.49689	6.77918e-05	0.400499	0.37619	21	5	FALSE	163.857	0	21	0	0.997392	0	11650
9606.ENSP00000352516	DNMT1	DNMT1	2.15353	0.00190157	0.464355	0.350041	111	4	FALSE	153.721	0	111	0	0.99799	0	325898
9606.ENSP00000352413	TMC3	TMC3	4.0389	0.000106088	0.247592	0	2	6	FALSE	5	0	2	0	0.994706	0	7620	0.5
9606.ENSP00000352358	TRPV6	TRPV6	2.72562	0.000134563	0.366889	0.241107	23	5	FALSE	51.6087	0	23	0	0.996994	0	11250
9606.ENSP00000352264	CD2AP	CD2AP	2.35114	0.000607782	0.425325	0.261836	46	4	FALSE	120.587	0	46	0	0.997646	0	76666
9606.ENSP00000352252	H3C10	HIST1H3J	2.61515	1.89604e-05	0.382388	0.460145	24	5	FALSE	102.208	0	24	0	0.997186	0	3028	0.129871
9606.ENSP00000352157	MAPK10	MAPK10	2.27438	0.000706958	0.439681	0.283644	70	4	FALSE	136.543	0	70	0	0.99778	0	113628
9606.ENSP00000352121	PIK3CG	PIK3CG	2.25571	0.000208337	0.44332	0.435693	73	4	FALSE	171.644	0	73	0	0.997812	0	47168
9606.ENSP00000352097	SPTSSB	SPTSSB	3.15041	1.52423e-05	0.317419	0.333333	3	5	FALSE	44	0	3	0	0.996254	0	904	0.355014
9606.ENSP00000351908	MAP3K5	MAP3K5	2.17116	0.000862307	0.460583	0.379304	105	4	FALSE	164.286	0	105	0	0.99796	0	159568
9606.ENSP00000351813	MARCHF5	2021-03-05	2.70228	2.72324e-05	0.370058	0.457143	21	5	FALSE	81.1905	0	21	0	0.997034	0	3818	0.128391
9606.ENSP00000351789	PELI1	PELI1	2.69606	4.4511e-05	0.370912	0.69697	12	5	FALSE	137.5	0	12	0	0.997045	0	3800
9606.ENSP00000351777	VCP	VCP	2.1084	0.00300554	0.474293	0.223992	157	4	FALSE	111.369	0	157	0	0.998069	0	458924
9606.ENSP00000351742	TFEB	TFEB	2.26712	0.00189291	0.441089	0.396653	67	5	FALSE	140.015	0	67	0	0.997792	0	221494	0.102264
9606.ENSP00000351614	SYN3	SYN3	2.5778	0.000130583	0.387928	0.3083	23	5	FALSE	89.4783	0	23	0	0.997251	0	15494
9606.ENSP00000351497	FCGR2B	FCGR2B	2.38174	0.000275358	0.419861	0.552454	83	4	FALSE	142.892	0	83	0	0.997593	0	50722	0.125443
9606.ENSP00000351379	PFN3	PFN3	2.74533	5.41931e-05	0.364255	0.333333	3	5	FALSE	237	0	3	0	0.996959	0	7440
9606.ENSP00000351342	PTPN5	PTPN5	2.50259	0.000110197	0.399585	0.367424	33	5	FALSE	109.788	0	33	0	0.997382	0	19798
9606.ENSP00000351273	CASP8	CASP8	2.07313	0.00286956	0.482362	0.353073	180	4	FALSE	157.65	0	180	0	0.99813	0	473316
9606.ENSP00000351132	RHOT1	RHOT1	2.53942	0.000328488	0.393791	0.347126	30	5	FALSE	89.2333	0	30	0	0.997318	0	34214
9606.ENSP00000351059	CX3CR1	CX3CR1	2.31743	0.000283924	0.431513	0.509524	85	4	FALSE	157.294	0	85	0	0.997705	0	70668
9606.ENSP00000351022	TPM1	TPM1	2.53008	0.000165485	0.395244	0.2	26	5	FALSE	93.8077	0	26	0	0.997334	0	19188	0.101372
9606.ENSP00000350934	RABEP2	RABEP2	3.18776	4.25484e-05	0.3137	0.166667	4	5	FALSE	33.25	0	4	0	0.996189	0	2896	0.259921
9606.ENSP00000350928	GAD1	GAD1	2.21214	0.00144214	0.452052	0.289547	108	4	FALSE	104.389	0	108	0	0.997888	0	257188
9606.ENSP00000350815	NR3C2	NR3C2	2.33766	0.000456726	0.427779	0.279184	50	5	FALSE	129.9	0	50	0	0.99767	0	70382
9606.ENSP00000350512	COPS5	COPS5	2.2251	0.00199402	0.449417	0.206588	89	4	FALSE	116.517	0	89	0	0.997866	0	262612
9606.ENSP00000350386	CHM	CHM	2.63589	0.0003097	0.379378	0.226601	29	5	FALSE	63.8966	0	29	0	0.99715	0	26056
9606.ENSP00000350224	BMX	BMX	2.52541	0.000114605	0.395975	0.421053	20	5	FALSE	174.8	0	20	0	0.997342	0	13972
9606.ENSP00000350223	DNAJC14	DNAJC14	2.68517	7.3374e-05	0.372416	0.145455	11	5	FALSE	99.6364	0	11	0	0.997064	0	7402	0.149282
9606.ENSP00000350052	POTEF	POTEF	2.13382	0.000495861	0.468644	0.452556	98	4	FALSE	205.531	0	98	0	0.998025	0	111394	0.129591
9606.ENSP00000350050	TMEM229B	TMEM229B	3.65197	6.50187e-05	0.273825	0	3	6	FALSE	10	0	3	0	0.99538	0	3380	0.333333
9606.ENSP00000350005	GIP	GIP	2.57884	0.000109392	0.387772	0.445235	38	5	FALSE	90.7368	0	38	0	0.997249	0	20382	0.108537
9606.ENSP00000349960	ACTB	ACTB	1.75571	0.0298342	0.569572	0.141897	569	4	FALSE	112.086	0	569	0	0.998683	0	4559410	0.0610824
9606.ENSP00000349860	GFPT1	GFPT1	2.52593	6.49541e-05	0.395893	0.266667	21	5	FALSE	113.667	0	21	0	0.997342	0	7936
9606.ENSP00000349594	ELAVL4	ELAVL4	2.34129	0.000908832	0.427116	0.319807	46	4	FALSE	119.152	0	46	0	0.997663	0	94826
9606.ENSP00000349588	ANK2	ANK2	2.37915	0.00110112	0.420318	0.193587	58	4	FALSE	76.7759	0	58	0	0.997597	0	103242
9606.ENSP00000349446	ARG1	ARG1	2.30705	0.000868343	0.433453	0.578277	90	4	FALSE	172.044	0	90	0	0.997723	0	134530
9606.ENSP00000349437	IGF2R	IGF2R	2.27386	0.0010999	0.439781	0.214912	57	4	FALSE	120.088	0	57	0	0.997781	0	141118
9606.ENSP00000349428	PTBP1	PTBP1	2.34025	0.000473776	0.427305	0.323232	55	5	FALSE	121.218	0	55	0	0.997665	0	72876
9606.ENSP00000349365	IL27	IL27	2.70384	0	0.369845	1	13	5	FALSE	243.462	0	13	0	0.997032	0	0
9606.ENSP00000349259	SPTBN1	SPTBN1	2.45228	0.00061982	0.407783	0.215152	45	5	FALSE	71.5556	0	45	0	0.99747	0	63442
9606.ENSP00000349156	SIAH1	SIAH1	2.36048	0.000252268	0.423643	0.274603	36	4	FALSE	140.694	0	36	0	0.99763	0	35548
9606.ENSP00000349076	ATN1	ATN1	2.43776	0.000127014	0.410213	0.371921	29	5	FALSE	127.379	0	29	0	0.997495	0	18500	0.117292
9606.ENSP00000349022	ARC	ARC	2.53838	0.000130621	0.393952	0.385081	32	5	FALSE	99	0	32	0	0.99732	0	17740
9606.ENSP00000348645	PXDNL	PXDNL	3.13382	2.26163e-06	0.3191	0.333333	3	5	FALSE	46.3333	0	3	0	0.996283	0	176
9606.ENSP00000348521	GJB6	GJB6	2.66183	4.54852e-05	0.375682	0.4	11	5	FALSE	106.545	0	11	0	0.997105	0	6166	0.150488
9606.ENSP00000348489	FBRS	FBRS	3.41234	9.14292e-06	0.293054	0	3	6	FALSE	17.6667	0	3	0	0.995797	0	620	0.340136
9606.ENSP00000348461	RAC1	RAC1	2.15301	0.00262013	0.464466	0.230527	124	4	FALSE	127.935	0	124	0	0.997991	0	374926
9606.ENSP00000348459	ACMSD	ACMSD	2.60322	0.000223134	0.38414	0.471264	30	5	FALSE	66.9333	0	30	0	0.997207	0	27346
9606.ENSP00000348380	CYP20A1	CYP20A1	3.08195	4.72753e-05	0.32447	0.133333	6	5	FALSE	39.5	0	6	0	0.996373	0	3604
9606.ENSP00000348337	ATP11AUN	ATP11AUN	3.92998	0	0.254454	0	1	6	FALSE	7	0	1	0	0.994896	0	0	0
9606.ENSP00000348299	TRIM13	TRIM13	2.54616	0.000676485	0.392748	0.173333	25	5	FALSE	91.8	0	25	0	0.997306	0	61586	0.101822
9606.ENSP00000348278	STK39	STK39	2.58039	0.000421888	0.387538	0.352217	29	5	FALSE	65.1034	0	29	0	0.997247	0	43998
9606.ENSP00000348170	HP	HP	2.30861	0.00087737	0.433161	0.357753	91	5	FALSE	133.341	0	91	0	0.99772	0	132210
9606.ENSP00000348069	SREBF1	SREBF1	2.14782	0.00105104	0.465588	0.388862	111	4	FALSE	165.946	0	111	0	0.998	0	204026	0.107339
9606.ENSP00000347979	FAS	FAS	2.23133	0.000368107	0.448164	0.46826	104	4	FALSE	166.885	0	104	0	0.997855	0	87464
9606.ENSP00000347948	TNFRSF14	TNFRSF14	2.71836	9.16591e-06	0.367869	0.527473	14	5	FALSE	154.429	0	14	0	0.997006	0	1680	0.24925
9606.ENSP00000347942	RET	RET	2.24533	0.000556076	0.445368	0.398021	73	4	FALSE	165.863	0	73	0	0.99783	0	94546
9606.ENSP00000347684	LMX1B	LMX1B	2.69502	0.000476922	0.371055	0.239919	32	5	FALSE	55.2812	0	32	0	0.997047	0	35028	0.087322
9606.ENSP00000347649	P3H4	LEPREL4	3.40612	1.39542e-06	0.293589	0	2	6	FALSE	21.5	0	2	0	0.995808	0	50	0.5
9606.ENSP00000347538	SYT17	SYT17	2.90353	2.43748e-06	0.344409	0.666667	7	5	FALSE	82.2857	0	7	0	0.996684	0	422
9606.ENSP00000347451	LINGO1	LINGO1	2.58506	0.000256458	0.386838	0.407115	23	5	FALSE	112.13	0	23	0	0.997239	0	32546	0.132439
9606.ENSP00000347184	HTT	HTT	2.02697	0.00434688	0.493347	0.216203	191	4	FALSE	128.031	0	191	0	0.998211	0	723230	0.0754457
9606.ENSP00000347170	NEIL1	NEIL1	2.79357	5.27116e-05	0.357965	0.300654	18	5	FALSE	57.2222	0	18	0	0.996875	0	6272
9606.ENSP00000347055	MYL4	MYL4	2.87189	5.59581e-05	0.348203	0.0909091	12	5	FALSE	45.9167	0	12	0	0.996739	0	3438
9606.ENSP00000346886	GABPA	GABPA	2.69761	5.02889e-05	0.370698	0.266667	16	5	FALSE	86.3125	0	16	0	0.997042	0	4852
9606.ENSP00000346839	FN1	FN1	1.95021	0.0102965	0.512766	0.22525	314	4	FALSE	127.306	0	314	0	0.998345	0	1437930	0.074227
9606.ENSP00000346768	UGT1A9	UGT1A9	2.6167	0.000110902	0.382161	0.431818	33	5	FALSE	74.4848	0	33	0	0.997183	0	17946
9606.ENSP00000346671	FYN	FYN	2.09907	0.00339675	0.476402	0.247675	155	4	FALSE	139.852	0	155	0	0.998085	0	532416
9606.ENSP00000346534	SCN8A	SCN8A	2.58351	0.000157054	0.387071	0.282353	35	5	FALSE	69.2286	0	35	0	0.997241	0	21886	0.0838118
9606.ENSP00000346483	DDRGK1	DDRGK1	2.89834	0.000209067	0.345025	0.359477	18	5	FALSE	33.8889	0	18	0	0.996693	0	10012
9606.ENSP00000346437	ATG7	ATG7	2.1167	0.00164475	0.472433	0.37569	131	4	FALSE	160.588	0	131	0	0.998055	0	320084
9606.ENSP00000346240	FBXO2	FBXO2	2.59647	8.11999e-05	0.385138	0.275	16	5	FALSE	97.5625	0	16	0	0.997219	0	9118	0.118758
9606.ENSP00000346206	TAP1	TAP1	2.70021	1.49282e-05	0.370342	0.533333	15	5	FALSE	114.667	0	15	0	0.997038	0	3462
9606.ENSP00000346148	PRKAA1	PRKAA1	2.31795	0.000653202	0.431416	0.354637	57	5	FALSE	130.456	0	57	0	0.997704	0	116988
9606.ENSP00000346103	GPX4	GPX4	2.25882	0.000813224	0.44271	0.360273	79	4	FALSE	140.608	0	79	0	0.997807	0	160548
9606.ENSP00000346067	RPSA	RPSA	2.2832	0.000797681	0.437983	0.325504	82	4	FALSE	108.707	0	82	0	0.997764	0	122622
9606.ENSP00000345997	DMPK	DMPK	2.72095	8.23291e-05	0.367518	0.183824	17	5	FALSE	68.1765	0	17	0	0.997002	0	7344
9606.ENSP00000345968	PGLYRP2	PGLYRP2	3.03734	1.49597e-06	0.329235	0.333333	3	5	FALSE	78.6667	0	3	0	0.996451	0	186
9606.ENSP00000345731	DLG1	DLG1	2.37293	0.000391799	0.421421	0.24898	50	4	FALSE	105.58	0	50	0	0.997608	0	65142
9606.ENSP00000345728	ATP7A	ATP7A	2.30913	0.000769332	0.433064	0.240816	50	4	FALSE	149.84	0	50	0	0.997719	0	114420
9606.ENSP00000345719	TOR1A	TOR1A	2.42739	0.00048782	0.411966	0.174688	34	5	FALSE	88.1765	0	34	0	0.997513	0	51314
9606.ENSP00000345681	GATA2	GATA2	2.31691	0.000423959	0.43161	0.391257	61	4	FALSE	149.984	0	61	0	0.997706	0	79660	0.117083
9606.ENSP00000345672	CTSB	CTSB	2.14315	0.00220015	0.466602	0.300258	125	4	FALSE	150.144	0	125	0	0.998008	0	369610
9606.ENSP00000345571	E2F1	E2F1	2.29564	0.00152307	0.435608	0.436364	66	4	FALSE	162.045	0	66	0	0.997743	0	221442	0.123487
9606.ENSP00000345393	MAFF	MAFF	2.89938	1.03522e-05	0.344902	0.388889	9	5	FALSE	76.7778	0	9	0	0.996691	0	816	0.2219
9606.ENSP00000345347	HMGB1	HMGB1	2.14678	0.000382678	0.465813	0.464426	120	4	FALSE	185.258	0	120	0	0.998002	0	113092
9606.ENSP00000345344	CTSL	CTSL	2.32573	0.000245773	0.429973	0.344809	61	4	FALSE	154.361	0	61	0	0.99769	0	53254
9606.ENSP00000345229	DNER	DNER	2.76349	3.3889e-05	0.361862	0.374269	19	5	FALSE	73.1053	0	19	0	0.996928	0	4190	0.136645
9606.ENSP00000345195	UBQLN2	UBQLN2	2.3112	0.00153023	0.432675	0.287423	77	5	FALSE	98.7532	0	77	0	0.997716	0	201058	0.077565
9606.ENSP00000345179	APOD	APOD	2.69139	0.00107822	0.371555	0.281385	22	5	FALSE	75.2727	0	22	0	0.997053	0	156120
9606.ENSP00000345023	GSTO2	GSTO2	2.59232	0.000157622	0.385754	0.421053	38	5	FALSE	72.2895	0	38	0	0.997226	0	23078
9606.ENSP00000344479	NR4A2	NR4A2	2.2723	0.000721886	0.440082	0.309176	59	4	FALSE	137.085	0	59	0	0.997783	0	107582
9606.ENSP00000344456	CTNNB1	CTNNB1	1.87552	0.0186552	0.533186	0.173747	403	4	FALSE	117.422	0	403	0	0.998475	0	2559740
9606.ENSP00000344220	PDPK1	PDPK1	2.37915	8.38911e-05	0.420318	0.48	50	5	FALSE	154.32	0	50	0	0.997597	0	16870
9606.ENSP00000344192	IL17A	IL17A	2.17376	0.000515382	0.460033	0.489892	152	4	FALSE	160.375	0	152	0	0.997955	0	157364
9606.ENSP00000344173	GRM8	GRM8	2.50778	0.000386213	0.398759	0.382114	42	5	FALSE	90.5	0	42	0	0.997373	0	68042
9606.ENSP00000344166	TMEM189-UBE2V1	ENSP00000344166	2.79046	6.86033e-05	0.358364	0.358974	13	5	FALSE	77	0	13	0	0.996881	0	7224
9606.ENSP00000343925	ESR2	ESR2	2.12967	0.00152209	0.469557	0.323669	111	4	FALSE	170.459	0	111	0	0.998032	0	278542
9606.ENSP00000343741	ATR	ATR	2.37241	0.000336542	0.421513	0.352201	54	5	FALSE	134.222	0	54	0	0.997609	0	56042
9606.ENSP00000343658	MAP4K4	MAP4K4	2.62189	1.7319e-05	0.381405	0.421053	19	5	FALSE	131.789	0	19	0	0.997174	0	2844
9606.ENSP00000343526	USP1	USP1	2.44969	0.000308742	0.408215	0.391892	37	5	FALSE	115.054	0	37	0	0.997474	0	43526
9606.ENSP00000343339	P2RX2	P2RX2	2.64782	8.10967e-05	0.377669	0.409524	21	5	FALSE	75.5238	0	21	0	0.997129	0	11096
9606.ENSP00000343288	FOXN3	FOXN3	2.77282	1.04567e-05	0.360643	0.285714	8	5	FALSE	117.25	0	8	0	0.996911	0	1296	0.222011
9606.ENSP00000343223	TCL1B	TCL1B	2.56691	2.30237e-06	0.389574	0.621212	12	5	FALSE	221.333	0	12	0	0.99727	0	558	0.252376
9606.ENSP00000342924	MCPH1	MCPH1	2.8278	0.000200526	0.353632	0.154412	17	5	FALSE	47.0588	0	17	0	0.996816	0	14666
9606.ENSP00000342793	PLD1	PLD1	2.4279	0.00071194	0.411878	0.192063	36	5	FALSE	102.139	0	36	0	0.997512	0	90672	0.0929127
9606.ENSP00000342755	RNF41	RNF41	2.5778	0.000143944	0.387928	0.280632	23	5	FALSE	113.609	0	23	0	0.997251	0	19170
9606.ENSP00000342560	HRH3	HRH3	2.71629	0.000186435	0.36815	0.229839	32	5	FALSE	57.5625	0	32	0	0.99701	0	16776
9606.ENSP00000342385	PTGES	PTGES	2.44087	0.000110435	0.40969	0.515873	28	5	FALSE	212.857	0	28	0	0.99749	0	24294
9606.ENSP00000342331	BORCS7	C10orf32	3.77334	8.95861e-07	0.265017	0.666667	3	6	FALSE	7.33333	0	3	0	0.995168	0	24	0.458333
9606.ENSP00000342007	CYP1A2	CYP1A2	2.44917	0.000206013	0.408302	0.42449	50	5	FALSE	92.26	0	50	0	0.997475	0	43682
9606.ENSP00000341992	NANOS3	NANOS3	3.02127	1.24553e-05	0.330987	0.333333	6	5	FALSE	65	0	6	0	0.996479	0	802	0.292042
9606.ENSP00000341826	HNRNPA1	HNRNPA1	2.19969	0.00212867	0.45461	0.282842	93	4	FALSE	118.355	0	93	0	0.99791	0	292432
9606.ENSP00000341680	DTNBP1	DTNBP1	2.66649	0.000439641	0.375024	0.237903	32	5	FALSE	63.6562	0	32	0	0.997097	0	34818	0.0929264
9606.ENSP00000341562	B4GALNT1	B4GALNT1	2.86878	0.000265649	0.348581	0.219048	15	5	FALSE	33.8667	0	15	0	0.996744	0	21092	0.0919164
9606.ENSP00000341364	TMEM230	TMEM230	2.67531	5.81072e-05	0.373788	0.752381	21	5	FALSE	88.6667	0	21	0	0.997081	0	7896	0.131358
9606.ENSP00000341170	PTN	PTN	2.46629	0.000225319	0.405468	0.462366	31	5	FALSE	157.387	0	31	0	0.997445	0	33880	0.151594
9606.ENSP00000340937	COL17A1	COL17A1	2.8999	6.66153e-05	0.34484	0.177778	10	5	FALSE	50.5	0	10	0	0.99669	0	8236	0.144828
9606.ENSP00000340913	TRPC6	TRPC6	2.39419	0.000846069	0.417678	0.246154	40	5	FALSE	100.975	0	40	0	0.997571	0	92706	0.0872299
9606.ENSP00000340874	MEF2C	MEF2C	2.33091	0.000787832	0.429016	0.297596	65	5	FALSE	134.215	0	65	0	0.997681	0	108200
9606.ENSP00000340820	MAPT	MAPT	1.96629	0.0132112	0.508573	0.152242	260	4	FALSE	109.273	0	260	0	0.998317	0	1837326	0.0627984
9606.ENSP00000340691	EIF4EBP1	EIF4EBP1	2.16598	0.000682764	0.461686	0.447807	96	4	FALSE	178.083	0	96	0	0.997969	0	128070	0.116693
9606.ENSP00000340684	MAOA	MAOA	2.40456	0.000569431	0.415876	0.286146	58	5	FALSE	83.6552	0	58	0	0.997553	0	85122
9606.ENSP00000340465	SLC20A2	SLC20A2	2.72251	0.000578735	0.367308	0.153846	13	5	FALSE	72.1538	0	13	0	0.996999	0	63158	0.119205
9606.ENSP00000340409	SMPD1	SMPD1	2.45124	0.000642921	0.407956	0.269454	42	5	FALSE	107.143	0	42	0	0.997472	0	84682
9606.ENSP00000340305	UBE2V1	UBE2V1	2.47251	0.000363597	0.404447	0.337805	41	5	FALSE	110.683	0	41	0	0.997435	0	43738
9606.ENSP00000340226	LMX1A	LMX1A	2.47355	3.78952e-05	0.404278	0.566952	27	5	FALSE	136.741	0	27	0	0.997433	0	10108
9606.ENSP00000340125	PPP1R17	PPP1R17	2.96525	3.54019e-05	0.33724	0	7	5	FALSE	43.5714	0	7	0	0.996576	0	2476	0.161255
9606.ENSP00000339906	PAX4	PAX4	2.70747	0.000327772	0.369349	0.390476	15	5	FALSE	91.6	0	15	0	0.997025	0	35116	0.145291
9606.ENSP00000339260	SLC6A13	SLC6A13	2.98807	3.7555e-06	0.334664	0.527778	9	5	FALSE	64.4444	0	9	0	0.996536	0	642
9606.ENSP00000339191	CAV1	CAV1	2.02334	0.00522612	0.494232	0.25641	196	4	FALSE	147.219	0	196	0	0.998217	0	753214	0.0868973
9606.ENSP00000339186	GRAP2	GRAP2	2.44087	0.000226898	0.40969	0.314103	40	5	FALSE	118.725	0	40	0	0.99749	0	32260
9606.ENSP00000339182	ATP13A4	ATP13A4	3.63693	0	0.274957	0	1	6	FALSE	34	0	1	0	0.995406	0	0
9606.ENSP00000339155	CRISP2	CRISP2	3.29409	3.32909e-05	0.303574	0	4	5	FALSE	14.75	0	4	0	0.996003	0	2232	0.25
9606.ENSP00000339063	EEF1A1	EEF1A1	2.16286	0.00134292	0.46235	0.279964	106	4	FALSE	126.047	0	106	0	0.997974	0	219600
9606.ENSP00000339017	ATAD1	ATAD1	2.80965	0.000100939	0.355917	0.0952381	7	5	FALSE	79.5714	0	7	0	0.996847	0	6716
9606.ENSP00000338814	BAG5	BAG5	2.50259	3.2332e-05	0.399585	0.666667	21	5	FALSE	157.095	0	21	0	0.997382	0	6642	0.161621
9606.ENSP00000338481	EPB41L2	EPB41L2	2.78475	2.53721e-05	0.359099	0.254545	11	5	FALSE	67.7273	0	11	0	0.996891	0	2966	0.130397
9606.ENSP00000338345	SNCA	SNCA	1.96058	0.0142733	0.510053	0.152002	271	4	FALSE	109.192	0	271	0	0.998327	0	2029980	0.0627518
9606.ENSP00000338283	NPAS2	NPAS2	2.61566	0.000153373	0.382312	0.413105	27	5	FALSE	89.7778	0	27	0	0.997185	0	30152	0.117051
9606.ENSP00000338235	MTDH	MTDH	2.56276	9.96177e-06	0.390204	0.527273	11	5	FALSE	208	0	11	0	0.997277	0	1650	0.235458
9606.ENSP00000337946	PACRG	PACRG	2.84077	3.502e-05	0.352018	0.290909	11	5	FALSE	56.2727	0	11	0	0.996793	0	3008
9606.ENSP00000337915	CYP3A4	CYP3A4	2.24015	0.0015365	0.4464	0.30767	83	4	FALSE	128.277	0	83	0	0.997839	0	272760
9606.ENSP00000337746	ISYNA1	ISYNA1	2.73288	8.54178e-05	0.365914	0.142857	15	5	FALSE	78.9333	0	15	0	0.996981	0	6808
9606.ENSP00000337513	SRA1	SRA1	2.55135	2.15305e-05	0.39195	0.389706	17	5	FALSE	143.588	0	17	0	0.997297	0	3804	0.159945
9606.ENSP00000337383	NLRP3	NLRP3	2.1779	0.000835063	0.459157	0.430248	118	4	FALSE	164.415	0	118	0	0.997948	0	174524
9606.ENSP00000337103	CHAT	CHAT	2.25726	0.000801814	0.443015	0.387346	81	4	FALSE	131.531	0	81	0	0.99781	0	136534
9606.ENSP00000337053	SEL1L	SEL1L	2.51297	0.000170889	0.397936	0.397727	33	5	FALSE	108.667	0	33	0	0.997364	0	24000
9606.ENSP00000336829	FGG	FGG	2.41131	0.000415489	0.414713	0.325989	60	5	FALSE	102.867	0	60	0	0.997541	0	60676	0.0928249
9606.ENSP00000336790	ATF4	ATF4	2.264	0.000424239	0.441695	0.370629	66	4	FALSE	161.364	0	66	0	0.997798	0	81230	0.117612
9606.ENSP00000336775	SYNM	SYNM	2.99429	8.84085e-06	0.333968	0.2	6	5	FALSE	49.5	0	6	0	0.996526	0	690	0.215643
9606.ENSP00000336764	OPRL1	OPRL1	2.72199	6.39555e-06	0.367378	0.454545	11	5	FALSE	107.273	0	11	0	0.997	0	1242
9606.ENSP00000336762	ANG	ANG	2.35996	0.00141884	0.423736	0.35974	56	4	FALSE	146.054	0	56	0	0.997631	0	199690
9606.ENSP00000336630	ADORA2A	ADORA2A	2.35062	0.000708876	0.425419	0.299519	65	5	FALSE	131.492	0	65	0	0.997647	0	124558
9606.ENSP00000336528	NR1I2	NR1I2	2.26245	0.00083802	0.441999	0.340032	62	4	FALSE	158.242	0	62	0	0.997801	0	134656
9606.ENSP00000335632	CHP1	CHP1	2.76349	8.456e-06	0.361862	0.0952381	7	5	FALSE	94.5714	0	7	0	0.996928	0	1280
9606.ENSP00000335544	CCKBR	CCKBR	2.81795	4.50302e-05	0.354868	0.403509	19	5	FALSE	71.3158	0	19	0	0.996833	0	4630
9606.ENSP00000335321	SF3B1	SF3B1	2.4471	0.000531877	0.408648	0.219973	39	4	FALSE	82.3077	0	39	0	0.997479	0	57972
9606.ENSP00000335158	GPR142	GPR142	3.26037	5.32998e-06	0.306713	0.3	5	5	FALSE	23	0	5	0	0.996062	0	172
9606.ENSP00000335153	HSP90AA1	HSP90AA1	1.8833	0.0184386	0.530983	0.170686	371	4	FALSE	116.655	0	371	0	0.998461	0	2473192
9606.ENSP00000335044	ARID2	ARID2	2.54098	0.000561674	0.39355	0.461988	19	5	FALSE	157.105	0	19	0	0.997315	0	78020
9606.ENSP00000334998	MT1B	MT1B	3.07573	0	0.325126	1	3	5	FALSE	80.6667	0	3	0	0.996384	0	0	0.468992
9606.ENSP00000334941	PTPRU	PTPRU	2.72718	7.31119e-05	0.366679	0.178571	8	5	FALSE	125.125	0	8	0	0.996991	0	6178
9606.ENSP00000334553	PPIL2	PPIL2	2.81743	2.20074e-05	0.354934	0.0952381	7	5	FALSE	81.1429	0	7	0	0.996834	0	1722
9606.ENSP00000334382	HOMER1	HOMER1	2.36359	0.000389668	0.423085	0.312075	49	5	FALSE	110.898	0	49	0	0.997624	0	65152	0.0921079
9606.ENSP00000334061	HDAC6	HDAC6	2.13019	0.00196146	0.469442	0.294703	132	4	FALSE	144.136	0	132	0	0.998031	0	316606
9606.ENSP00000334051	GNAL	GNAL	2.5083	0.000924938	0.398677	0.115646	49	5	FALSE	53.3469	0	49	0	0.997372	0	78440	0.0566701
9606.ENSP00000333667	SHMT2	SHMT2	2.44191	0.00070562	0.409516	0.215986	49	5	FALSE	72.0816	0	49	0	0.997488	0	74330
9606.ENSP00000333666	ADI1	ADI1	2.8584	6.25081e-06	0.349846	0.3	5	5	FALSE	99.8	0	5	0	0.996762	0	802
9606.ENSP00000333657	MX2	MX2	2.46732	0.000174466	0.405297	0.36	26	5	FALSE	134.5	0	26	0	0.997444	0	24876
9606.ENSP00000333633	MTA1	MTA1	2.51452	9.86415e-05	0.39769	0.482759	29	5	FALSE	131.931	0	29	0	0.997361	0	16574
9606.ENSP00000333568	PRKD1	PRKD1	2.39782	0.000422636	0.417045	0.195076	33	5	FALSE	127.636	0	33	0	0.997565	0	45634	0.110376
9606.ENSP00000333298	LAMP1	LAMP1	2.12396	0.00423189	0.470818	0.263567	143	4	FALSE	136.72	0	143	0	0.998042	0	607126	0.0877966
9606.ENSP00000333275	NR2C1	NR2C1	2.8278	1.76258e-05	0.353632	0.0714286	8	5	FALSE	75.375	0	8	0	0.996816	0	1784
9606.ENSP00000333203	SERPINA5	SERPINA5	2.5	0.000103363	0.4	0.383333	25	5	FALSE	148.12	0	25	0	0.997387	0	18314	0.151102
9606.ENSP00000333142	PLA2G6	PLA2G6	2.35581	0.0016485	0.424483	0.220206	58	5	FALSE	81.3793	0	58	0	0.997638	0	176262	0.0668139
9606.ENSP00000332979	BACE2	BACE2	2.45436	0.000138607	0.407439	0.378917	27	5	FALSE	118.333	0	27	0	0.997466	0	19116
9606.ENSP00000332812	PTGDR2	PTGDR2	2.63952	5.8983e-05	0.378856	0.490119	23	5	FALSE	132.217	0	23	0	0.997144	0	9408
9606.ENSP00000332643	NDN	NDN	2.47407	0.000188876	0.404193	0.225296	23	5	FALSE	137	0	23	0	0.997432	0	23886
9606.ENSP00000332488	SPPL2C	SPPL2C	2.85166	6.40164e-05	0.350673	0.133333	10	5	FALSE	50	0	10	0	0.996774	0	3548	0.120195
9606.ENSP00000332013	ZGPAT	ZGPAT	3.01193	1.83877e-05	0.332013	0.166667	4	5	FALSE	57.25	0	4	0	0.996495	0	1094
9606.ENSP00000331746	CALCA	CALCA	2.23807	0.00148257	0.446813	0.315758	100	4	FALSE	126.8	0	100	0	0.997843	0	230422
9606.ENSP00000331736	SELE	SELE	2.29564	8.21671e-05	0.435608	0.680124	92	5	FALSE	194.652	0	92	0	0.997743	0	25898	0.150776
9606.ENSP00000331358	GAST	GAST	2.42842	0.000370646	0.41179	0.436715	46	5	FALSE	116.783	0	46	0	0.997511	0	57750	0.1071
9606.ENSP00000331242	KREMEN1	KREMEN1	2.80342	1.36679e-06	0.356707	0.821429	8	5	FALSE	110.375	0	8	0	0.996858	0	206
9606.ENSP00000331103	IP6K2	IP6K2	2.63278	0.000128954	0.379827	0.441176	17	5	FALSE	102.412	0	17	0	0.997155	0	12028
9606.ENSP00000330945	TMED9	TMED9	2.61722	0.00030476	0.382085	0.492754	24	5	FALSE	63.875	0	24	0	0.997183	0	27146	0.0830621
9606.ENSP00000330918	PGP	PGP	2.67324	1.36988e-05	0.374078	0.355556	10	5	FALSE	110.6	0	10	0	0.997085	0	1680
9606.ENSP00000330696	P2RX7	P2RX7	2.33973	0.000485596	0.4274	0.37218	57	4	FALSE	143.632	0	57	0	0.997666	0	83856	0.115459
9606.ENSP00000330633	CNTN2	CNTN2	2.36878	0.000666031	0.422159	0.269345	64	4	FALSE	82.2969	0	64	0	0.997615	0	79256
9606.ENSP00000330442	PLB1	PLB1	2.74585	0.000109406	0.364186	0.384211	20	5	FALSE	59.65	0	20	0	0.996958	0	12790
9606.ENSP00000330341	SOCS3	SOCS3	2.2168	0.000525006	0.4511	0.498854	107	4	FALSE	181.056	0	107	0	0.99788	0	109224
9606.ENSP00000330264	TMPRSS9	TMPRSS9	3.25571	9.64863e-05	0.307153	0	2	6	FALSE	40.5	0	2	0	0.99607	0	12774	0.5
9606.ENSP00000330237	CASP9	CASP9	2.12552	0.000903079	0.470473	0.441351	139	4	FALSE	175.986	0	139	0	0.998039	0	206008
9606.ENSP00000329967	TBK1	TBK1	2.20695	0.00150638	0.453114	0.308484	102	5	FALSE	139.755	0	102	0	0.997897	0	244206
9606.ENSP00000329915	PSMG1	PSMG1	2.76141	2.90739e-05	0.362134	0.192308	13	5	FALSE	73.7692	0	13	0	0.996931	0	3108
9606.ENSP00000329466	SIRT7	SIRT7	2.1945	0.00131924	0.455684	0.433053	85	4	FALSE	172.059	0	85	0	0.997919	0	188264	0.115709
9606.ENSP00000329403	PCP4	PCP4	3.06691	2.04816e-06	0.326061	0.571429	7	5	FALSE	68.5714	0	7	0	0.996399	0	280	0.311039
9606.ENSP00000329357	SP1	SP1	2.16701	0.000709942	0.461465	0.404672	106	4	FALSE	173.151	0	106	0	0.997967	0	134858	0.114065
9606.ENSP00000329243	KRT7	KRT7	2.39678	4.71919e-05	0.417226	0.542529	30	4	FALSE	193.033	0	30	0	0.997567	0	11142	0.16541
9606.ENSP00000329093	TPH2	TPH2	2.63797	0.000193472	0.37908	0.340909	33	5	FALSE	69.6364	0	33	0	0.997146	0	21286
9606.ENSP00000328547	DNMT3B	DNMT3B	2.33091	0.000500253	0.429016	0.392619	58	4	FALSE	139.448	0	58	0	0.997681	0	80810
9606.ENSP00000328478	CNGA2	CNGA2	2.91079	0.000199375	0.34355	0.186813	14	5	FALSE	37.2857	0	14	0	0.996671	0	17232
9606.ENSP00000328088	PAWR	PAWR	2.57728	5.06219e-05	0.388006	0.25641	13	4	FALSE	146.923	0	13	0	0.997252	0	8030	0.172557
9606.ENSP00000327801	P4HB	P4HB	2.16183	0.00380748	0.462572	0.230664	115	4	FALSE	125.496	0	115	0	0.997976	0	475374
9606.ENSP00000327786	IZUMO1	IZUMO1	3.0529	5.76773e-05	0.327557	0	5	5	FALSE	39.4	0	5	0	0.996424	0	4004
9606.ENSP00000327589	GLUD2	GLUD2	2.58039	8.40441e-05	0.387538	0.393333	25	5	FALSE	87.6	0	25	0	0.997247	0	11076	0.103867
9606.ENSP00000327513	CSF1	CSF1	2.2417	0.000193864	0.44609	0.590866	113	4	FALSE	182.15	0	113	0	0.997837	0	59038
9606.ENSP00000327431	HBG1	HBG1	2.76193	1.68089e-05	0.362066	0.285714	7	5	FALSE	105	0	7	0	0.99693	0	2178
9606.ENSP00000327268	NDUFV2	NDUFV2	2.60581	0.000301457	0.383758	0.417004	39	5	FALSE	68.4872	0	39	0	0.997202	0	40530	0.0871795
9606.ENSP00000327251	NOS2	NOS2	2.20073	0.000760939	0.454395	0.496053	96	4	FALSE	184.562	0	96	0	0.997908	0	149060	0.126319
9606.ENSP00000327246	VIPR1	VIPR1	2.77178	3.99854e-05	0.360778	0.494737	20	5	FALSE	74.75	0	20	0	0.996913	0	4350
9606.ENSP00000327214	ATP13A2	ATP13A2	2.35477	0.00144681	0.42467	0.250213	69	5	FALSE	76.6087	0	69	0	0.99764	0	149790
9606.ENSP00000326813	YOD1	YOD1	2.73185	7.73779e-05	0.366053	0.430199	27	5	FALSE	66.7037	0	27	0	0.996983	0	6738
9606.ENSP00000326804	CUL1	CUL1	2.24689	0.00174463	0.44506	0.282784	91	4	FALSE	123.44	0	91	0	0.997828	0	279306
9606.ENSP00000326630	ZFPM1	ZFPM1	2.71058	0.00016546	0.368925	0.252964	23	5	FALSE	62.7826	0	23	0	0.99702	0	12306	0.0982009
9606.ENSP00000326519	PAGR1	PA1	3.21784	4.03797e-05	0.310767	0.4	5	5	FALSE	26.8	0	5	0	0.996136	0	4862	0.268
9606.ENSP00000326381	EIF4A2	EIF4A2	2.32106	0.000315179	0.430838	0.38415	58	4	FALSE	127.241	0	58	0	0.997699	0	58740
9606.ENSP00000326366	PSEN1	PSEN1	2.08454	0.00264675	0.479721	0.239736	142	4	FALSE	138.592	0	142	0	0.998111	0	478280
9606.ENSP00000326022	FHL5	FHL5	2.96732	1.17445e-05	0.337004	0	2	5	FALSE	131	0	2	0	0.996573	0	1584	0.5
9606.ENSP00000325827	SEC16A	SEC16A	2.6888	0.000112902	0.371914	0.300395	23	5	FALSE	61.913	0	23	0	0.997058	0	12890
9606.ENSP00000325546	PLAG1	PLAG1	2.79305	1.07186e-05	0.358032	0.133333	6	5	FALSE	107.5	0	6	0	0.996876	0	1232	0.207687
9606.ENSP00000325425	MAT2B	MAT2B	2.7277	0.000187221	0.36661	0.181818	23	5	FALSE	52.4348	0	23	0	0.99699	0	15388
9606.ENSP00000325421	PARL	PARL	2.53371	0.000102946	0.394678	0.403509	39	5	FALSE	89.9231	0	39	0	0.997328	0	16560	0.0991434
9606.ENSP00000325313	MAP1S	MAP1S	2.64886	0.000111733	0.377521	0.0955882	17	5	FALSE	78.2941	0	17	0	0.997127	0	10834	0.108415
9606.ENSP00000325018	ZNF569	ZNF569	2.78164	2.91125e-05	0.3595	0.142857	8	5	FALSE	98.125	0	8	0	0.996896	0	2644	0.188221
9606.ENSP00000325017	NCAPD2	NCAPD2	2.80809	8.70586e-05	0.356114	0.296703	14	5	FALSE	60.2857	0	14	0	0.99685	0	7392
9606.ENSP00000324890	CD28	CD28	2.2251	0.000501649	0.449417	0.484969	117	4	FALSE	160.487	0	117	0	0.997866	0	109494
9606.ENSP00000324806	GSK3B	GSK3B	2.01608	0.00336232	0.496012	0.264479	210	4	FALSE	145.757	0	210	0	0.99823	0	623724
9606.ENSP00000324648	CYP2B6	CYP2B6	2.48963	0.000514772	0.401667	0.354449	52	5	FALSE	71.2885	0	52	0	0.997405	0	63280
9606.ENSP00000324560	ULK1	ULK1	2.26141	0.000429532	0.442202	0.405321	72	5	FALSE	134	0	72	0	0.997802	0	79002
9606.ENSP00000324464	CSNK1D	CSNK1D	2.32313	0.00122257	0.430453	0.217417	59	4	FALSE	112.22	0	59	0	0.997695	0	152550
9606.ENSP00000324248	PENK	PENK	2.48392	0.000306387	0.402589	0.427061	44	5	FALSE	95.0682	0	44	0	0.997415	0	39640	0.0958857
9606.ENSP00000324173	HSPA5	HSPA5	1.99429	0.00838738	0.50143	0.226805	235	4	FALSE	131.281	0	235	0	0.998268	0	1258650
9606.ENSP00000323929	A2M	A2M	2.29409	0.000565494	0.435903	0.386364	89	5	FALSE	137.528	0	89	0	0.997745	0	110784
9606.ENSP00000323588	SOX2	SOX2	2.11307	0.00273565	0.473245	0.29666	167	4	FALSE	139.204	0	167	0	0.998061	0	480264	0.0892903
9606.ENSP00000323516	UTS2R	UTS2R	2.91805	3.83394e-05	0.342695	0.0277778	9	5	FALSE	48.5556	0	9	0	0.996658	0	2982
9606.ENSP00000323355	FAM187B	FAM187B	3.60529	0	0.27737	0	1	6	FALSE	31	0	1	0	0.995461	0	0	0
9606.ENSP00000323328	SIGLEC7	SIGLEC7	2.82469	1.38051e-06	0.354021	0.802198	14	5	FALSE	120	0	14	0	0.996821	0	242
9606.ENSP00000323191	SAGE1	SAGE1	3.19035	0.00104324	0.313445	0.3	5	6	FALSE	34	0	5	0	0.996184	0	182082	0.342857
9606.ENSP00000323074	RAI1	RAI1	3.15975	0	0.316481	1	2	5	FALSE	63	0	2	0	0.996237	0	0
9606.ENSP00000323036	ACP3	ACPP	2.76037	4.80089e-05	0.36227	0.192308	13	5	FALSE	64.2308	0	13	0	0.996933	0	4218
9606.ENSP00000322788	MMP1	MMP1	2.23963	0.000320836	0.446503	0.591837	98	4	FALSE	186.153	0	98	0	0.99784	0	77148
9606.ENSP00000322439	TUFM	TUFM	2.38849	0.0014022	0.418675	0.268204	67	5	FALSE	83.8806	0	67	0	0.997581	0	151768
9606.ENSP00000322390	FGF13	FGF13	2.22562	0.000514133	0.449313	0.515782	107	4	FALSE	177.028	0	107	0	0.997865	0	115070
9606.ENSP00000322339	VN1R1	VN1R1	3.43724	8.40385e-07	0.290931	0	2	6	FALSE	32	0	2	0	0.995754	0	72	0.508197
9606.ENSP00000321951	FAIM2	FAIM2	2.49741	0.000689353	0.400415	0.210084	35	5	FALSE	75.8286	0	35	0	0.997391	0	66618
9606.ENSP00000321853	SERPINF2	SERPINF2	2.5918	0.000114888	0.385831	0.452763	34	5	FALSE	88.6471	0	34	0	0.997227	0	12696
9606.ENSP00000321805	RIT2	RIT2	2.51245	0.000510867	0.398018	0.31746	36	5	FALSE	87.9167	0	36	0	0.997365	0	57446
9606.ENSP00000321797	FGF8	FGF8	2.23911	0.00194531	0.446606	0.371903	93	4	FALSE	146.903	0	93	0	0.997841	0	281942
9606.ENSP00000321606	CRMP1	CRMP1	2.45851	0.000155192	0.406751	0.272487	28	5	FALSE	99.0357	0	28	0	0.997459	0	20980
9606.ENSP00000321445	MSC	MSC	2.98703	1.86868e-05	0.33478	0.0952381	7	5	FALSE	36.5714	0	7	0	0.996538	0	1200	0.165793
9606.ENSP00000321334	LPA	LPA	2.45384	0.000112632	0.407525	0.488966	42	5	FALSE	126.595	0	42	0	0.997467	0	21282
9606.ENSP00000321326	F2R	F2R	2.42427	0.000166657	0.412495	0.453659	41	5	FALSE	169.585	0	41	0	0.997519	0	33538	0.153588
9606.ENSP00000321260	COX8A	COX8A	2.67064	5.79865e-05	0.374442	0.415205	19	5	FALSE	78.9474	0	19	0	0.997089	0	9182	0.114251
9606.ENSP00000321259	TALDO1	TALDO1	2.43724	0.000270354	0.4103	0.304422	49	5	FALSE	87.6735	0	49	0	0.997496	0	32454
9606.ENSP00000321106	TAC1	TAC1	2.17531	0.00247051	0.459704	0.280593	137	4	FALSE	125.628	0	137	0	0.997952	0	442082	0.0856358
9606.ENSP00000320935	SLC2A4	SLC2A4	2.15353	0.00207147	0.464355	0.312618	118	4	FALSE	151.11	0	118	0	0.99799	0	302566
9606.ENSP00000320869	TRIM41	TRIM41	3.39627	0.00103734	0.294441	0.333333	3	6	FALSE	18.3333	0	3	0	0.995825	0	124448	0.382979
9606.ENSP00000320866	CALR	CALR	2.12396	0.00180332	0.470818	0.250171	133	4	FALSE	142.602	0	133	0	0.998042	0	329372	0.0908821
9606.ENSP00000320431	ST8SIA3	ST8SIA3	3.03216	3.30895e-05	0.329798	0.266667	6	5	FALSE	51.1667	0	6	0	0.99646	0	1876
9606.ENSP00000320324	NPEPPS	NPEPPS	2.66234	0.000292985	0.375609	0.166667	21	5	FALSE	66.6667	0	21	0	0.997104	0	26894
9606.ENSP00000320239	TRPM7	TRPM7	2.63537	0.000366698	0.379453	0.333333	21	5	FALSE	67.381	0	21	0	0.997151	0	29028	0.092364
9606.ENSP00000320176	HCLS1	HCLS1	2.60218	3.67595e-05	0.384293	0.341667	16	5	FALSE	126.75	0	16	0	0.997209	0	4794	0.155254
9606.ENSP00000320147	EZH2	EZH2	2.18102	0.00192066	0.458502	0.322466	128	4	FALSE	137.57	0	128	0	0.997942	0	291190
9606.ENSP00000319914	TCIM	C8orf4	2.86255	1.12357e-05	0.349339	0	3	5	FALSE	141	0	3	0	0.996755	0	1318	0.337349
9606.ENSP00000319851	CHDH	CHDH	2.83195	7.66187e-05	0.353114	0.314286	15	5	FALSE	48.5333	0	15	0	0.996808	0	6376
9606.ENSP00000319788	NQO1	NQO1	2.21006	0.00170706	0.452476	0.35206	90	4	FALSE	150	0	90	0	0.997892	0	276502
9606.ENSP00000319255	CHORDC1	CHORDC1	2.68828	6.11617e-05	0.371985	0.345588	17	5	FALSE	95.1765	0	17	0	0.997059	0	6128	0.143761
9606.ENSP00000319231	PHLDA2	PHLDA2	2.99015	6.8606e-06	0.334432	0.3	5	5	FALSE	58.8	0	5	0	0.996533	0	460	0.250644
9606.ENSP00000319096	RAP2B	RAP2B	2.51089	8.53456e-05	0.398265	0.309524	21	5	FALSE	126.286	0	21	0	0.997368	0	12638
9606.ENSP00000318868	SHMT1	SHMT1	2.50934	0.000467952	0.398512	0.226174	38	5	FALSE	58.9737	0	38	0	0.99737	0	46716
9606.ENSP00000318820	TPO	TPO	2.5083	4.73748e-05	0.398677	0.290043	22	5	FALSE	129.909	0	22	0	0.997372	0	7776	0.133651
9606.ENSP00000318585	BACE1	BACE1	2.17842	0.000858022	0.459048	0.305984	93	4	FALSE	150.839	0	93	0	0.997947	0	168178
9606.ENSP00000318486	CDK5R1	CDK5R1	2.33766	0.000237751	0.427779	0.279227	46	4	FALSE	129.522	0	46	0	0.99767	0	41432
9606.ENSP00000318195	NCL	NCL	2.18102	0.00191071	0.458502	0.273259	93	4	FALSE	140.957	0	93	0	0.997942	0	271110	0.0939713
9606.ENSP00000318176	PRKRA	PRKRA	2.81898	6.13622e-05	0.354738	0.333333	15	5	FALSE	50.3333	0	15	0	0.996831	0	4750	0.11072
9606.ENSP00000317985	ROCK2	ROCK2	2.2889	9.33904e-05	0.436891	0.462901	43	5	FALSE	203.884	0	43	0	0.997755	0	22158	0.150913
9606.ENSP00000317780	COX5A	COX5A	2.69295	0.000110138	0.371341	0.484985	37	5	FALSE	63.0811	0	37	0	0.997051	0	13652	0.0986761
9606.ENSP00000317578	GRK3	ADRBK2	2.6862	0.000113118	0.372273	0.347578	27	5	FALSE	74.4444	0	27	0	0.997062	0	16670
9606.ENSP00000317379	GLS	GLS	2.40975	0.000402918	0.414981	0.261905	28	4	FALSE	130.5	0	28	0	0.997544	0	43748
9606.ENSP00000317333	NEUROG2	NEUROG2	2.54305	0.000307621	0.393229	0.378049	41	5	FALSE	93.561	0	41	0	0.997312	0	31910	0.105279
9606.ENSP00000317232	FKBP10	FKBP10	2.55965	0.00105235	0.390679	0.210145	24	5	FALSE	100.083	0	24	0	0.997283	0	112404	0.113978
9606.ENSP00000317159	CYC1	CYC1	2.60529	0.000205365	0.383834	0.417497	43	5	FALSE	70.6977	0	43	0	0.997203	0	27442	0.0902908
9606.ENSP00000316779	BIN1	BIN1	2.37967	0.000831733	0.420227	0.235849	53	5	FALSE	84.283	0	53	0	0.997596	0	90142
9606.ENSP00000316598	GTPBP6	GTPBP6	3.00519	8.32254e-07	0.332758	0.333333	4	5	FALSE	74	0	4	0	0.996507	0	108
9606.ENSP00000316543	RAPH1	RAPH1	2.59232	0.000173283	0.385754	0.180952	15	5	FALSE	110.533	0	15	0	0.997226	0	17404
9606.ENSP00000316244	HTR1A	HTR1A	2.47303	0.000362949	0.404362	0.353846	65	5	FALSE	86.2923	0	65	0	0.997434	0	55984	0.0869727
9606.ENSP00000316152	SFTPC	SFTPC	2.61255	3.37709e-05	0.382768	0.2	10	5	FALSE	159.5	0	10	0	0.997191	0	4210	0.199875
9606.ENSP00000316029	TLN1	TLN1	2.35944	0.000344479	0.423829	0.279525	54	4	FALSE	120.741	0	54	0	0.997632	0	47010
9606.ENSP00000315997	LILRB1	LILRB1	2.60944	0.000118728	0.383224	0.441595	27	5	FALSE	108.852	0	27	0	0.997196	0	12870
9606.ENSP00000315644	TYMS	TYMS	2.34388	0.00118715	0.426643	0.251572	54	4	FALSE	122.741	0	54	0	0.997659	0	154072
9606.ENSP00000315130	CLU	CLU	2.15975	0.00174448	0.463016	0.254425	113	4	FALSE	130.46	0	113	0	0.99798	0	280920	0.0856038
9606.ENSP00000315013	CRAT	CRAT	2.80135	4.86845e-05	0.356971	0.362637	14	5	FALSE	62.1429	0	14	0	0.996862	0	4718
9606.ENSP00000314897	ANGPT2	ANGPT2	2.36826	4.85982e-05	0.422251	0.653005	61	4	FALSE	196.131	0	61	0	0.997616	0	12858
9606.ENSP00000314615	ARFGAP1	ARFGAP1	2.486	0.000323262	0.402253	0.346774	32	5	FALSE	78.4062	0	32	0	0.997411	0	33316
9606.ENSP00000314508	GBA	GBA	2.23911	0.00343815	0.446606	0.18187	84	4	FALSE	83.0833	0	84	0	0.997841	0	346348
9606.ENSP00000314499	GAK	GAK	2.29201	0.00256438	0.436298	0.190523	79	4	FALSE	74.2532	0	79	0	0.997749	0	234466
9606.ENSP00000314420	PER1	PER1	2.6582	0.00017305	0.376195	0.398268	22	5	FALSE	87.9091	0	22	0	0.997111	0	26062
9606.ENSP00000314407	CA8	CA8	2.68932	3.78206e-05	0.371842	0.107143	8	5	FALSE	113.875	0	8	0	0.997057	0	4406
9606.ENSP00000314223	GPR88	GPR88	2.91131	0.00010371	0.343488	0.290909	11	5	FALSE	46.5455	0	11	0	0.99667	0	7138	0.135436
9606.ENSP00000314151	KLK3	KLK3	2.22355	0.000856674	0.449732	0.425595	64	4	FALSE	199.406	0	64	0	0.997868	0	142478
9606.ENSP00000314042	MRGPRX4	MRGPRX4	3.87033	3.90749e-06	0.258376	0	2	6	FALSE	13.5	0	2	0	0.994999	0	80
9606.ENSP00000314030	DNAJA2	DNAJA2	2.48288	0.000477508	0.402757	0.361673	39	5	FALSE	99.7692	0	39	0	0.997417	0	51988
9606.ENSP00000313921	MSRA	MSRA	2.54046	0.000369301	0.39363	0.275269	31	5	FALSE	80.9032	0	31	0	0.997316	0	32802
9606.ENSP00000313829	KHDRBS1	KHDRBS1	2.37552	0.000308371	0.420961	0.270588	51	5	FALSE	112.843	0	51	0	0.997604	0	51036
9606.ENSP00000313691	FTMT	FTMT	2.74896	8.43071e-05	0.363774	0.380952	21	5	FALSE	68.3333	0	21	0	0.996953	0	8534
9606.ENSP00000313681	SPHK1	SPHK1	2.32521	0.000506017	0.430069	0.430894	42	5	FALSE	210.786	0	42	0	0.997691	0	79720
9606.ENSP00000313582	ZNF436	ZNF436	2.88434	8.87329e-06	0.3467	0.2	6	5	FALSE	87.5	0	6	0	0.996717	0	1008	0.240129
9606.ENSP00000313581	KLK2	KLK2	2.61359	7.74922e-05	0.382616	0.307359	22	5	FALSE	92.3182	0	22	0	0.997189	0	10198
9606.ENSP00000313377	PANK2	PANK2	2.66494	0.000136706	0.375243	0.366013	18	5	FALSE	81.8333	0	18	0	0.997099	0	13858
9606.ENSP00000312987	HNF4A	HNF4A	2.15456	0.00211452	0.464131	0.300436	136	4	FALSE	143.228	0	136	0	0.997989	0	333460
9606.ENSP00000312652	LEP	LEP	2.10788	0.00240815	0.474409	0.324834	189	4	FALSE	147.095	0	189	0	0.99807	0	478616
9606.ENSP00000312618	ACAD9	ACAD9	2.87085	0.00018551	0.348329	0.289231	26	5	FALSE	38.7692	0	26	0	0.996741	0	11960
9606.ENSP00000312615	TMEM134	TMEM134	3.42272	3.53353e-06	0.292165	0.5	4	6	FALSE	15.75	0	4	0	0.995779	0	212
9606.ENSP00000312286	PLA2G1B	PLA2G1B	2.36255	0.000819911	0.423271	0.327843	51	5	FALSE	148.471	0	51	0	0.997626	0	119148
9606.ENSP00000312262	GRK2	ADRBK1	2.34959	0.000828989	0.425607	0.203279	61	4	FALSE	101.574	0	61	0	0.997649	0	114132
9606.ENSP00000312029	UCP2	UCP2	2.25363	0.00129325	0.443728	0.481682	67	5	FALSE	178.075	0	67	0	0.997816	0	170966
9606.ENSP00000311997	NEFH	NEFH	2.28994	0.000675781	0.436693	0.336058	65	5	FALSE	112.446	0	65	0	0.997753	0	90354	0.084801
9606.ENSP00000311816	REST	REST	2.47095	0.000127917	0.404702	0.433498	29	5	FALSE	130	0	29	0	0.997437	0	18192	0.125571
9606.ENSP00000311538	ARR3	ARR3	2.59077	0.00237892	0.385986	0.187692	26	5	FALSE	82.1154	0	26	0	0.997229	0	278690	0.100443
9606.ENSP00000311469	GSTM1	GSTM1	2.34025	0.000472355	0.427305	0.361111	64	5	FALSE	109.844	0	64	0	0.997665	0	88300
9606.ENSP00000311449	RAB6A	RAB6A	2.53475	0.000233791	0.394516	0.253119	34	5	FALSE	64.8529	0	34	0	0.997326	0	27828
9606.ENSP00000311290	PROP1	PROP1	2.66234	0.000122807	0.375609	0.150327	18	5	FALSE	83.7222	0	18	0	0.997104	0	12860	0.117596
9606.ENSP00000311280	ELF4	ELF4	2.81898	0.000131136	0.354738	0.0888889	10	5	FALSE	83.7	0	10	0	0.996831	0	12304
9606.ENSP00000311165	AQP1	AQP1	2.46473	0.000312772	0.405724	0.256667	25	5	FALSE	149.92	0	25	0	0.997448	0	42842
9606.ENSP00000311035	CD200R1	CD200R1	2.67324	8.38467e-06	0.374078	0.836923	26	5	FALSE	159.923	0	26	0	0.997085	0	1892	0.231717
9606.ENSP00000311032	CASP3	CASP3	1.88849	0.00817383	0.529525	0.221401	372	4	FALSE	134.03	0	372	0	0.998452	0	1578494
9606.ENSP00000310928	PPARD	PPARD	2.39471	0.00023616	0.417587	0.328571	36	5	FALSE	150.667	0	36	0	0.99757	0	34360
9606.ENSP00000310873	COQ2	COQ2	2.64263	0.000426038	0.37841	0.193333	25	5	FALSE	63.08	0	25	0	0.997138	0	34420	0.0860656
9606.ENSP00000310661	PDE7B	PDE7B	2.90093	5.04421e-05	0.344717	0.4	11	5	FALSE	42.5455	0	11	0	0.996688	0	3204
9606.ENSP00000310551	LCLAT1	LCLAT1	3.14004	2.92407e-06	0.318467	0.7	5	6	FALSE	38.2	0	5	0	0.996272	0	308
9606.ENSP00000310521	SEC22A	SEC22A	2.8444	7.35471e-05	0.351568	0.505263	20	5	FALSE	46.15	0	20	0	0.996787	0	6402
9606.ENSP00000310305	P2RY2	P2RY2	2.4528	0.000204605	0.407697	0.369231	40	5	FALSE	122.975	0	40	0	0.997469	0	36312
9606.ENSP00000310226	RAB1B	RAB1B	2.47925	0.000343831	0.403347	0.348432	42	5	FALSE	65.1667	0	42	0	0.997423	0	43788
9606.ENSP00000310094	TAOK2	TAOK2	2.82573	0.000280107	0.353891	0.178571	8	5	FALSE	71.375	0	8	0	0.996819	0	32258
9606.ENSP00000310036	CD34	CD34	2.11048	0.00194553	0.473826	0.370115	175	4	FALSE	151.206	0	175	0	0.998065	0	349352	0.0971135
9606.ENSP00000309968	ADAM17	ADAM17	2.27282	0.000353106	0.439982	0.434783	70	4	FALSE	185.157	0	70	0	0.997783	0	71382
9606.ENSP00000309653	GLIS1	GLIS1	2.80602	0.000162702	0.356377	0.155556	10	5	FALSE	85	0	10	0	0.996854	0	22294	0.17625
9606.ENSP00000309597	MAP3K11	MAP3K11	2.45488	0.000799343	0.407353	0.271264	30	4	FALSE	119.367	0	30	0	0.997465	0	76304
9606.ENSP00000309595	TWNK	C10orf2	2.58558	0.000158756	0.38676	0.267692	26	5	FALSE	71.1154	0	26	0	0.997238	0	16318
9606.ENSP00000309591	PRKACA	PRKACA	2.17739	0.00278391	0.459266	0.167346	109	4	FALSE	103.743	0	109	0	0.997949	0	404030
9606.ENSP00000309565	UQCRH	UQCRH	2.7723	7.93606e-05	0.360711	0.48046	30	5	FALSE	50.3667	0	30	0	0.996912	0	8026	0.0988212
9606.ENSP00000309539	DPYSL2	DPYSL2	2.34699	0.00033613	0.426077	0.263673	50	5	FALSE	104.74	0	50	0	0.997653	0	46986
9606.ENSP00000309515	PHYHD1	PHYHD1	2.99274	0	0.334142	0	1	5	FALSE	261	0	1	0	0.996528	0	0
9606.ENSP00000309493	GPRC6A	GPRC6A	2.67635	0.000505543	0.373643	0.330882	17	5	FALSE	81.5882	0	17	0	0.99708	0	57084
9606.ENSP00000309477	ACO1	ACO1	2.42012	0.000790445	0.413202	0.263636	56	5	FALSE	88.6607	0	56	0	0.997526	0	108526
9606.ENSP00000309457	VPS41	VPS41	2.86255	1.12377e-05	0.349339	0.644444	10	5	FALSE	67.7	0	10	0	0.996755	0	1598
9606.ENSP00000309270	CHST1	CHST1	4.53008	0	0.220747	0	1	7	FALSE	3	0	1	0	0.99385	0	0
9606.ENSP00000308938	PLG	PLG	2.14938	0.00136847	0.465251	0.395788	139	4	FALSE	158.741	0	139	0	0.997998	0	271922	0.104366
9606.ENSP00000308895	SLC19A1	SLC19A1	2.82573	0.000174027	0.353891	0.362637	14	5	FALSE	50.7143	0	14	0	0.996819	0	15942	0.117824
9606.ENSP00000308820	RIC3	RIC3	2.99741	5.76683e-05	0.333622	0.2	11	5	FALSE	34.1818	0	11	0	0.99652	0	3036	0.141079
9606.ENSP00000308741	CLOCK	CLOCK	2.49118	0.000896131	0.401416	0.343902	41	5	FALSE	108.049	0	41	0	0.997402	0	173436	0.110479
9606.ENSP00000308733	GPR151	GPR151	3.02178	6.14948e-05	0.33093	0.0277778	9	5	FALSE	31.2222	0	9	0	0.996478	0	3606
9606.ENSP00000308717	MRPL48	MRPL48	3.08195	2.27205e-05	0.32447	0.0952381	7	5	FALSE	35.2857	0	7	0	0.996373	0	1174	0.19724
9606.ENSP00000308541	F2	F2	2.20073	0.00191842	0.454395	0.261935	125	4	FALSE	122.24	0	125	0	0.997908	0	287502
9606.ENSP00000308351	MLKL	MLKL	2.42842	9.46376e-05	0.41179	0.578151	35	5	FALSE	174.771	0	35	0	0.997511	0	17244
9606.ENSP00000308057	SNCB	SNCB	2.40871	0.000399374	0.415159	0.314478	55	5	FALSE	91.4909	0	55	0	0.997546	0	59882	0.0815427
9606.ENSP00000307959	DST	DST	2.84388	0.000120511	0.351632	0.163636	11	5	FALSE	52.5455	0	11	0	0.996788	0	12710
9606.ENSP00000307940	EEF2	EEF2	2.13641	0.00234548	0.468075	0.259792	119	4	FALSE	122.798	0	119	0	0.99802	0	359508
9606.ENSP00000307900	GLUL	GLUL	2.25778	0.000911998	0.442913	0.252214	66	4	FALSE	126.045	0	66	0	0.997809	0	124060
9606.ENSP00000307889	RPL13	RPL13	2.38226	0.000619681	0.419769	0.404135	57	5	FALSE	96.2281	0	57	0	0.997592	0	84694	0.0827262
9606.ENSP00000307706	MT1E	MT1E	3.05446	1.80234e-07	0.32739	0.9	5	5	FALSE	55.2	0	5	0	0.996421	0	18
9606.ENSP00000307634	AGAP1	AGAP1	2.92998	5.93985e-06	0.341299	0	4	5	FALSE	89.25	0	4	0	0.996638	0	696
9606.ENSP00000307508	CALB2	CALB2	2.26867	0.000564589	0.440786	0.345269	69	4	FALSE	121.522	0	69	0	0.99779	0	102372
9606.ENSP00000307342	HCN1	HCN1	3.17894	4.08971e-05	0.31457	0.2	5	5	FALSE	24	0	5	0	0.996204	0	2276
9606.ENSP00000307305	DDIT4	DDIT4	2.42946	2.45978e-05	0.411614	0.532197	33	5	FALSE	166.879	0	33	0	0.99751	0	5702
9606.ENSP00000307093	MAP6	MAP6	2.81743	2.69036e-05	0.354934	0.282051	13	5	FALSE	69.8462	0	13	0	0.996834	0	2948	0.152834
9606.ENSP00000306991	HAS2	HAS2	2.58247	7.17438e-06	0.387226	0.625	16	5	FALSE	185.062	0	16	0	0.997243	0	1392
9606.ENSP00000306920	GLB1	GLB1	2.70902	0.000870392	0.369137	0.167339	32	5	FALSE	38.9062	0	32	0	0.997023	0	68656
9606.ENSP00000306866	GABARAP	GABARAP	2.29512	0.00031498	0.435706	0.419774	60	5	FALSE	132.25	0	60	0	0.997744	0	70576
9606.ENSP00000306678	ANKK1	ANKK1	2.74378	0.000195876	0.364461	0.380952	28	5	FALSE	55.1786	0	28	0	0.996962	0	17736
9606.ENSP00000306625	ASPSCR1	ASPSCR1	2.58506	0.000139187	0.386838	0.191176	17	5	FALSE	90.1765	0	17	0	0.997239	0	14008
9606.ENSP00000306606	ADH1B	ADH1B	2.67324	6.21702e-05	0.374078	0.449462	31	5	FALSE	69.2581	0	31	0	0.997085	0	11884
9606.ENSP00000306565	ISG20	ISG20	2.82573	6.94697e-05	0.353891	0.433824	17	5	FALSE	65.8235	0	17	0	0.996819	0	6630
9606.ENSP00000306561	OGG1	OGG1	2.45332	0.000273242	0.407611	0.325236	39	5	FALSE	111.667	0	39	0	0.997468	0	42356
9606.ENSP00000306512	CXCL8	CXCL8	2.02645	0.00339461	0.493473	0.316063	244	4	FALSE	143.807	0	244	0	0.998212	0	666274	0.0875273
9606.ENSP00000306497	KCNJ4	KCNJ4	2.70176	0.000253214	0.370129	0.24	25	5	FALSE	61.04	0	25	0	0.997035	0	23738
9606.ENSP00000306449	GPR37	GPR37	2.53216	0.000698309	0.39492	0.221675	29	5	FALSE	89.7586	0	29	0	0.997331	0	62712
9606.ENSP00000306397	UQCRFS1	UQCRFS1	2.46162	0.000633562	0.406237	0.285202	63	5	FALSE	76.5238	0	63	0	0.997454	0	79256
9606.ENSP00000306330	YWHAG	YWHAG	2.21992	0.000578836	0.450467	0.316473	77	4	FALSE	147.325	0	77	0	0.997875	0	105168
9606.ENSP00000306253	ITPR1	ITPR1	2.17739	0.00261235	0.459266	0.194555	103	4	FALSE	113.534	0	103	0	0.997949	0	360910	0.0758917
9606.ENSP00000306138	GRM5	GRM5	2.23185	0.00213695	0.448059	0.238365	110	5	FALSE	91.8364	0	110	0	0.997854	0	298308
9606.ENSP00000306129	DRD5	DRD5	2.54512	0.00028118	0.392908	0.319073	34	5	FALSE	91.1471	0	34	0	0.997308	0	29162
9606.ENSP00000306100	PAM	PAM	2.83817	0.000269071	0.352339	0.161905	15	5	FALSE	47.5333	0	15	0	0.996798	0	31084
9606.ENSP00000306099	FGB	FGB	2.3916	0.000400558	0.418131	0.348701	56	5	FALSE	105.125	0	56	0	0.997576	0	55276	0.091621
9606.ENSP00000305766	MRGPRX1	MRGPRX1	2.96577	2.79335e-05	0.337181	0.4	6	5	FALSE	76.3333	0	6	0	0.996575	0	2484
9606.ENSP00000305613	CPLX1	CPLX1	2.57054	0.000261061	0.389023	0.325397	36	5	FALSE	76.6667	0	36	0	0.997264	0	34108	0.090945
9606.ENSP00000305422	CEBPB	CEBPB	2.19554	0.000577493	0.455469	0.427498	117	4	FALSE	172.137	0	117	0	0.997917	0	125342	0.118633
9606.ENSP00000305372	ADRB2	ADRB2	2.18828	0.00151001	0.45698	0.24128	92	4	FALSE	133.207	0	92	0	0.99793	0	236004
9606.ENSP00000305193	HS1BP3	HS1BP3	2.91546	0.000144565	0.342999	0.0833333	9	5	FALSE	42.4444	0	9	0	0.996663	0	16226
9606.ENSP00000304915	IL13	IL13	2.22459	0.000596397	0.449522	0.49762	138	4	FALSE	156.174	0	138	0	0.997867	0	145480
9606.ENSP00000304767	P2RY1	P2RY1	2.51919	0.000113605	0.396953	0.41502	23	5	FALSE	96.5652	0	23	0	0.997353	0	15478	0.10107
9606.ENSP00000304697	UBB	UBB	2.04564	0.00618511	0.488844	0.159535	210	4	FALSE	100.676	0	210	0	0.998178	0	993468	0.0613879
9606.ENSP00000304592	FASN	FASN	2.24844	0.00104061	0.444752	0.39554	72	4	FALSE	168.403	0	72	0	0.997825	0	165068
9606.ENSP00000304467	THOP1	THOP1	2.56898	0.000189861	0.389259	0.179894	28	5	FALSE	78.0357	0	28	0	0.997267	0	21158
9606.ENSP00000304236	CD14	CD14	2.39004	0.000363721	0.418403	0.420716	69	4	FALSE	137.406	0	69	0	0.997578	0	66442
9606.ENSP00000304169	PITX2	PITX2	2.63849	0.000157838	0.379005	0.29249	23	5	FALSE	91.1739	0	23	0	0.997145	0	14268
9606.ENSP00000303960	ABCC8	ABCC8	2.46629	0.000629237	0.405468	0.199147	38	5	FALSE	88.6053	0	38	0	0.997445	0	56350
9606.ENSP00000303920	MZB1	MZB1	2.93672	0	0.340516	1	3	5	FALSE	171	0	3	0	0.996626	0	0
9606.ENSP00000303830	INSR	INSR	2.21525	0.00068657	0.451417	0.33095	89	4	FALSE	146.494	0	89	0	0.997883	0	115284
9606.ENSP00000303754	PPID	PPID	2.3418	0.000173624	0.427021	0.39593	47	5	FALSE	137.596	0	47	0	0.997662	0	34800	0.110165
9606.ENSP00000303634	LRP8	LRP8	2.3916	0.000690458	0.418131	0.22619	49	5	FALSE	108.633	0	49	0	0.997576	0	79964
9606.ENSP00000303540	SCN1A	SCN1A	2.57624	0.000226184	0.388162	0.263158	38	5	FALSE	65.2105	0	38	0	0.997254	0	27720	0.0784724
9606.ENSP00000303522	TACR1	TACR1	2.4777	0.000134487	0.403601	0.459459	38	5	FALSE	120.553	0	38	0	0.997426	0	24846
9606.ENSP00000303507	BCR	BCR	2.39004	0.000368571	0.418403	0.320513	40	4	FALSE	153.175	0	40	0	0.997578	0	48296	0.132026
9606.ENSP00000303452	TRH	TRH	2.47044	0.000187353	0.404787	0.430157	47	5	FALSE	108.702	0	47	0	0.997438	0	29402	0.106675
9606.ENSP00000303394	HSPB3	HSPB3	2.16753	0.000340785	0.461354	0.505873	89	4	FALSE	209.584	0	89	0	0.997966	0	82858	0.136626
9606.ENSP00000303211	ACHE	ACHE	2.22355	0.00104062	0.449732	0.344776	82	4	FALSE	146.915	0	82	0	0.997868	0	188800
9606.ENSP00000303145	TMED10	TMED10	2.43361	0.00159882	0.410912	0.217331	54	5	FALSE	68.3333	0	54	0	0.997502	0	159280
9606.ENSP00000302961	HSPA4	HSPA4	1.93413	0.00852542	0.517029	0.208215	308	4	FALSE	129.253	0	308	0	0.998373	0	1547954	0.0736066
9606.ENSP00000302924	IL17D	IL17D	2.67946	3.54997e-06	0.373209	0.474359	13	5	FALSE	170.462	0	13	0	0.997074	0	1056
9606.ENSP00000302846	PTGER4	PTGER4	2.35322	0.000140091	0.42495	0.535897	40	5	FALSE	225.5	0	40	0	0.997642	0	31950
9606.ENSP00000302665	IGF1	IGF1	2.00311	0.00282023	0.499223	0.297855	256	4	FALSE	146.344	0	256	0	0.998252	0	615140
9606.ENSP00000302648	NRTN	NRTN	2.61618	4.24188e-05	0.382236	0.427536	24	5	FALSE	104.375	0	24	0	0.997184	0	7704
9606.ENSP00000302640	UBTF	UBTF	2.55342	0.000145535	0.391631	0.261538	26	5	FALSE	105.731	0	26	0	0.997294	0	16188	0.120291
9606.ENSP00000302625	AXIN2	AXIN2	2.3278	0.000218042	0.42959	0.469521	53	4	FALSE	150.245	0	53	0	0.997687	0	43362
9606.ENSP00000302564	BCL2L1	BCL2L1	2.01608	0.00430128	0.496012	0.295358	223	4	FALSE	149.413	0	223	0	0.99823	0	704384
9606.ENSP00000302478	POLR1D	POLR1D	2.54876	0.001272	0.392348	0.142292	23	5	FALSE	75.3913	0	23	0	0.997302	0	98880	0.0837162
9606.ENSP00000302476	HSPB2	HSPB2	2.17583	0.000213126	0.459595	0.504849	83	4	FALSE	206.747	0	83	0	0.997952	0	59514	0.135661
9606.ENSP00000302150	PRL	PRL	2.23237	0.000745474	0.447955	0.374282	86	4	FALSE	163.523	0	86	0	0.997853	0	143632
9606.ENSP00000302111	MGMT	MGMT	2.31639	0.000429106	0.431706	0.492245	50	4	FALSE	183.92	0	50	0	0.997707	0	55974
9606.ENSP00000302108	PANK1	PANK1	2.94243	8.9391e-05	0.339855	0.236364	11	5	FALSE	36.3636	0	11	0	0.996616	0	5794
9606.ENSP00000302100	LGALS4	LGALS4	2.17064	0.00188202	0.460693	0.260091	87	4	FALSE	150.368	0	87	0	0.997961	0	247526
9606.ENSP00000301908	PNOC	PNOC	2.68465	3.0941e-05	0.372488	0.374269	19	5	FALSE	90.8947	0	19	0	0.997065	0	4608	0.134261
9606.ENSP00000301838	FADD	FADD	2.27697	0.000425751	0.43918	0.426316	76	5	FALSE	157.316	0	76	0	0.997775	0	75318
9606.ENSP00000301740	SRRM2	SRRM2	2.72873	0.000171313	0.36647	0.316667	16	5	FALSE	61.6875	0	16	0	0.996988	0	17610	0.106848
9606.ENSP00000301691	SOST	SOST	2.44554	9.91726e-05	0.408908	0.463458	34	5	FALSE	144.912	0	34	0	0.997482	0	15876	0.135432
9606.ENSP00000301522	PRDX2	PRDX2	2.25726	0.000454233	0.443015	0.400626	72	4	FALSE	146.667	0	72	0	0.99781	0	77804
9606.ENSP00000301286	PLIN4	PLIN4	2.9305	3.68713e-09	0.341239	0.666667	3	5	FALSE	160.667	0	3	0	0.996637	0	2
9606.ENSP00000301071	TUBA1A	TUBA1A	2.27282	0.000243686	0.439982	0.349291	48	4	FALSE	158.833	0	48	0	0.997783	0	44024
9606.ENSP00000301021	TRAPPC2L	TRAPPC2L	2.85788	5.5012e-05	0.349909	0.6	15	5	FALSE	50.3333	0	15	0	0.996763	0	4466	0.122602
9606.ENSP00000301015	PIEZO1	PIEZO1	3.04201	0.00114747	0.32873	0.428571	8	5	FALSE	35.25	0	8	0	0.996442	0	108810
9606.ENSP00000300952	MIDN	MIDN	3.28268	3.44981e-06	0.304629	0	2	6	FALSE	42	0	2	0	0.996023	0	282
9606.ENSP00000300935	RAB8A	RAB8A	2.33558	0.00125473	0.428159	0.166171	64	4	FALSE	76.8906	0	64	0	0.997673	0	126246
9606.ENSP00000300850	ZNF646	ZNF646	4.39575	0	0.227493	0	1	7	FALSE	3	0	1	0	0.994084	0	0
9606.ENSP00000300651	MED1	MED1	2.3833	0.000188716	0.419587	0.342199	48	4	FALSE	127.375	0	48	0	0.99759	0	31540	0.108404
9606.ENSP00000300589	NOD2	NOD2	2.2832	0.0015132	0.437983	0.395246	88	5	FALSE	141.864	0	88	0	0.997764	0	216508
9606.ENSP00000300574	CRK	CRK	2.26297	0.000995606	0.441898	0.249189	90	4	FALSE	116.589	0	90	0	0.9978	0	132410
9606.ENSP00000300305	RUNX1	RUNX1	2.46888	0.000324602	0.405042	0.229804	51	5	FALSE	98.0196	0	51	0	0.997441	0	41540
9606.ENSP00000300289	PDIA3	PDIA3	2.18983	0.0013776	0.456656	0.260467	98	4	FALSE	128.439	0	98	0	0.997927	0	227642
9606.ENSP00000300093	PLK1	PLK1	2.21888	0.00129971	0.450678	0.286288	84	4	FALSE	136.143	0	84	0	0.997877	0	194522
9606.ENSP00000299855	MMP3	MMP3	2.21577	0.000498108	0.451311	0.592135	107	4	FALSE	187.29	0	107	0	0.997882	0	118864
9606.ENSP00000299847	CHRFAM7A	CHRFAM7A	2.88589	7.6117e-05	0.346513	0.363636	12	5	FALSE	56.5833	0	12	0	0.996714	0	7490
9606.ENSP00000299767	HSP90B1	HSP90B1	2.10166	0.00239738	0.475814	0.263059	139	4	FALSE	141.18	0	139	0	0.998081	0	439504
9606.ENSP00000299565	CHRNA5	CHRNA5	2.81328	0.000122173	0.355457	0.383333	25	5	FALSE	49.84	0	25	0	0.996841	0	11396
9606.ENSP00000299192	HEATR3	HEATR3	3.83195	0	0.260964	0	1	6	FALSE	7	0	1	0	0.995066	0	0	0
9606.ENSP00000299138	VPS35	VPS35	2.3361	0.00121645	0.428064	0.23964	75	5	FALSE	77.96	0	75	0	0.997672	0	136682
9606.ENSP00000298910	LRRK2	LRRK2	1.95436	0.0173612	0.511677	0.130804	264	4	FALSE	101.148	0	264	0	0.998337	0	2037904	0.0575684
9606.ENSP00000298681	SLC39A2	SLC39A2	2.97459	1.42174e-05	0.336181	0.466667	6	5	FALSE	54.8333	0	6	0	0.99656	0	1560	0.207858
9606.ENSP00000298510	PRDX3	PRDX3	2.28112	0.000889631	0.438381	0.332982	76	4	FALSE	121.487	0	76	0	0.997768	0	134402
9606.ENSP00000298472	SLC18A2	SLC18A2	2.34595	0.000484902	0.426266	0.328814	60	5	FALSE	97.8833	0	60	0	0.997655	0	81022	0.079826
9606.ENSP00000298355	TRIM9	TRIM9	2.93983	6.90134e-05	0.340155	0.138889	9	5	FALSE	40.5556	0	9	0	0.99662	0	4490	0.130719
9606.ENSP00000297785	ALDH1A1	ALDH1A1	2.28008	0.000660825	0.438581	0.406042	63	4	FALSE	177	0	63	0	0.99777	0	127642
9606.ENSP00000297679	HSD3B7	HSD3B7	3.21317	1.20899e-05	0.311219	0.3	5	5	FALSE	20.2	0	5	0	0.996144	0	710
9606.ENSP00000297494	NOS3	NOS3	2.0638	0.0018699	0.484544	0.340086	181	4	FALSE	158.044	0	181	0	0.998147	0	383030	0.096604
9606.ENSP00000297261	SHH	SHH	2.13745	0.00305264	0.467848	0.303186	140	4	FALSE	140.943	0	140	0	0.998018	0	509992
9606.ENSP00000297185	HSPA9	HSPA9	2.11774	0.00329584	0.472202	0.222752	163	4	FALSE	112.104	0	163	0	0.998053	0	524788
9606.ENSP00000297142	NEUROD6	NEUROD6	2.65768	0.000277682	0.376269	0.308046	30	5	FALSE	69.6333	0	30	0	0.997112	0	26728	0.100773
9606.ENSP00000296930	NPM1	NPM1	2.19398	0.00142655	0.455792	0.301527	106	4	FALSE	138.887	0	106	0	0.99792	0	227042
9606.ENSP00000296871	CSF2	CSF2	2.139	0.000827323	0.467507	0.453647	167	4	FALSE	160.12	0	167	0	0.998016	0	213134
9606.ENSP00000296755	MAP1B	MAP1B	2.26919	0.000931986	0.440686	0.236853	70	4	FALSE	109.2	0	70	0	0.997789	0	132442	0.0805799
9606.ENSP00000296684	NDUFS4	NDUFS4	2.56172	0.000328973	0.390362	0.410256	40	5	FALSE	78.075	0	40	0	0.997279	0	47268	0.0906214
9606.ENSP00000296677	F2RL1	F2RL1	2.65664	8.99473e-05	0.376415	0.247619	15	5	FALSE	97.3333	0	15	0	0.997114	0	7682
9606.ENSP00000296597	NDUFAF2	NDUFAF2	2.94917	5.86615e-05	0.339078	0.555556	19	5	FALSE	38.7895	0	19	0	0.996604	0	4816	0.147088
9606.ENSP00000296526	GRIA2	GRIA2	2.21266	0.00298462	0.451946	0.230859	110	4	FALSE	90.3	0	110	0	0.997887	0	378038	0.0634065
9606.ENSP00000296511	ANXA5	ANXA5	2.02593	0.00177241	0.4936	0.340452	226	4	FALSE	156.593	0	226	0	0.998213	0	402506
9606.ENSP00000296438	FBXW12	FBXW12	3.10322	0	0.322246	1	4	5	FALSE	73.75	0	4	0	0.996336	0	0
9606.ENSP00000296137	FYCO1	FYCO1	2.86463	0.000420525	0.349086	0.78022	14	5	FALSE	87.5714	0	14	0	0.996752	0	68410	0.229058
9606.ENSP00000296099	UCN	UCN	2.76141	0.000214801	0.362134	0.320158	23	5	FALSE	66.5652	0	23	0	0.996931	0	18176	0.123864
9606.ENSP00000296028	PPBP	PPBP	2.59803	2.27364e-05	0.384907	0.727395	39	5	FALSE	170.051	0	39	0	0.997216	0	5596	0.212798
9606.ENSP00000295927	PTX3	PTX3	2.54668	0.000154393	0.392668	0.625889	38	5	FALSE	174.158	0	38	0	0.997305	0	20282	0.195434
9606.ENSP00000295897	ALB	ALB	1.80757	0.0252038	0.553228	0.15885	493	4	FALSE	115.132	0	493	0	0.998593	0	3697082
9606.ENSP00000295756	TRAT1	TRAT1	2.56743	0.00111493	0.389495	0.173913	23	5	FALSE	81.2174	0	23	0	0.997269	0	127866	0.0942872
9606.ENSP00000295619	PROK2	PROK2	2.5695	0.000178866	0.38918	0.372414	30	5	FALSE	98.0667	0	30	0	0.997266	0	22308	0.113689
9606.ENSP00000295589	CCKAR	CCKAR	2.69087	1.04172e-05	0.371627	0.666667	15	5	FALSE	112.4	0	15	0	0.997054	0	2226	0.170561
9606.ENSP00000295448	GNPDA2	GNPDA2	2.75259	0.000110034	0.363294	0.164835	14	5	FALSE	57.0714	0	14	0	0.996947	0	12186
9606.ENSP00000295256	HPGDS	HPGDS	2.04046	0.00572889	0.490086	0.210204	184	4	FALSE	131.935	0	184	0	0.998187	0	890228
9606.ENSP00000295025	REL	REL	2.23755	0.000168167	0.446917	0.595905	82	4	FALSE	213.049	0	82	0	0.997844	0	48320
9606.ENSP00000294785	NCSTN	NCSTN	2.44917	0.000138511	0.408302	0.365079	36	5	FALSE	104.722	0	36	0	0.997475	0	24194	0.0983307
9606.ENSP00000294728	VCAM1	VCAM1	2.17376	0.000395515	0.460033	0.475288	158	4	FALSE	159.867	0	158	0	0.997955	0	124844	0.110101
9606.ENSP00000294485	DRAXIN	DRAXIN	2.91286	9.32058e-06	0.343305	0.1	5	5	FALSE	82.8	0	5	0	0.996667	0	1058	0.238261
9606.ENSP00000294383	USP24	USP24	2.70021	9.6518e-05	0.370342	0.454545	11	5	FALSE	81.8182	0	11	0	0.997038	0	7798
9606.ENSP00000294339	TAL1	TAL1	2.56639	0.000574674	0.389652	0.310606	33	5	FALSE	99.6364	0	33	0	0.997271	0	60890	0.116156
9606.ENSP00000294309	TPCN2	TPCN2	2.63174	0.000238389	0.379976	0.199134	22	5	FALSE	71.6818	0	22	0	0.997157	0	20658	0.0972703
9606.ENSP00000294066	MAP4K2	MAP4K2	2.67687	3.00236e-05	0.373571	0.222222	9	5	FALSE	121.444	0	9	0	0.997079	0	3912	0.177648
9606.ENSP00000293549	WNT1	WNT1	2.25104	0.000947499	0.44424	0.420793	86	4	FALSE	157.035	0	86	0	0.99782	0	178076
9606.ENSP00000293330	HCRT	HCRT	2.45851	0.000476989	0.406751	0.322145	66	5	FALSE	83.0606	0	66	0	0.997459	0	68358	0.0815771
9606.ENSP00000293288	BAX	BAX	2.23651	0.00043656	0.447124	0.457608	74	4	FALSE	181.459	0	74	0	0.997846	0	81974	0.12813
9606.ENSP00000293190	GRIN2C	GRIN2C	2.60685	0.000166115	0.383605	0.374207	44	5	FALSE	76.5682	0	44	0	0.997201	0	26934
9606.ENSP00000292782	DCUN1D1	DCUN1D1	2.639	6.94256e-05	0.378931	0.457143	15	5	FALSE	139.667	0	15	0	0.997145	0	10504
9606.ENSP00000292450	ZSCAN21	ZSCAN21	3.25726	0	0.307006	0	1	5	FALSE	77	0	1	0	0.996067	0	0	0
9606.ENSP00000292431	NACC1	NACC1	3.0695	0.000254085	0.325786	0	3	5	FALSE	76	0	3	0	0.996395	0	44966	0.394737
9606.ENSP00000292427	CYP11B1	CYP11B1	2.79824	8.96102e-05	0.357368	0.283333	16	5	FALSE	64.1875	0	16	0	0.996867	0	8214
9606.ENSP00000292385	DBN1	DBN1	2.40975	0.000148014	0.414981	0.308046	30	5	FALSE	129.5	0	30	0	0.997544	0	22650
9606.ENSP00000292303	CCR5	CCR5	2.24429	0.000736396	0.445574	0.43341	115	4	FALSE	145.409	0	115	0	0.997832	0	147158
9606.ENSP00000292301	CCR2	CCR2	2.2832	0.00026806	0.437983	0.550971	104	4	FALSE	162.212	0	104	0	0.997764	0	75916
9606.ENSP00000291700	S100B	S100B	2.20695	0.000628668	0.453114	0.427858	83	4	FALSE	179.723	0	83	0	0.997897	0	129126	0.123014
9606.ENSP00000291565	PDXK	PDXK	2.78838	0.000105523	0.358631	0.166667	13	5	FALSE	59.6923	0	13	0	0.996884	0	7400
9606.ENSP00000290866	ACE	ACE	2.12811	0.00250947	0.4699	0.344296	140	4	FALSE	150.286	0	140	0	0.998035	0	409368
9606.ENSP00000290722	PGLYRP3	PGLYRP3	3.0944	0.00103734	0.323165	0.333333	3	5	FALSE	80.3333	0	3	0	0.996351	0	131210
9606.ENSP00000290649	AMFR	AMFR	2.51193	0.000202679	0.3981	0.343844	37	5	FALSE	102.351	0	37	0	0.997366	0	26504
9606.ENSP00000290573	HK2	HK2	2.28268	0.000411115	0.438082	0.395801	63	5	FALSE	160.143	0	63	0	0.997765	0	71954
9606.ENSP00000290438	GOLGA6A	GOLGA6A	3.49948	0	0.285757	0	1	6	FALSE	39	0	1	0	0.995646	0	0	0
9606.ENSP00000290429	MCAT	MCAT	2.75778	0.000139469	0.36261	0.0666667	15	5	FALSE	62.4667	0	15	0	0.996938	0	10854
9606.ENSP00000290167	WNT4	WNT4	2.35425	0.000435935	0.424763	0.496229	52	4	FALSE	159.442	0	52	0	0.997641	0	85204
9606.ENSP00000289957	CHRNB3	CHRNB3	2.98185	3.89932e-05	0.335363	0.448718	13	5	FALSE	40.3077	0	13	0	0.996547	0	2888
9606.ENSP00000289753	HTR6	HTR6	2.63693	1.75327e-05	0.379229	0.263736	14	5	FALSE	106.5	0	14	0	0.997148	0	3520
9606.ENSP00000289749	NBL1	NBL1	2.76712	1.09337e-05	0.361387	0.107143	8	5	FALSE	92.75	0	8	0	0.996921	0	1426	0.172987
9606.ENSP00000289153	PIK3CB	PIK3CB	2.22614	0.000772098	0.449208	0.319802	101	4	FALSE	137.673	0	101	0	0.997864	0	138676
9606.ENSP00000289004	HPD	HPD	2.64627	0.000173728	0.377891	0.131868	14	5	FALSE	83.6429	0	14	0	0.997132	0	14190
9606.ENSP00000288985	ERCC6L2	ERCC6L2	3.4388	1.3458e-07	0.290799	0	2	5	FALSE	22.5	0	2	0	0.995751	0	2
9606.ENSP00000288943	DUSP2	DUSP2	2.77956	7.41644e-06	0.359769	0.75	9	5	FALSE	148.444	0	9	0	0.9969	0	1264
9606.ENSP00000288602	BRAF	BRAF	2.27956	0.000418797	0.43868	0.360127	62	4	FALSE	153.565	0	62	0	0.997771	0	61094
9606.ENSP00000287820	PPARG	PPARG	1.98288	0.00667525	0.504316	0.254006	267	4	FALSE	137.176	0	267	0	0.998288	0	1095756
9606.ENSP00000287641	SST	SST	2.21836	0.00145809	0.450783	0.322342	107	4	FALSE	126.215	0	107	0	0.997877	0	266802	0.0891217
9606.ENSP00000287295	AIFM1	AIFM1	2.38693	0.000374896	0.418948	0.335266	46	5	FALSE	121.413	0	46	0	0.997584	0	51798
9606.ENSP00000286628	KCNMA1	KCNMA1	2.42064	0.00100656	0.413113	0.170513	40	5	FALSE	89.625	0	40	0	0.997525	0	105812
9606.ENSP00000286548	GNAQ	GNAQ	2.09647	0.00736403	0.476992	0.145689	159	4	FALSE	100.805	0	159	0	0.99809	0	857142
9606.ENSP00000286479	NAT2	NAT2	2.69813	3.76178e-05	0.370627	0.526154	26	5	FALSE	76.3077	0	26	0	0.997042	0	6078
9606.ENSP00000286301	CSF1R	CSF1R	2.21317	0.000932783	0.45184	0.461473	119	4	FALSE	165.521	0	119	0	0.997886	0	161370
9606.ENSP00000286175	PPIL3	PPIL3	3.11722	4.39703e-05	0.320799	0.0357143	8	5	FALSE	23.625	0	8	0	0.996311	0	2208	0.142969
9606.ENSP00000285930	AKR1B1	AKR1B1	2.26971	0.00104647	0.440585	0.325285	68	4	FALSE	151.721	0	68	0	0.997788	0	157842
9606.ENSP00000285419	PIP4P2	TMEM55A	2.8112	5.87156e-05	0.35572	0.392857	8	5	FALSE	100.875	0	8	0	0.996845	0	9006	0.213641
9606.ENSP00000285379	CA2	CA2	2.50311	0.000123914	0.399503	0.188406	24	5	FALSE	103.792	0	24	0	0.997381	0	15976
9606.ENSP00000285208	RAB6B	RAB6B	2.72562	0.000189181	0.366889	0.217391	24	5	FALSE	49.5833	0	24	0	0.996994	0	15662
9606.ENSP00000284981	APP	APP	1.92427	0.0143895	0.519677	0.172232	312	4	FALSE	122.577	0	312	0	0.99839	0	2095982	0.0693664
9606.ENSP00000284878	CXADR	CXADR	2.62085	3.3065e-05	0.381556	0.311111	10	5	FALSE	133.8	0	10	0	0.997176	0	4666
9606.ENSP00000284637	SH3RF1	SH3RF1	2.6722	2.37554e-05	0.374224	0.288889	10	5	FALSE	123.1	0	10	0	0.997087	0	3770	0.177713
9606.ENSP00000284440	UCHL1	UCHL1	2.12759	0.002096	0.470015	0.255037	111	4	FALSE	136.279	0	111	0	0.998036	0	340570
9606.ENSP00000284292	NRGN	NRGN	2.51763	0.000154006	0.397198	0.366387	35	5	FALSE	105.229	0	35	0	0.997356	0	30924	0.112393
9606.ENSP00000284240	THY1	THY1	2.16805	0.00074807	0.461244	0.448623	121	4	FALSE	169.43	0	121	0	0.997965	0	162022
9606.ENSP00000283309	FRMD1	FRMD1	3.54876	3.01416e-06	0.281789	0	2	6	FALSE	13.5	0	2	0	0.99556	0	74
9606.ENSP00000283027	NUBP1	NUBP1	3.13278	1.88147e-05	0.319205	0.380952	7	5	FALSE	32.1429	0	7	0	0.996284	0	928
9606.ENSP00000282382	TMED7-TICAM2	ENSP00000282382	3.13952	8.55357e-06	0.31852	0.2	6	5	FALSE	29.5	0	6	0	0.996273	0	524
9606.ENSP00000282091	PTH	PTH	2.25311	0.000647629	0.443831	0.366049	81	5	FALSE	151.975	0	81	0	0.997817	0	120166	0.110047
9606.ENSP00000281924	TMEM163	TMEM163	2.82624	0.000242442	0.353826	0.210526	20	5	FALSE	37.15	0	20	0	0.996818	0	14938	0.084897
9606.ENSP00000281708	FBXW7	FBXW7	2.23548	0.000580157	0.447332	0.343784	75	4	FALSE	154.493	0	75	0	0.997848	0	94222
9606.ENSP00000281419	ASAP2	ASAP2	2.67116	7.38199e-05	0.374369	0.25	8	5	FALSE	115.875	0	8	0	0.997089	0	7256
9606.ENSP00000281243	QDPR	QDPR	2.75467	0.00012569	0.36302	0.204678	19	5	FALSE	54.3684	0	19	0	0.996943	0	10164
9606.ENSP00000281182	ACAD8	ACAD8	3.00467	3.55126e-05	0.332815	0.266667	10	5	FALSE	37.2	0	10	0	0.996508	0	2232
9606.ENSP00000281043	MYCN	MYCN	2.24378	0.000599759	0.445677	0.417867	83	4	FALSE	159.373	0	83	0	0.997833	0	102260	0.114074
9606.ENSP00000280871	SLC2A13	SLC2A13	2.87915	4.7136e-05	0.347325	0.0666667	6	5	FALSE	64.6667	0	6	0	0.996726	0	3052
9606.ENSP00000280614	NOCT	CCRN4L	2.7972	8.0068e-05	0.3575	0.483516	14	5	FALSE	62.9286	0	14	0	0.996869	0	9202
9606.ENSP00000280612	SLC7A11	SLC7A11	2.40975	0.000259999	0.414981	0.352941	34	4	FALSE	147.265	0	34	0	0.997544	0	36196	0.129863
9606.ENSP00000280606	PRSS53	PRSS53	3.83973	1.69146e-05	0.260435	0	3	6	FALSE	5.66667	0	3	0	0.995053	0	904
9606.ENSP00000280557	DENR	DENR	2.44191	0.000219978	0.409516	0.276653	39	5	FALSE	101.821	0	39	0	0.997488	0	29462	0.0948455
9606.ENSP00000280377	USP15	USP15	2.44398	0.000294775	0.409168	0.392157	34	4	FALSE	115.088	0	34	0	0.997484	0	35682
9606.ENSP00000280357	IL18	IL18	2.19658	0.000404595	0.455254	0.489176	145	4	FALSE	160.614	0	145	0	0.997915	0	131584
9606.ENSP00000280236	FSIP1	FSIP1	2.89419	4.67292e-06	0.34552	0.3	5	5	FALSE	80.4	0	5	0	0.9967	0	354	0.222841
9606.ENSP00000280097	HNMT	HNMT	2.70228	0.000145313	0.370058	0.251082	22	5	FALSE	73.7273	0	22	0	0.997034	0	14284
9606.ENSP00000279387	PPP4C	PPP4C	2.59492	0.00113893	0.385369	0.178947	20	5	FALSE	98.05	0	20	0	0.997221	0	140844
9606.ENSP00000279263	TM7SF2	TM7SF2	2.7334	0.000204096	0.365844	0.181818	12	5	FALSE	73.9167	0	12	0	0.99698	0	16412
9606.ENSP00000278919	FEZ1	FEZ1	2.81224	7.46198e-05	0.355588	0.131868	14	5	FALSE	52.4286	0	14	0	0.996843	0	6472	0.114662
9606.ENSP00000278616	ATM	ATM	2.12604	0.00270953	0.470359	0.313482	156	4	FALSE	142.91	0	156	0	0.998038	0	429976
9606.ENSP00000278568	PAK1	PAK1	2.40508	0.000239798	0.415786	0.316908	46	4	FALSE	139.674	0	46	0	0.997552	0	36982	0.123586
9606.ENSP00000278520	CCDC82	CCDC82	4.45851	2.02099e-06	0.22429	0	2	7	FALSE	2	0	2	0	0.993975	0	84	0.5
9606.ENSP00000278379	SLC1A2	SLC1A2	2.18828	0.00254575	0.45698	0.266617	104	5	FALSE	122.221	0	104	0	0.99793	0	361650
9606.ENSP00000277865	GLUD1	GLUD1	2.43361	0.000299119	0.410912	0.320816	50	5	FALSE	89.4	0	50	0	0.997502	0	41220	0.0828545
9606.ENSP00000277120	NTRK2	NTRK2	2.1001	0.00263316	0.476167	0.257453	161	4	FALSE	128.876	0	161	0	0.998083	0	495586
9606.ENSP00000277010	SIGMAR1	SIGMAR1	2.361	0.00123815	0.42355	0.225914	43	4	FALSE	92.9535	0	43	0	0.997629	0	118796
9606.ENSP00000276659	RSPO2	RSPO2	2.6639	9.52649e-05	0.375389	0.389706	17	5	FALSE	103.176	0	17	0	0.997101	0	12604
9606.ENSP00000276416	BIN3	BIN3	2.82106	0.000101894	0.354477	0.390476	15	5	FALSE	58.8667	0	15	0	0.996827	0	8732	0.131985
9606.ENSP00000276282	MFHAS1	MFHAS1	2.97666	6.38097e-06	0.335947	0	5	5	FALSE	57	0	5	0	0.996556	0	574
9606.ENSP00000275493	EGFR	EGFR	1.87707	0.0136669	0.532744	0.186282	385	4	FALSE	122.987	0	385	0	0.998472	0	2074810
9606.ENSP00000274625	FGF18	FGF18	2.37604	6.95284e-05	0.420869	0.703833	42	4	FALSE	197.81	0	42	0	0.997603	0	14068
9606.ENSP00000274520	IL9	IL9	2.51867	3.03568e-05	0.397035	0.698052	56	5	FALSE	159.661	0	56	0	0.997354	0	9076	0.173356
9606.ENSP00000274289	PLK2	PLK2	2.50156	0.000142904	0.399751	0.289474	20	5	FALSE	131.55	0	20	0	0.997384	0	21124
9606.ENSP00000274276	OSMR	OSMR	2.61981	6.10519e-06	0.381707	0.716667	25	5	FALSE	159.6	0	25	0	0.997178	0	1338	0.207273
9606.ENSP00000273814	DGKQ	DGKQ	2.5223	0.00119868	0.396463	0.275261	42	5	FALSE	64.6667	0	42	0	0.997348	0	105090
9606.ENSP00000273550	FTH1	FTH1	2.40456	0.00130393	0.415876	0.350177	48	4	FALSE	125.062	0	48	0	0.997553	0	177366
9606.ENSP00000273283	ITIH1	ITIH1	2.69087	1.98553e-06	0.371627	0.742424	12	5	FALSE	139.5	0	12	0	0.997054	0	360
9606.ENSP00000273258	ARL6IP5	ARL6IP5	2.76452	1.96137e-05	0.361726	0.107143	8	5	FALSE	98.75	0	8	0	0.996926	0	2114	0.180939
9606.ENSP00000272317	RPS27A	RPS27A	2.02749	0.00896144	0.493221	0.153397	231	4	FALSE	97.8615	0	231	0	0.99821	0	1269804	0.0591665
9606.ENSP00000272190	REN	REN	2.14212	0.00315785	0.466828	0.322967	133	5	FALSE	144.015	0	133	0	0.99801	0	460302
9606.ENSP00000271843	JTB	JTB	3.13434	2.32995e-07	0.319047	0	2	5	FALSE	57.5	0	2	0	0.996282	0	20
9606.ENSP00000271651	CTSK	CTSK	2.34699	0.000619372	0.426077	0.345902	61	5	FALSE	149.934	0	61	0	0.997653	0	93352	0.122282
9606.ENSP00000271555	MEF2D	MEF2D	2.42168	0.000114123	0.412936	0.394089	29	5	FALSE	156.483	0	29	0	0.997523	0	17860
9606.ENSP00000271064	TINAGL1	TINAGL1	2.98133	3.28815e-05	0.335421	0.166667	4	5	FALSE	85.5	0	4	0	0.996548	0	2214
9606.ENSP00000270349	SLC6A3	SLC6A3	2.19243	0.0013564	0.456115	0.294674	97	4	FALSE	117.567	0	97	0	0.997923	0	251712
9606.ENSP00000270142	SOD1	SOD1	2.00207	0.0081821	0.499482	0.197836	230	4	FALSE	123.278	0	230	0	0.998254	0	1179296	0.0723438
9606.ENSP00000270139	IFNAR1	IFNAR1	2.41338	0.000151531	0.414356	0.540727	57	5	FALSE	161.737	0	57	0	0.997538	0	30848	0.146088
9606.ENSP00000269582	PNMT	PNMT	2.67998	4.7469e-05	0.373137	0.416667	25	5	FALSE	85.4	0	25	0	0.997073	0	6764
9606.ENSP00000269576	KRT10	KRT10	2.50622	0.00200129	0.399007	0.381818	11	5	FALSE	263.545	0	11	0	0.997376	0	165460	0.268464
9606.ENSP00000269571	ERBB2	ERBB2	2.00156	0.00424841	0.499611	0.267418	238	4	FALSE	141.504	0	238	0	0.998255	0	702290
9606.ENSP00000269305	TP53	TP53	1.79201	0.0350332	0.558032	0.138012	523	4	FALSE	107.019	0	523	0	0.99862	0	4338422	0.0591582
9606.ENSP00000269228	NPC1	NPC1	2.51245	0.000421784	0.398018	0.249206	36	5	FALSE	82.5556	0	36	0	0.997365	0	37912
9606.ENSP00000269221	RMC1	C18orf8	3.57417	1.98311e-06	0.279785	0.333333	3	6	FALSE	12.3333	0	3	0	0.995515	0	86
9606.ENSP00000268704	SPG7	SPG7	2.5166	0.000859977	0.397362	0.227041	49	5	FALSE	62.5714	0	49	0	0.997358	0	69542
9606.ENSP00000268695	GALNS	GALNS	2.93102	6.49161e-05	0.341179	0.25641	13	5	FALSE	36.6154	0	13	0	0.996636	0	3866
9606.ENSP00000268607	MAP1LC3B	MAP1LC3B	2.12293	0.00107805	0.471048	0.417645	118	4	FALSE	171.034	0	118	0	0.998044	0	249482	0.107908
9606.ENSP00000268150	MFGE8	MFGE8	2.4305	0.000250423	0.411438	0.297348	33	5	FALSE	135.758	0	33	0	0.997508	0	32828
9606.ENSP00000268124	POLG	POLG	2.49741	0.000368124	0.400415	0.268254	36	5	FALSE	78.8889	0	36	0	0.997391	0	39090
9606.ENSP00000268097	HEXA	HEXA	2.85685	0.000217408	0.350036	0.242105	20	5	FALSE	37.05	0	20	0	0.996765	0	17498
9606.ENSP00000268035	IGF1R	IGF1R	2.08766	0.00150321	0.479006	0.359053	154	4	FALSE	162.578	0	154	0	0.998105	0	289276
9606.ENSP00000267842	SLC27A2	SLC27A2	2.7028	5.62312e-05	0.369987	0.4329	22	5	FALSE	74.7727	0	22	0	0.997033	0	5824
9606.ENSP00000267812	MFAP1	MFAP1	2.80239	5.57776e-05	0.356839	0.409357	19	5	FALSE	54.7895	0	19	0	0.99686	0	5574	0.117122
9606.ENSP00000267549	GPR65	GPR65	2.87759	3.36598e-05	0.347513	0.190476	7	5	FALSE	83.5714	0	7	0	0.996729	0	2564
9606.ENSP00000267484	RTN1	RTN1	2.66183	0.000231126	0.375682	0.193846	26	5	FALSE	55.7308	0	26	0	0.997105	0	17008	0.0801976
9606.ENSP00000267163	RB1	RB1	2.21369	0.00148815	0.451734	0.391538	93	4	FALSE	161.699	0	93	0	0.997886	0	251744	0.11244
9606.ENSP00000267101	ERBB3	ERBB3	2.1862	0.000576472	0.457414	0.409149	97	4	FALSE	170.814	0	97	0	0.997933	0	124470
9606.ENSP00000266744	ASCL1	ASCL1	2.31483	0.000404947	0.431996	0.384425	64	4	FALSE	132.031	0	64	0	0.997709	0	78758	0.10323
9606.ENSP00000266735	SNRPF	SNRPF	2.65249	0.000428672	0.377004	0.237805	41	5	FALSE	47.8293	0	41	0	0.997121	0	32246	0.0680634
9606.ENSP00000266674	LGR5	LGR5	2.32417	0.000149437	0.430261	0.557823	49	4	FALSE	186.367	0	49	0	0.997693	0	29540
9606.ENSP00000266581	AMIGO2	AMIGO2	3.30083	0	0.302954	0	1	5	FALSE	60	0	1	0	0.995992	0	0	0
9606.ENSP00000266546	CLSTN3	CLSTN3	2.86981	2.16059e-05	0.348455	0	5	5	FALSE	82.8	0	5	0	0.996742	0	2478	0.217553
9606.ENSP00000266503	ARNTL2	ARNTL2	2.9917	6.21909e-06	0.334258	0.822222	10	5	FALSE	45.6	0	10	0	0.99653	0	1578	0.1824
9606.ENSP00000266304	TEF	TEF	3.07002	2.32116e-05	0.325731	0.6	10	5	FALSE	32.7	0	10	0	0.996394	0	1312	0.209677
9606.ENSP00000266126	EIF2B2	EIF2B2	2.68776	0.000311223	0.372057	0.148551	24	5	FALSE	54.5417	0	24	0	0.99706	0	28600
9606.ENSP00000266087	FBXO7	FBXO7	2.39575	0.000661654	0.417406	0.342495	44	5	FALSE	92.4773	0	44	0	0.997568	0	60626
9606.ENSP00000266085	TIMP3	TIMP3	2.3278	0.000150641	0.42959	0.568831	56	4	FALSE	191.036	0	56	0	0.997687	0	32118
9606.ENSP00000266037	DOCK3	DOCK3	2.66079	4.63163e-05	0.375828	0.342857	15	5	FALSE	111.733	0	15	0	0.997107	0	5668	0.158074
9606.ENSP00000265986	IDE	IDE	2.23496	0.000899486	0.447436	0.254658	70	4	FALSE	132.186	0	70	0	0.997849	0	136698
9606.ENSP00000265963	GTF2H1	GTF2H1	2.58714	0.000245129	0.386528	0.271429	21	5	FALSE	98.8571	0	21	0	0.997235	0	22632
9606.ENSP00000265922	BRINP1	BRINP1	2.67998	0.000418932	0.373137	0.1	5	5	FALSE	184.6	0	5	0	0.997073	0	31366	0.272997
9606.ENSP00000265734	CDK6	CDK6	2.23444	0.000264436	0.447539	0.495062	81	4	FALSE	178.235	0	81	0	0.997849	0	57422
9606.ENSP00000265709	ANK1	ANK1	2.54149	0.00016904	0.393469	0.35914	31	5	FALSE	76.6452	0	31	0	0.997314	0	21458
9606.ENSP00000265643	GAL	GAL	2.48755	0.000223113	0.402002	0.492245	50	5	FALSE	105.36	0	50	0	0.997408	0	34986	0.106944
9606.ENSP00000265634	NPTX2	NPTX2	2.80913	2.56299e-05	0.355982	0.285714	14	5	FALSE	70.0714	0	14	0	0.996848	0	2698	0.144033
9606.ENSP00000265598	LAMP3	LAMP3	2.82365	1.04162e-07	0.354151	0.833333	4	5	FALSE	174.75	0	4	0	0.996823	0	66
9606.ENSP00000265594	MCCC1	MCCC1	2.56846	0.000544752	0.389338	0.306349	36	5	FALSE	57.2222	0	36	0	0.997267	0	44782	0.0677475
9606.ENSP00000265563	PRKAR2A	PRKAR2A	2.42946	0.000241356	0.411614	0.262485	42	5	FALSE	100.214	0	42	0	0.99751	0	32284	0.0921935
9606.ENSP00000265512	ADH4	ADH4	2.74066	7.46596e-05	0.364875	0.39886	27	5	FALSE	58.1111	0	27	0	0.996967	0	9570
9606.ENSP00000265462	PRDX5	PRDX5	2.48133	0.000261991	0.40301	0.365385	40	5	FALSE	102.425	0	40	0	0.997419	0	34548
9606.ENSP00000265431	CALB1	CALB1	2.26245	0.00113539	0.441999	0.328534	83	4	FALSE	116.181	0	83	0	0.997801	0	188604
9606.ENSP00000265421	POLB	POLB	2.54201	0.00017101	0.393389	0.373333	25	5	FALSE	98.2	0	25	0	0.997314	0	22164
9606.ENSP00000265351	XPO5	XPO5	2.5472	9.14135e-05	0.392588	0.361905	21	5	FALSE	126.857	0	21	0	0.997305	0	14332
9606.ENSP00000265333	VDAC1	VDAC1	2.1084	0.00310458	0.474293	0.261926	149	4	FALSE	131.168	0	149	0	0.998069	0	554480
9606.ENSP00000265316	ABCB6	ABCB6	2.91079	0.000247044	0.34355	0.257576	12	5	FALSE	38.4167	0	12	0	0.996671	0	18818
9606.ENSP00000265299	MINDY4	FAM188B	3.20021	8.3494e-06	0.31248	0.166667	4	5	FALSE	26.5	0	4	0	0.996167	0	466
9606.ENSP00000265171	EGF	EGF	1.9668	0.006372	0.508439	0.265859	289	4	FALSE	139.637	0	289	0	0.998316	0	1027974
9606.ENSP00000265164	CASP6	CASP6	2.36618	8.62962e-05	0.422622	0.438122	38	5	FALSE	177.105	0	38	0	0.99762	0	19474
9606.ENSP00000265062	RAB7A	RAB7A	2.12085	0.00281863	0.471509	0.247934	121	4	FALSE	122.769	0	121	0	0.998047	0	457080
9606.ENSP00000265052	MGLL	MGLL	2.514	0.00112849	0.397772	0.160661	37	5	FALSE	72.0541	0	37	0	0.997362	0	103108
9606.ENSP00000265026	MAP3K13	MAP3K13	2.83299	2.42895e-06	0.352984	0.380952	7	5	FALSE	114.143	0	7	0	0.996807	0	330
9606.ENSP00000265023	KNG1	KNG1	2.236	0.00185877	0.447228	0.275601	113	5	FALSE	119.681	0	113	0	0.997847	0	260642
9606.ENSP00000265016	BST1	BST1	2.71369	1.33322e-05	0.368502	0.371795	13	5	FALSE	121.231	0	13	0	0.997014	0	1990
9606.ENSP00000264917	PDE8B	PDE8B	2.85737	8.71153e-05	0.349973	0.307692	14	5	FALSE	42.2143	0	14	0	0.996764	0	5950
9606.ENSP00000264896	SCARB2	SCARB2	2.55965	0.000415109	0.390679	0.267196	28	5	FALSE	82.8571	0	28	0	0.997283	0	41272
9606.ENSP00000264867	PPARGC1A	PPARGC1A	2.06846	0.00331199	0.48345	0.264858	172	4	FALSE	137.936	0	172	0	0.998139	0	563992	0.0844162
9606.ENSP00000264832	ICAM1	ICAM1	2.11151	0.00101429	0.473594	0.422842	186	4	FALSE	156.71	0	186	0	0.998064	0	245100
9606.ENSP00000264784	SLC2A9	SLC2A9	3.02334	2.54739e-05	0.33076	0.0666667	6	5	FALSE	43.3333	0	6	0	0.996475	0	1488
9606.ENSP00000264771	TMEM175	TMEM175	2.68517	0.0011183	0.372416	0.476667	25	5	FALSE	61.12	0	25	0	0.997064	0	111180
9606.ENSP00000264731	TP63	TP63	2.42531	0.000173581	0.412318	0.426923	40	4	FALSE	157.75	0	40	0	0.997517	0	26726
9606.ENSP00000264716	FOSL2	FOSL2	2.56432	2.20644e-05	0.389968	0.403077	26	5	FALSE	139.923	0	26	0	0.997275	0	4026	0.161016
9606.ENSP00000264710	RAB10	RAB10	2.35996	0.000334387	0.423736	0.219512	42	4	FALSE	103.167	0	42	0	0.997631	0	47376
9606.ENSP00000264674	MECOM	MECOM	2.5638	0.000517332	0.390047	0.461538	26	5	FALSE	120.462	0	26	0	0.997276	0	78804	0.138258
9606.ENSP00000264668	MTRR	MTRR	2.83299	0.000300444	0.352984	0.359477	18	5	FALSE	40.4444	0	18	0	0.996807	0	24604
9606.ENSP00000264657	STAT3	STAT3	1.94191	0.00562848	0.514957	0.240251	338	4	FALSE	132.086	0	338	0	0.998359	0	1094320
9606.ENSP00000264634	WNT5A	WNT5A	2.22251	0.000361058	0.449942	0.470633	89	4	FALSE	175.876	0	89	0	0.99787	0	86708
9606.ENSP00000264613	CP	CP	2.29668	0.00127276	0.435411	0.279904	77	5	FALSE	108.117	0	77	0	0.997741	0	158014
9606.ENSP00000264606	HDAC4	HDAC4	2.22199	0.001354	0.450047	0.371203	80	4	FALSE	159.15	0	80	0	0.997871	0	201154	0.11088
9606.ENSP00000264498	FGF2	FGF2	2.0555	0.00159189	0.4865	0.349328	210	4	FALSE	152.595	0	210	0	0.998161	0	397646
9606.ENSP00000264382	SI	SI	2.45436	0.000345553	0.407439	0.282051	40	5	FALSE	101.575	0	40	0	0.997466	0	51062
9606.ENSP00000264381	BCHE	BCHE	2.3418	0.000943107	0.427021	0.280224	54	4	FALSE	129.019	0	54	0	0.997662	0	118204
9606.ENSP00000264335	YWHAE	YWHAE	2.17272	0.00145783	0.460253	0.262385	110	4	FALSE	138.809	0	110	0	0.997957	0	241490
9606.ENSP00000264198	MUL1	MUL1	2.50726	5.45644e-05	0.398842	0.455385	26	5	FALSE	111.654	0	26	0	0.997374	0	11622	0.115823
9606.ENSP00000264193	CPOX	CPOX	2.67012	0.000149246	0.374514	0.26087	23	5	FALSE	75.1304	0	23	0	0.99709	0	14934
9606.ENSP00000264144	LAMC2	LAMC2	2.49844	0.000215839	0.400249	0.273118	31	4	FALSE	132.935	0	31	0	0.997389	0	28844
9606.ENSP00000264110	ATF2	ATF2	2.32832	0.000242651	0.429494	0.338225	54	5	FALSE	147.63	0	54	0	0.997686	0	46974	0.116335
9606.ENSP00000264079	MCOLN1	MCOLN1	2.51089	0.000683524	0.398265	0.213705	42	5	FALSE	73.0476	0	42	0	0.997368	0	62694
9606.ENSP00000264072	FCER2	FCER2	2.64575	6.96461e-06	0.377965	0.637427	19	5	FALSE	166.368	0	19	0	0.997133	0	1982
9606.ENSP00000264057	DGKD	DGKD	2.88278	0.000156455	0.346887	0.222222	9	5	FALSE	74	0	9	0	0.99672	0	14128
9606.ENSP00000263967	PIK3CA	PIK3CA	2.08714	0.00221506	0.479125	0.273644	183	4	FALSE	135.721	0	183	0	0.998106	0	399628
9606.ENSP00000263966	USP13	USP13	2.59803	0.00019804	0.384907	0.397849	31	5	FALSE	83.2258	0	31	0	0.997216	0	18148	0.104829
9606.ENSP00000263923	KDR	KDR	2.09025	0.00134015	0.478412	0.355004	168	4	FALSE	156.179	0	168	0	0.998101	0	282200
9606.ENSP00000263851	IL7	IL7	2.29461	0.000152043	0.435805	0.605823	95	4	FALSE	171.411	0	95	0	0.997745	0	48922
9606.ENSP00000263816	LRP2	LRP2	2.41027	0.000615962	0.414891	0.258345	53	5	FALSE	104.868	0	53	0	0.997543	0	77178	0.0939508
9606.ENSP00000263780	CHMP2B	CHMP2B	2.38071	0.000669766	0.420044	0.402904	58	5	FALSE	109.224	0	58	0	0.997595	0	91900	0.0938204
9606.ENSP00000263774	NDUFS3	NDUFS3	2.4139	0.000438249	0.414267	0.393922	59	5	FALSE	85.2712	0	59	0	0.997537	0	71686	0.0769596
9606.ENSP00000263657	PNO1	PNO1	2.78008	0.000659987	0.359701	0.277778	28	5	FALSE	42.75	0	28	0	0.996899	0	66120
9606.ENSP00000263598	LCN1	LCN1	2.73807	1.58131e-05	0.365221	0.305556	9	5	FALSE	100.889	0	9	0	0.996972	0	2290
9606.ENSP00000263431	PRKCG	PRKCG	2.32261	0.000892539	0.430549	0.216901	71	4	FALSE	93.7465	0	71	0	0.997696	0	114608
9606.ENSP00000263409	LIFR	LIFR	2.5529	3.05228e-05	0.391711	0.495968	32	4	FALSE	146.156	0	32	0	0.997295	0	6344	0.166655
9606.ENSP00000263341	IL1B	IL1B	1.90923	0.00781495	0.523771	0.224178	367	4	FALSE	128.431	0	367	0	0.998416	0	1652542
9606.ENSP00000263339	IL1A	IL1A	2.21058	0.000333836	0.45237	0.539082	135	4	FALSE	167.481	0	135	0	0.997891	0	102610
9606.ENSP00000263321	TYR	TYR	2.27593	0.00132513	0.43938	0.217391	47	4	FALSE	150	0	47	0	0.997777	0	153774
9606.ENSP00000263317	NOX4	NOX4	2.25778	0.0012979	0.442913	0.552973	77	4	FALSE	192.532	0	77	0	0.997809	0	196856
9606.ENSP00000263314	P2RX3	P2RX3	2.65093	8.72629e-05	0.377226	0.426108	29	5	FALSE	84.5517	0	29	0	0.997124	0	14008
9606.ENSP00000263269	GRIN2D	GRIN2D	2.60892	0.000207012	0.3833	0.354239	42	5	FALSE	72.0714	0	42	0	0.997197	0	28070
9606.ENSP00000263233	SYP	SYP	2.10477	0.00321541	0.475111	0.271076	144	4	FALSE	132.792	0	144	0	0.998075	0	533050	0.083255
9606.ENSP00000263160	SLC17A6	SLC17A6	2.34647	0.00157388	0.426172	0.302632	96	5	FALSE	81.5938	0	96	0	0.997654	0	215824	0.0684511
9606.ENSP00000263094	ABCA7	ABCA7	2.59077	2.38232e-05	0.385986	0.59	25	5	FALSE	98	0	25	0	0.997229	0	4470
9606.ENSP00000263088	PLD2	PLD2	2.36255	0.00200945	0.423271	0.257971	46	5	FALSE	132.196	0	46	0	0.997626	0	257724	0.109415
9606.ENSP00000263063	MTPAP	MTPAP	2.82936	0.000105329	0.353437	0.222222	18	5	FALSE	45.1667	0	18	0	0.996813	0	7136
9606.ENSP00000263026	EEF2K	EEF2K	2.59025	2.48213e-05	0.386063	0.457516	18	5	FALSE	119.611	0	18	0	0.99723	0	4160
9606.ENSP00000263025	MAPK3	MAPK3	1.89419	0.0109907	0.52793	0.205552	362	4	FALSE	129.066	0	362	0	0.998442	0	1866170
9606.ENSP00000262999	UCP1	UCP1	2.31483	0.000225149	0.431996	0.486373	54	5	FALSE	177.63	0	54	0	0.997709	0	45804	0.137364
9606.ENSP00000262965	TCF3	TCF3	2.38071	0.000754425	0.420044	0.266667	51	4	FALSE	128.255	0	51	0	0.997595	0	98524	0.109509
9606.ENSP00000262948	MAP2K2	MAP2K2	2.29409	0.000303847	0.435903	0.385714	56	4	FALSE	147.732	0	56	0	0.997745	0	51084
9606.ENSP00000262947	MYDGF	C19orf10	3.11774	3.39737e-06	0.320745	0	3	5	FALSE	49.3333	0	3	0	0.996311	0	224	0.350242
9606.ENSP00000262887	XRCC1	XRCC1	2.48651	0.000354432	0.402169	0.351351	38	5	FALSE	100.579	0	38	0	0.99741	0	47244
9606.ENSP00000262812	COPE	COPE	2.55861	0.000336809	0.390837	0.348387	31	5	FALSE	55.9677	0	31	0	0.997285	0	27032
9606.ENSP00000262768	TIMP2	TIMP2	2.33039	9.90539e-05	0.429112	0.683052	63	4	FALSE	203.762	0	63	0	0.997682	0	22604
9606.ENSP00000262746	PRDX1	PRDX1	2.22822	0.000809044	0.44879	0.329162	89	4	FALSE	135.213	0	89	0	0.99786	0	139900
9606.ENSP00000262629	TYROBP	TYROBP	2.41701	0.000993881	0.413734	0.31962	80	4	FALSE	106.987	0	80	0	0.997531	0	121724	0.0995926
9606.ENSP00000262525	ZNF629	ZNF629	2.82106	2.20609e-06	0.354477	0.3	5	5	FALSE	135.2	0	5	0	0.996827	0	392	0.292208
9606.ENSP00000262519	SETD1A	SETD1A	2.46473	0.000618692	0.405724	0.351526	47	5	FALSE	105.34	0	47	0	0.997448	0	89362
9606.ENSP00000262419	KANSL1	KANSL1	2.60633	7.98883e-05	0.383682	0.179487	13	5	FALSE	88.9231	0	13	0	0.997202	0	9704	0.110685
9606.ENSP00000262406	RGS9	RGS9	2.82002	0.00012767	0.354607	0.257576	12	5	FALSE	58.4167	0	12	0	0.996829	0	9452
9606.ENSP00000262352	SLC1A1	SLC1A1	2.56743	0.000388915	0.389495	0.274359	40	5	FALSE	75.675	0	40	0	0.997269	0	46160
9606.ENSP00000262320	AXIN1	AXIN1	2.23496	0.00101718	0.447436	0.312354	78	4	FALSE	138.654	0	78	0	0.997849	0	147434
9606.ENSP00000262305	RAB11FIP3	RAB11FIP3	2.8055	9.17129e-05	0.356443	0.274725	14	5	FALSE	47.7857	0	14	0	0.996855	0	6436	0.102986
9606.ENSP00000262304	PKD1	PKD1	2.49896	0.000588041	0.400166	0.219212	29	5	FALSE	101.966	0	29	0	0.997389	0	66308
9606.ENSP00000262290	LPO	LPO	2.75156	2.81665e-06	0.363431	0.5	5	5	FALSE	169.6	0	5	0	0.996949	0	376
9606.ENSP00000262215	ARFGEF1	ARFGEF1	2.8361	8.93287e-05	0.352597	0.248366	18	5	FALSE	41.5	0	18	0	0.996801	0	6418
9606.ENSP00000262213	TRAM1	TRAM1	2.92479	1.25651e-05	0.341905	0	2	5	FALSE	155	0	2	0	0.996647	0	1068	0.5
9606.ENSP00000262187	RHEB	RHEB	2.24689	0.000418758	0.44506	0.39614	76	4	FALSE	148.855	0	76	0	0.997828	0	74616
9606.ENSP00000262178	VIPR2	VIPR2	2.79409	5.99138e-05	0.357899	0.413043	24	5	FALSE	65.3333	0	24	0	0.996874	0	6676	0.134345
9606.ENSP00000262177	DNAJB6	DNAJB6	2.56691	0.000326639	0.389574	0.505291	28	5	FALSE	116.393	0	28	0	0.99727	0	33692
9606.ENSP00000262030	ATP5F1B	ATP5B	2.28631	0.00117705	0.437387	0.271306	91	4	FALSE	95.6703	0	91	0	0.997759	0	172752
9606.ENSP00000262018	SGCA	SGCA	2.96525	2.37939e-05	0.33724	0.222222	9	5	FALSE	34.3333	0	9	0	0.996576	0	1448	0.136444
9606.ENSP00000261891	DAPK2	DAPK2	2.72459	8.21155e-06	0.367028	0.535714	8	5	FALSE	157.5	0	8	0	0.996995	0	1246
9606.ENSP00000261879	APH1B	APH1B	2.55083	6.24547e-05	0.392029	0.398551	24	5	FALSE	99.2917	0	24	0	0.997298	0	9646
9606.ENSP00000261839	MYO5C	MYO5C	2.66338	2.53996e-05	0.375463	0.218182	11	5	FALSE	107.727	0	11	0	0.997102	0	3504
9606.ENSP00000261751	CHRNB4	CHRNB4	2.82313	9.62445e-05	0.354216	0.442857	21	5	FALSE	55.8095	0	21	0	0.996824	0	9820
9606.ENSP00000261733	ALDH2	ALDH2	2.40612	0.000455382	0.415607	0.241497	49	4	FALSE	97.9184	0	49	0	0.99755	0	64374
9606.ENSP00000261712	PSMD11	PSMD11	2.37448	0.000384188	0.421145	0.387218	57	5	FALSE	111.246	0	57	0	0.997605	0	65644
9606.ENSP00000261707	SLC6A4	SLC6A4	2.25674	0.00125094	0.443117	0.274691	81	4	FALSE	102.259	0	81	0	0.997811	0	205540
9606.ENSP00000261643	COX10	COX10	2.75985	0.00016954	0.362338	0.376114	34	5	FALSE	50.8235	0	34	0	0.996934	0	16808	0.0944129
9606.ENSP00000261622	SLC7A5	SLC7A5	2.55135	0.000212027	0.39195	0.233202	23	5	FALSE	99.3478	0	23	0	0.997297	0	25634
9606.ENSP00000261517	VPS13C	VPS13C	2.60996	0.00145231	0.383148	0.360071	34	5	FALSE	67.4412	0	34	0	0.997195	0	164112
9606.ENSP00000261427	UBE2K	UBE2K	2.33143	0.000769114	0.428921	0.2422	62	4	FALSE	102.161	0	62	0	0.99768	0	97372
9606.ENSP00000261368	SNCAIP	SNCAIP	2.46369	0.000731749	0.405895	0.264264	37	5	FALSE	93.5405	0	37	0	0.99745	0	68852	0.0907373
9606.ENSP00000261349	LRP6	LRP6	2.28268	0.000801727	0.438082	0.355294	51	4	FALSE	152.098	0	51	0	0.997765	0	118264
9606.ENSP00000261313	PEBP1	PEBP1	2.3029	0.000480262	0.434234	0.242481	57	4	FALSE	126.018	0	57	0	0.99773	0	71182
9606.ENSP00000261304	GALC	GALC	2.62707	0.000330903	0.380652	0.293447	27	5	FALSE	84.4815	0	27	0	0.997165	0	36792
9606.ENSP00000261303	PSMC1	PSMC1	2.37915	0.000368124	0.420318	0.339383	58	4	FALSE	106.776	0	58	0	0.997597	0	55194
9606.ENSP00000261187	SLC16A7	SLC16A7	2.92635	1.82944e-05	0.341723	0.0714286	8	5	FALSE	51.75	0	8	0	0.996644	0	1652	0.175514
9606.ENSP00000261024	SLC40A1	SLC40A1	2.50622	0.000194471	0.399007	0.414773	33	5	FALSE	90.1212	0	33	0	0.997376	0	30552	0.0930691
9606.ENSP00000260970	PPIG	PPIG	2.21577	0.00236042	0.451311	0.263207	93	4	FALSE	128.935	0	93	0	0.997882	0	354156
9606.ENSP00000260818	DNAJC13	DNAJC13	2.54668	0.000254861	0.392668	0.423423	37	5	FALSE	83	0	37	0	0.997305	0	30068
9606.ENSP00000260682	CYP2C9	CYP2C9	2.43257	0.000485799	0.411087	0.349351	56	4	FALSE	89.7679	0	56	0	0.997504	0	76092
9606.ENSP00000260665	LRPPRC	LRPPRC	2.42272	0.000956456	0.41276	0.259354	49	5	FALSE	90.3265	0	49	0	0.997521	0	108254
9606.ENSP00000260408	ADAM10	ADAM10	2.23133	0.000724318	0.448164	0.32301	78	4	FALSE	157.423	0	78	0	0.997855	0	124640
9606.ENSP00000260385	RMDN3	RMDN3	2.54461	0.000366857	0.392988	0.380952	21	5	FALSE	106.952	0	21	0	0.997309	0	44170
9606.ENSP00000260356	THBS1	THBS1	2.23288	0.00115237	0.447851	0.451754	96	4	FALSE	173.104	0	96	0	0.997852	0	185718	0.123469
9606.ENSP00000260323	UNC13C	UNC13C	2.94243	5.86013e-05	0.339855	0.327273	11	5	FALSE	52.8182	0	11	0	0.996616	0	4466
9606.ENSP00000260227	MMP7	MMP7	2.24429	9.65211e-05	0.445574	0.620897	82	4	FALSE	208.537	0	82	0	0.997832	0	28736
9606.ENSP00000260197	SORL1	SORL1	2.40301	0.000208299	0.416145	0.353535	45	5	FALSE	104.578	0	45	0	0.997556	0	33286
9606.ENSP00000260129	TGS1	TGS1	2.72095	9.4296e-05	0.367518	0.298246	19	5	FALSE	69.7368	0	19	0	0.997002	0	8424
9606.ENSP00000260010	TLR2	TLR2	2.09492	0.0017456	0.477346	0.371169	187	4	FALSE	151.401	0	187	0	0.998092	0	439288
9606.ENSP00000259915	POU5F1	POU5F1	2.14471	0.00437511	0.466264	0.314943	145	4	FALSE	141.234	0	145	0	0.998006	0	606174
9606.ENSP00000259895	GTF2H4	GTF2H4	2.74481	0.000225615	0.364324	0.239766	19	5	FALSE	67.4211	0	19	0	0.99696	0	15922	0.120949
9606.ENSP00000259808	RIPK1	RIPK1	2.26141	0.000529031	0.442202	0.401642	86	4	FALSE	149.5	0	86	0	0.997802	0	102088
9606.ENSP00000259608	SIT1	SIT1	3.04461	3.3357e-07	0.32845	0.666667	3	5	FALSE	81.3333	0	3	0	0.996438	0	16	0.398693
9606.ENSP00000259206	IL1RN	IL1RN	2.45384	5.18981e-05	0.407525	0.696986	62	5	FALSE	168.887	0	62	0	0.997467	0	13678
9606.ENSP00000258886	IREB2	IREB2	2.42168	0.000955808	0.412936	0.216981	53	5	FALSE	87.0943	0	53	0	0.997523	0	103114
9606.ENSP00000258873	ACSBG1	ACSBG1	2.77023	5.13243e-05	0.360981	0.181818	12	5	FALSE	68.0833	0	12	0	0.996916	0	5538
9606.ENSP00000258399	USP37	USP37	2.68983	6.0038e-05	0.37177	0.32967	14	5	FALSE	89.5714	0	14	0	0.997056	0	5884
9606.ENSP00000258301	STX6	STX6	2.55809	0.000403031	0.390916	0.290756	35	5	FALSE	67.5714	0	35	0	0.997286	0	36100	0.0778052
9606.ENSP00000258169	MPHOSPH6	MPHOSPH6	3.73029	0	0.268076	0	1	6	FALSE	14	0	1	0	0.995243	0	0	0
9606.ENSP00000258080	HTRA2	HTRA2	2.29149	0.000663041	0.436397	0.310516	64	5	FALSE	119.141	0	64	0	0.99775	0	89566
9606.ENSP00000258052	SMPD2	SMPD2	2.5638	0.000224546	0.390047	0.264069	22	5	FALSE	121.455	0	22	0	0.997276	0	30200
9606.ENSP00000257979	MIP	MIP	3.06639	4.24082e-06	0.326116	0.466667	6	5	FALSE	34.8333	0	6	0	0.9964	0	368
9606.ENSP00000257905	PPP1R1A	PPP1R1A	2.95176	2.60527e-05	0.338781	0.142857	8	5	FALSE	53	0	8	0	0.9966	0	1944	0.189299
9606.ENSP00000257770	NT5E	NT5E	2.2583	0.00165362	0.442811	0.4442	91	4	FALSE	166.835	0	91	0	0.997808	0	233924
9606.ENSP00000257548	USP30	USP30	2.57676	0.000122608	0.388084	0.405303	33	5	FALSE	89.5455	0	33	0	0.997253	0	16752
9606.ENSP00000257430	APC	APC	2.31846	0.000311192	0.43132	0.347789	49	4	FALSE	143.612	0	49	0	0.997703	0	49470	0.111674
9606.ENSP00000257414	SEMA6A	SEMA6A	2.46577	0.000101241	0.405553	0.378462	26	4	FALSE	157.808	0	26	0	0.997446	0	19302
9606.ENSP00000257248	CBLIF	GIF	3.04772	6.67336e-06	0.328114	0.238095	7	5	FALSE	44.5714	0	7	0	0.996433	0	504
9606.ENSP00000257068	MTNR1B	MTNR1B	2.64212	4.6106e-05	0.378484	0.320261	18	5	FALSE	92.6667	0	18	0	0.997139	0	5532	0.125225
9606.ENSP00000256857	GRP	GRP	2.37707	0.000591056	0.420685	0.364699	59	5	FALSE	103.61	0	59	0	0.997601	0	82374	0.0883901
9606.ENSP00000256759	FST	FST	2.46732	0.000139196	0.405297	0.541667	33	5	FALSE	168.879	0	33	0	0.997444	0	22030
9606.ENSP00000256737	ANO3	ANO3	2.93672	7.3385e-06	0.340516	0.638889	9	5	FALSE	46	0	9	0	0.996626	0	1060
9606.ENSP00000256682	ARF3	ARF3	2.40664	0.000394623	0.415517	0.272727	45	5	FALSE	91.8222	0	45	0	0.997549	0	48260
9606.ENSP00000256646	NOTCH2	NOTCH2	2.28423	0.000486253	0.437784	0.418182	66	4	FALSE	163.318	0	66	0	0.997763	0	82228
9606.ENSP00000256474	VHL	VHL	2.3278	0.000526951	0.42959	0.426457	47	4	FALSE	179.596	0	47	0	0.997687	0	71230
9606.ENSP00000256447	CD180	CD180	2.87552	1.35493e-06	0.347763	0.722222	9	5	FALSE	126	0	9	0	0.996733	0	218
9606.ENSP00000256429	MBD2	MBD2	2.73807	2.77076e-06	0.365221	0.705128	13	5	FALSE	118.846	0	13	0	0.996972	0	592	0.200415
9606.ENSP00000256261	DUSP26	DUSP26	2.73859	1.28778e-05	0.365152	0	4	5	FALSE	154.25	0	4	0	0.996971	0	1626
9606.ENSP00000256196	RRAS2	RRAS2	2.41338	0.000384193	0.414356	0.4	35	5	FALSE	143.571	0	35	0	0.997538	0	42346
9606.ENSP00000256010	NTS	NTS	2.38071	0.000958042	0.420044	0.32807	76	5	FALSE	96.8947	0	76	0	0.997595	0	123032	0.08411
9606.ENSP00000255409	CHI3L1	CHI3L1	2.48185	8.94587e-05	0.402926	0.561878	38	5	FALSE	184.711	0	38	0	0.997418	0	19812
9606.ENSP00000255380	CHRM3	CHRM3	2.64886	0.000132718	0.377521	0.225	16	5	FALSE	78.0625	0	16	0	0.997127	0	14622
9606.ENSP00000255226	SLC14A2	SLC14A2	2.89782	2.81702e-05	0.345087	0.305556	9	5	FALSE	69	0	9	0	0.996694	0	2526
9606.ENSP00000255039	HAPLN2	HAPLN2	2.67583	0.000239512	0.373716	0.278986	24	5	FALSE	60.25	0	24	0	0.99708	0	17906	0.0879562
9606.ENSP00000255030	CRP	CRP	2.13278	0.00114432	0.468872	0.362617	170	4	FALSE	145.306	0	170	0	0.998027	0	257938
9606.ENSP00000254976	SNAP25	SNAP25	2.17531	0.00498946	0.459704	0.199196	138	4	FALSE	88.6812	0	138	0	0.997952	0	622430	0.0603635
9606.ENSP00000254878	RIDA	HRSP12	2.78527	4.32502e-05	0.359032	0.2	11	5	FALSE	77.9091	0	11	0	0.99689	0	3812
9606.ENSP00000254846	KDM6B	KDM6B	2.35322	0.000959241	0.42495	0.32013	56	4	FALSE	130.679	0	56	0	0.997642	0	139484
9606.ENSP00000254722	SERPINF1	SERPINF1	2.61463	3.73863e-05	0.382464	0.410526	20	5	FALSE	131.65	0	20	0	0.997187	0	5580
9606.ENSP00000254663	SCLY	SCLY	2.8361	0.000122266	0.352597	0.287582	18	5	FALSE	47.1667	0	18	0	0.996801	0	10396
9606.ENSP00000254521	HSD17B7	HSD17B7	2.986	0.000126839	0.334897	0.291667	16	5	FALSE	31.625	0	16	0	0.99654	0	7670
9606.ENSP00000254488	SLC6A11	SLC6A11	2.7889	4.75042e-05	0.358564	0.342857	15	5	FALSE	69.3333	0	15	0	0.996883	0	5326
9606.ENSP00000254322	DNAJB1	DNAJB1	2.22873	0.000715841	0.448685	0.3514	82	4	FALSE	133.829	0	82	0	0.997859	0	127232
9606.ENSP00000254301	LGALS3	LGALS3	2.17739	0.00114798	0.459266	0.390933	114	4	FALSE	165.088	0	114	0	0.997949	0	204508
9606.ENSP00000254250	THAP1	THAP1	2.7749	0.00063453	0.360374	0.235294	17	5	FALSE	46.2353	0	17	0	0.996908	0	80258
9606.ENSP00000254227	NR0B2	NR0B2	2.26504	0.000869285	0.441493	0.275893	67	4	FALSE	141.746	0	67	0	0.997796	0	123222
9606.ENSP00000254108	FUS	FUS	2.17998	0.00153696	0.45872	0.286433	94	4	FALSE	129.851	0	94	0	0.997944	0	218046	0.0862225
9606.ENSP00000254079	PPP1R1B	PPP1R1B	2.31068	0.00102544	0.432772	0.322026	67	5	FALSE	110.627	0	67	0	0.997717	0	137222	0.0862808
9606.ENSP00000253814	NDFIP1	NDFIP1	2.76556	2.15427e-05	0.36159	0.277778	9	5	FALSE	94.1111	0	9	0	0.996924	0	2488	0.17259
9606.ENSP00000253496	F12	F12	2.66234	0.000277145	0.375609	0.506494	22	5	FALSE	84.2273	0	22	0	0.997104	0	23838
9606.ENSP00000253362	BPIFA2	BPIFA2	3.55187	1.48176e-05	0.281542	0	2	6	FALSE	17.5	0	2	0	0.995554	0	3724
9606.ENSP00000253329	PPIL4	PPIL4	3.10477	1.63666e-05	0.322085	0.321429	8	5	FALSE	25	0	8	0	0.996333	0	704
9606.ENSP00000253122	SLC6A8	SLC6A8	2.9471	2.27841e-05	0.339317	0.047619	7	5	FALSE	47.4286	0	7	0	0.996608	0	1918
9606.ENSP00000253083	HIP1R	HIP1R	2.37811	0.000680707	0.420502	0.281184	44	5	FALSE	94.4318	0	44	0	0.997599	0	81794
9606.ENSP00000253079	CCDC62	CCDC62	2.55757	0.000321451	0.390996	0.421505	31	5	FALSE	67.9677	0	31	0	0.997286	0	36686	0.0786664
9606.ENSP00000253063	SESN2	SESN2	2.48392	0.000186168	0.402589	0.388258	33	5	FALSE	127.333	0	33	0	0.997415	0	23828
9606.ENSP00000252934	ATXN10	ATXN10	2.63485	5.59699e-05	0.379528	0.389706	17	5	FALSE	74.4706	0	17	0	0.997152	0	6860	0.0995354
9606.ENSP00000252809	GDF15	GDF15	2.42427	0.000237576	0.412495	0.382927	41	5	FALSE	156.951	0	41	0	0.997519	0	39984
9606.ENSP00000252723	EPO	EPO	2.20851	0.000744805	0.452795	0.432728	107	4	FALSE	174.729	0	107	0	0.997895	0	148320
9606.ENSP00000252660	MAS1	MAS1	2.89315	2.75876e-05	0.345644	0.311111	10	5	FALSE	65.8	0	10	0	0.996702	0	2754
9606.ENSP00000252486	APOE	APOE	2.00259	0.00642363	0.499352	0.235962	239	4	FALSE	132.996	0	239	0	0.998253	0	1075412
9606.ENSP00000252483	NECTIN2	PVRL2	2.66961	1.60676e-05	0.374587	0.371795	13	5	FALSE	112.462	0	13	0	0.997091	0	2888
9606.ENSP00000252321	KCNA5	KCNA5	2.58454	0.000304412	0.386916	0.214286	28	5	FALSE	73.0714	0	28	0	0.997239	0	32148
9606.ENSP00000252102	NDUFA2	NDUFA2	2.64523	0.000174294	0.378039	0.516934	34	5	FALSE	71.3824	0	34	0	0.997134	0	24418
9606.ENSP00000252050	CUL9	CUL9	2.67531	1.49794e-05	0.373788	0.75	8	5	FALSE	180.5	0	8	0	0.997081	0	1556
9606.ENSP00000251645	KRT31	KRT31	3.50311	0.000932201	0.28546	0	2	6	FALSE	6.5	0	2	0	0.995639	0	75590	0.5
9606.ENSP00000251287	HCN2	HCN2	3.12189	0.00106749	0.320319	0.133333	6	5	FALSE	33.3333	0	6	0	0.996303	0	103166
9606.ENSP00000251268	MEGF8	MEGF8	2.94554	2.46554e-07	0.339496	0	2	5	FALSE	159	0	2	0	0.996611	0	58
9606.ENSP00000251119	ZFYVE26	ZFYVE26	2.78994	0.000201191	0.358431	0.254902	18	5	FALSE	43.3889	0	18	0	0.996882	0	13780	0.0891873
9606.ENSP00000251020	SALL1	SALL1	2.67687	0.000361135	0.373571	0.205263	20	5	FALSE	90.55	0	20	0	0.997079	0	50338	0.130144
9606.ENSP00000250559	RAP1B	RAP1B	2.32936	0.000467847	0.429303	0.323129	49	4	FALSE	134.306	0	49	0	0.997684	0	59482
9606.ENSP00000250495	NEDD8	NEDD8	2.27438	0.00256978	0.439681	0.217336	98	5	FALSE	93.4694	0	98	0	0.99778	0	331526
9606.ENSP00000250448	FOXA1	FOXA1	2.30031	0.000464649	0.434724	0.452214	66	4	FALSE	165.985	0	66	0	0.997735	0	85480
9606.ENSP00000250378	CMA1	CMA1	2.49844	6.74693e-05	0.400249	0.531707	41	5	FALSE	163.171	0	41	0	0.997389	0	14090
9606.ENSP00000249647	SNAP23	SNAP23	2.48703	0.000231277	0.402086	0.272177	32	5	FALSE	83.9062	0	32	0	0.997409	0	30068	0.0841274
9606.ENSP00000249396	SIRT2	SIRT2	2.1722	0.00102354	0.460363	0.478772	84	4	FALSE	192.262	0	84	0	0.997958	0	158822
9606.ENSP00000249356	DNAJB9	DNAJB9	2.62967	3.69501e-05	0.380276	0.593846	26	5	FALSE	112.538	0	26	0	0.997161	0	6076
9606.ENSP00000249330	VGF	VGF	2.51037	0.000104261	0.398347	0.295567	29	5	FALSE	116.241	0	29	0	0.997369	0	18674	0.121591
9606.ENSP00000249075	LIF	LIF	2.23755	0.00028045	0.446917	0.53443	96	4	FALSE	178.021	0	96	0	0.997844	0	67634
9606.ENSP00000249016	MCHR1	MCHR1	2.58091	4.61794e-05	0.38746	0.183824	17	5	FALSE	113.353	0	17	0	0.997246	0	8016
9606.ENSP00000248975	YWHAH	YWHAH	2.25311	0.000706743	0.443831	0.294889	67	4	FALSE	140.09	0	67	0	0.997817	0	111044
9606.ENSP00000248929	SGSM3	SGSM3	2.88071	3.33973e-05	0.347137	0.217949	13	5	FALSE	49.8462	0	13	0	0.996724	0	2936	0.140771
9606.ENSP00000248553	HSPB1	HSPB1	2.11722	0.000573827	0.472317	0.414843	116	4	FALSE	189	0	116	0	0.998054	0	141192
9606.ENSP00000248437	TUBA4A	TUBA4A	2.32624	0.00054446	0.429877	0.338612	52	4	FALSE	131.346	0	52	0	0.997689	0	84388
9606.ENSP00000247970	PIN1	PIN1	2.33506	0.000722951	0.428254	0.249495	45	4	FALSE	127.133	0	45	0	0.997674	0	85916	0.100882
9606.ENSP00000247933	IDUA	IDUA	2.85788	6.44473e-05	0.349909	0.380952	15	5	FALSE	44.6	0	15	0	0.996763	0	5258
9606.ENSP00000247668	TRAF2	TRAF2	2.23237	0.000723866	0.447955	0.303371	90	4	FALSE	138.056	0	90	0	0.997853	0	115818
9606.ENSP00000247470	PYCARD	PYCARD	2.5529	9.01794e-05	0.391711	0.54127	36	5	FALSE	138.444	0	36	0	0.997295	0	18156
9606.ENSP00000247153	CFP	CFP	2.58195	0.000273464	0.387304	0.22069	30	5	FALSE	88.7333	0	30	0	0.997244	0	29010	0.105768
9606.ENSP00000247005	GDF1	GDF1	3.08766	6.43674e-05	0.32387	0.166667	4	5	FALSE	61.5	0	4	0	0.996363	0	9122	0.363095
9606.ENSP00000246957	TRAP1	TRAP1	2.35892	0.000185695	0.423923	0.366327	47	4	FALSE	127.106	0	47	0	0.997633	0	34804
9606.ENSP00000246792	RRAS	RRAS	2.49585	6.54282e-05	0.400665	0.335979	28	5	FALSE	105.321	0	28	0	0.997394	0	9506
9606.ENSP00000246657	CCR7	CCR7	2.34595	0.000343579	0.426266	0.555182	85	4	FALSE	156.024	0	85	0	0.997655	0	71344
9606.ENSP00000246553	FFAR1	FFAR1	2.64419	0.000188495	0.378188	0.362573	19	5	FALSE	102.579	0	19	0	0.997136	0	26860
9606.ENSP00000245810	PSPN	PSPN	2.74741	4.71992e-05	0.36398	0.48366	18	5	FALSE	93.9444	0	18	0	0.996956	0	5366	0.162157
9606.ENSP00000245457	PTGER2	PTGER2	2.79253	8.43221e-06	0.358098	0.30303	12	5	FALSE	86.4167	0	12	0	0.996877	0	1628
9606.ENSP00000245407	SLC22A5	SLC22A5	2.80861	0.000329574	0.356048	0.127273	11	5	FALSE	79.6364	0	11	0	0.996849	0	36486	0.166571
9606.ENSP00000245185	MT2A	MT2A	2.6582	0.000207591	0.376195	0.190476	21	5	FALSE	79.3333	0	21	0	0.997111	0	19780
9606.ENSP00000244745	SRY	SOX4	2.47873	3.3881e-05	0.403432	0.542857	21	4	FALSE	195.238	0	21	0	0.997424	0	7196
9606.ENSP00000244709	TREM1	TREM1	2.53475	5.97248e-05	0.394516	0.644082	50	5	FALSE	143.18	0	50	0	0.997326	0	14428	0.159089
9606.ENSP00000244426	FBXO9	FBXO9	2.79876	2.2087e-05	0.357302	0.355556	10	5	FALSE	86.1	0	10	0	0.996866	0	2606
9606.ENSP00000243167	FAAH	FAAH	2.49274	0.000326839	0.401165	0.275132	28	5	FALSE	99.8214	0	28	0	0.997399	0	33676
9606.ENSP00000243077	LRP1	LRP1	2.2277	0.00101186	0.448894	0.286623	96	4	FALSE	142.188	0	96	0	0.997861	0	162972	0.100692
9606.ENSP00000243052	PDE1B	PDE1B	2.99429	1.46022e-05	0.333968	0.6	10	5	FALSE	37.2	0	10	0	0.996526	0	1106
9606.ENSP00000242827	EBPL	EBPL	3.19191	8.2813e-06	0.313292	0.333333	3	5	FALSE	34	0	3	0	0.996181	0	826	0.343537
9606.ENSP00000242719	RNF11	RNF11	2.78371	1.71471e-05	0.359232	0.487179	13	5	FALSE	80.3077	0	13	0	0.996892	0	1670	0.157624
9606.ENSP00000242104	OCM	OCM	2.8418	1.95244e-05	0.351889	0	5	5	FALSE	111.6	0	5	0	0.996791	0	1826
9606.ENSP00000242057	AHR	AHR	2.2028	0.000994238	0.453968	0.378861	94	4	FALSE	171.404	0	94	0	0.997905	0	178866
9606.ENSP00000241337	GSTM2	GSTM2	2.46421	0.0001137	0.405809	0.502439	41	5	FALSE	111.268	0	41	0	0.997449	0	29102
9606.ENSP00000241256	GHSR	GHSR	2.54046	4.14068e-05	0.39363	0.597403	22	5	FALSE	138.682	0	22	0	0.997316	0	7090
9606.ENSP00000241052	CAT	CAT	1.99326	0.00786371	0.501691	0.238491	261	4	FALSE	134.92	0	261	0	0.99827	0	1250858
9606.ENSP00000241051	DEPDC7	DEPDC7	3.35892	1.25241e-06	0.297715	0	2	6	FALSE	20	0	2	0	0.99589	0	76
9606.ENSP00000241014	MAPK8IP1	MAPK8IP1	2.42635	0.00027848	0.412142	0.254032	32	5	FALSE	120.156	0	32	0	0.997515	0	36582
9606.ENSP00000240652	IAPP	IAPP	2.389	0.000202474	0.418584	0.385204	49	5	FALSE	130.551	0	49	0	0.99758	0	37408	0.112738
9606.ENSP00000240335	TBX4	TBX4	2.94917	2.64037e-05	0.339078	0.2	10	5	FALSE	46.2	0	10	0	0.996604	0	1688
9606.ENSP00000240185	TARDBP	TARDBP	2.22873	0.00104533	0.448685	0.281892	92	4	FALSE	110.467	0	92	0	0.997859	0	170062
9606.ENSP00000239938	EGR1	EGR1	2.16649	0.00140297	0.461575	0.371526	114	4	FALSE	170.298	0	114	0	0.997968	0	272566	0.112482
9606.ENSP00000239461	PRRX1	PRRX1	2.64834	4.66534e-05	0.377595	0.397436	13	5	FALSE	142.308	0	13	0	0.997128	0	7566	0.191274
9606.ENSP00000237837	FGF23	FGF23	2.31795	0.000403881	0.431416	0.428059	63	4	FALSE	151.984	0	63	0	0.997704	0	65480
9606.ENSP00000237642	STBD1	STBD1	2.77697	0.000110241	0.360105	0.414286	21	5	FALSE	56.0952	0	21	0	0.996904	0	10206	0.114383
9606.ENSP00000237014	TTR	TTR	2.25467	0.000926121	0.443524	0.295988	81	5	FALSE	123.333	0	81	0	0.997814	0	137622
9606.ENSP00000236850	APOA1	APOA1	2.21162	0.00143408	0.452158	0.292793	112	5	FALSE	127.804	0	112	0	0.997889	0	243078
9606.ENSP00000236826	MMP8	MMP8	2.38019	0.00010199	0.420135	0.671506	58	5	FALSE	201.172	0	58	0	0.997595	0	21064
9606.ENSP00000236671	CTSD	CTSD	2.13589	0.00298984	0.468188	0.264127	126	4	FALSE	139.444	0	126	0	0.998021	0	464596
9606.ENSP00000235382	RGS2	RGS2	2.59077	6.28084e-05	0.385986	0.21978	14	5	FALSE	101.071	0	14	0	0.997229	0	7954
9606.ENSP00000235372	PRDM2	PRDM2	2.64419	2.218e-05	0.378188	0.411765	17	5	FALSE	114.471	0	17	0	0.997136	0	3388	0.155029
9606.ENSP00000235329	MFN2	MFN2	2.19813	0.00223941	0.454932	0.298113	106	4	FALSE	126.698	0	106	0	0.997913	0	309302	0.0870648
9606.ENSP00000234831	TMEM59	TMEM59	3.06898	1.58495e-05	0.325841	0.466667	6	5	FALSE	52.1667	0	6	0	0.996395	0	1330	0.315152
9606.ENSP00000234827	TCEANC2	TCEANC2	3.54824	0	0.28183	0	1	6	FALSE	23	0	1	0	0.995561	0	0
9606.ENSP00000234798	TPSG1	TPSG1	4.12137	0	0.242638	0	1	6	FALSE	6	0	1	0	0.994562	0	0
9606.ENSP00000234590	ENO1	ENO1	2.16183	0.00175555	0.462572	0.253843	114	4	FALSE	119.947	0	114	0	0.997976	0	263896
9606.ENSP00000234454	SPR	SPR	2.53786	8.93403e-05	0.394032	0.22807	19	5	FALSE	100.842	0	19	0	0.997321	0	12952
9606.ENSP00000234313	PLEK	PLEK	2.19139	0.00250953	0.456331	0.26741	98	4	FALSE	144.01	0	98	0	0.997924	0	353450	0.0976271
9606.ENSP00000234310	PPP3R1	PPP3R1	2.486	0.00109821	0.402253	0.175403	32	5	FALSE	95.3125	0	32	0	0.997411	0	126046
9606.ENSP00000234195	RMDN2	RMDN2	3.34388	0	0.299054	1	2	6	FALSE	34.5	0	2	0	0.995917	0	0
9606.ENSP00000234160	GORASP2	GORASP2	2.57365	0.000381162	0.388553	0.17734	29	5	FALSE	77.9655	0	29	0	0.997258	0	36480	0.092404
9606.ENSP00000234071	PROC	PROC	2.55498	0.000122394	0.391393	0.347126	30	5	FALSE	92.1333	0	30	0	0.997291	0	19050
9606.ENSP00000233735	REG1A	REG1A	3.16027	5.89823e-07	0.316429	0.666667	3	5	FALSE	45.6667	0	3	0	0.996236	0	90
9606.ENSP00000233638	TLX2	TLX2	3.24637	2.72569e-06	0.308036	0	3	6	FALSE	27.3333	0	3	0	0.996086	0	162
9606.ENSP00000233627	NDUFS7	NDUFS7	2.54564	0.000223435	0.392828	0.432347	44	5	FALSE	72.6818	0	44	0	0.997307	0	36174	0.0823124
9606.ENSP00000233242	APOB	APOB	2.17739	0.00274218	0.459266	0.278959	122	5	FALSE	130.918	0	122	0	0.997949	0	384524
9606.ENSP00000233202	SLC11A1	SLC11A1	2.50622	0.000535543	0.399007	0.274823	48	5	FALSE	96.5208	0	48	0	0.997376	0	66474	0.101557
9606.ENSP00000233154	NCK2	NCK2	2.40871	0.000201066	0.415159	0.292308	40	4	FALSE	127.5	0	40	0	0.997546	0	29864	0.113032
9606.ENSP00000232978	NKTR	NKTR	2.72614	0.000176436	0.366819	0.475	16	5	FALSE	93.75	0	16	0	0.996993	0	17680
9606.ENSP00000232496	TUSC2	TUSC2	2.83662	2.46641e-07	0.352532	0.166667	4	5	FALSE	145.5	0	4	0	0.9968	0	74	0.33105
9606.ENSP00000232165	UBE3A	UBE3A	2.20747	0.00185876	0.453008	0.223187	89	4	FALSE	118.213	0	89	0	0.997896	0	241542
9606.ENSP00000231887	EHHADH	EHHADH	2.49015	0.000391177	0.401583	0.224751	38	5	FALSE	90.3684	0	38	0	0.997404	0	48818
9606.ENSP00000231751	LTF	LTF	2.50571	0.000391219	0.399089	0.314286	35	5	FALSE	110.029	0	35	0	0.997377	0	48824
9606.ENSP00000231509	NR3C1	NR3C1	2.09129	0.00239904	0.478175	0.28784	153	4	FALSE	153.562	0	153	0	0.998099	0	445520
9606.ENSP00000231487	SKP1	SKP1	2.20384	0.00317037	0.453754	0.222424	100	4	FALSE	115.07	0	100	0	0.997903	0	424772
9606.ENSP00000231461	ST8SIA4	ST8SIA4	3.75985	0	0.265968	0	1	6	FALSE	21	0	1	0	0.995192	0	0	0
9606.ENSP00000231449	IL4	IL4	2.08662	0.00147983	0.479244	0.380237	203	4	FALSE	153.158	0	203	0	0.998107	0	380804
9606.ENSP00000230085	SNX3	SNX3	2.69917	0.000140774	0.370484	0.403509	19	5	FALSE	70	0	19	0	0.99704	0	15914
9606.ENSP00000229795	MAPK14	MAPK14	2.03994	0.00301469	0.490211	0.317526	195	4	FALSE	157.764	0	195	0	0.998188	0	540934
9606.ENSP00000229340	RAB35	RAB35	2.77127	6.99811e-05	0.360846	0.164835	14	5	FALSE	58.7143	0	14	0	0.996914	0	7506
9606.ENSP00000229328	PRKAB1	PRKAB1	2.40353	0.00030109	0.416055	0.37619	36	5	FALSE	126.917	0	36	0	0.997555	0	57382	0.110651
9606.ENSP00000229239	GAPDH	GAPDH	1.7583	0.030203	0.568732	0.14443	561	4	FALSE	112.579	0	561	0	0.998679	0	4566214
9606.ENSP00000229135	IFNG	IFNG	2.09129	0.00119352	0.478175	0.402756	191	4	FALSE	157.754	0	191	0	0.998099	0	317848
9606.ENSP00000228936	ART4	ART4	3.04201	1.23197e-08	0.32873	0	2	5	FALSE	131.5	0	2	0	0.996442	0	4
9606.ENSP00000228887	GPRC5D	GPRC5D	3.49585	9.96831e-07	0.286053	0	2	6	FALSE	17.5	0	2	0	0.995652	0	72
9606.ENSP00000228872	CDKN1B	CDKN1B	2.20176	0.000346741	0.454181	0.501232	95	4	FALSE	187.147	0	95	0	0.997906	0	79034	0.128183
9606.ENSP00000228825	ARPC3	ARPC3	2.59855	3.77049e-05	0.38483	0.320261	18	5	FALSE	93.7222	0	18	0	0.997215	0	4258
9606.ENSP00000228705	PPM1H	PPM1H	3.60218	0	0.27761	0	1	6	FALSE	32	0	1	0	0.995467	0	0
9606.ENSP00000228682	GLI1	GLI1	2.22303	0.00095916	0.449837	0.422675	88	4	FALSE	168.318	0	88	0	0.997869	0	188404
9606.ENSP00000228606	CYP27B1	CYP27B1	2.48496	0.000300126	0.402421	0.324359	40	5	FALSE	104.75	0	40	0	0.997413	0	39024
9606.ENSP00000228534	IL23A	IL23A	2.44554	7.20478e-05	0.408908	0.629221	56	5	FALSE	168.321	0	56	0	0.997482	0	16260
9606.ENSP00000228434	CD69	CD69	2.31276	0.000133333	0.432384	0.59316	86	4	FALSE	158.36	0	86	0	0.997713	0	40476
9606.ENSP00000228318	SLC25A3	SLC25A3	2.52801	0.00011378	0.395568	0.481283	34	5	FALSE	85.4412	0	34	0	0.997338	0	17720
9606.ENSP00000228284	SART3	SART3	2.87759	0.000114584	0.347513	0.0757576	12	5	FALSE	42	0	12	0	0.996729	0	6330
9606.ENSP00000227667	APOC3	APOC3	2.45591	0.000266826	0.407181	0.405732	52	5	FALSE	109.635	0	52	0	0.997464	0	42972	0.105825
9606.ENSP00000227266	CTSC	CTSC	2.72199	0.000119618	0.367378	0.326667	25	5	FALSE	58.96	0	25	0	0.997	0	12602
9606.ENSP00000226760	WFS1	WFS1	2.52697	0.000286755	0.395731	0.141304	24	5	FALSE	87.4167	0	24	0	0.99734	0	28586
9606.ENSP00000226574	NFKB1	NFKB1	2.17064	0.00108077	0.460693	0.366011	130	4	FALSE	164.231	0	130	0	0.997961	0	212742	0.110662
9606.ENSP00000226382	PHOX2B	PHOX2B	2.79772	5.16189e-05	0.357434	0.333333	21	5	FALSE	65.5714	0	21	0	0.996868	0	5020	0.132908
9606.ENSP00000226279	CD38	CD38	2.28475	0.000476193	0.437684	0.499042	86	4	FALSE	165.291	0	86	0	0.997762	0	87636
9606.ENSP00000226067	HLF	HLF	2.9611	1.65195e-05	0.337712	0.545455	11	5	FALSE	43.3636	0	11	0	0.996583	0	1466	0.165163
9606.ENSP00000225927	NAGLU	NAGLU	2.79927	0.000110481	0.357236	0.213235	17	5	FALSE	50.2941	0	17	0	0.996865	0	8120
9606.ENSP00000225831	CCL2	CCL2	2.06224	0.00124485	0.484909	0.361111	225	4	FALSE	149.08	0	225	0	0.998149	0	383856	0.0934671
9606.ENSP00000225823	ASIC2	ASIC2	2.85218	8.71078e-05	0.350609	0.358333	16	5	FALSE	65.375	0	16	0	0.996773	0	7058	0.153103
9606.ENSP00000225577	RPS6KB1	RPS6KB1	2.06846	0.00141561	0.48345	0.341567	154	4	FALSE	159.844	0	154	0	0.998139	0	290680
9606.ENSP00000225538	P2RX1	P2RX1	2.68465	6.07234e-05	0.372488	0.478261	24	5	FALSE	85.9167	0	24	0	0.997065	0	11682
9606.ENSP00000225512	WNT3	WNT3	2.37085	0.000183419	0.42179	0.523171	41	5	FALSE	151.341	0	41	0	0.997612	0	25640
9606.ENSP00000225474	CSF3	CSF3	2.23444	0.000185515	0.447539	0.585814	119	4	FALSE	175.521	0	119	0	0.997849	0	58250
9606.ENSP00000225388	NUFIP2	NUFIP2	2.9082	0.00014073	0.343856	0.131868	14	5	FALSE	44.5	0	14	0	0.996676	0	13932	0.129321
9606.ENSP00000225328	P2RX5	P2RX5	2.92479	1.57908e-05	0.341905	0.676471	17	5	FALSE	48.4118	0	17	0	0.996647	0	1890
9606.ENSP00000225275	MPO	MPO	2.20176	0.000597522	0.454181	0.430372	132	4	FALSE	155.159	0	132	0	0.997906	0	144564
9606.ENSP00000225174	PPIF	PPIF	2.17739	0.00339919	0.459266	0.21985	110	4	FALSE	116.909	0	110	0	0.997949	0	417470
9606.ENSP00000225171	DNAJC12	DNAJC12	2.77645	5.96682e-05	0.360172	0.435897	13	5	FALSE	78.8462	0	13	0	0.996905	0	4108	0.15506
9606.ENSP00000223369	YKT6	YKT6	2.50156	0.000586094	0.399751	0.261689	52	5	FALSE	56.8269	0	52	0	0.997384	0	58102
9606.ENSP00000223321	PSMA2	PSMA2	2.33921	0.00112019	0.427494	0.288341	72	5	FALSE	96.7778	0	72	0	0.997667	0	141402
9606.ENSP00000223114	MOGAT3	MOGAT3	3.18257	8.0771e-06	0.314211	0.4	5	5	FALSE	25.6	0	5	0	0.996198	0	584
9606.ENSP00000223095	SERPINE1	SERPINE1	2.17064	0.0011672	0.460693	0.43447	139	4	FALSE	162.863	0	139	0	0.997961	0	227068	0.110266
9606.ENSP00000223029	AIMP2	AIMP2	2.4751	0.000123569	0.404023	0.3	25	5	FALSE	122.32	0	25	0	0.99743	0	17998	0.119298
9606.ENSP00000222982	CYP3A5	CYP3A5	2.62137	9.03183e-05	0.38148	0.570571	37	5	FALSE	68.8919	0	37	0	0.997175	0	18220
9606.ENSP00000222968	PDAP1	PDAP1	3.18205	2.39163e-06	0.314262	0	3	6	FALSE	39.6667	0	3	0	0.996199	0	168	0.339181
9606.ENSP00000222693	CAV2	CAV2	2.46162	4.55372e-05	0.406237	0.320346	22	5	FALSE	150.955	0	22	0	0.997454	0	9186	0.143586
9606.ENSP00000222673	OGDH	OGDH	2.55394	0.000419912	0.391552	0.378738	43	5	FALSE	68.814	0	43	0	0.997293	0	43416
9606.ENSP00000222572	PON2	PON2	2.60685	2.35737e-05	0.383605	0.325	16	5	FALSE	129.062	0	16	0	0.997201	0	4110
9606.ENSP00000222390	HGF	HGF	2.1473	0.000598215	0.4657	0.477775	147	4	FALSE	173.429	0	147	0	0.998001	0	149012	0.114626
9606.ENSP00000222381	PON1	PON1	2.40145	0.000183312	0.416415	0.443746	54	4	FALSE	133.667	0	54	0	0.997558	0	35842
9606.ENSP00000221930	TGFB1	TGFB1	2.12707	0.000756619	0.470129	0.456394	157	4	FALSE	173.478	0	157	0	0.998036	0	181936
9606.ENSP00000221856	FSD1	FSD1	2.86307	3.75789e-06	0.349275	0.166667	4	5	FALSE	121.75	0	4	0	0.996754	0	578	0.298645
9606.ENSP00000221742	SLC1A6	SLC1A6	2.65456	0.000225486	0.37671	0.270936	29	5	FALSE	62.4138	0	29	0	0.997117	0	24454
9606.ENSP00000221566	SGTA	SGTA	2.45799	0.000253927	0.406837	0.390476	36	5	FALSE	109.333	0	36	0	0.99746	0	29594
9606.ENSP00000221561	TLE5	AES	2.66909	1.11042e-05	0.37466	0.363636	11	5	FALSE	144.182	0	11	0	0.997092	0	1854	0.203518
9606.ENSP00000221403	DHDH	DHDH	2.92064	4.36459e-05	0.34239	0	7	5	FALSE	57.5714	0	7	0	0.996654	0	3248
9606.ENSP00000221307	CYP4F3	CYP4F3	2.79409	2.67584e-05	0.357899	0.590643	19	5	FALSE	68.4211	0	19	0	0.996874	0	3422
9606.ENSP00000221166	NEFM	NEFM	2.46006	0.000216517	0.406494	0.353535	45	5	FALSE	93.1333	0	45	0	0.997456	0	38502	0.0900709
9606.ENSP00000221130	GSR	GSR	2.17479	0.00239648	0.459814	0.301142	108	5	FALSE	135.843	0	108	0	0.997953	0	371222
9606.ENSP00000220764	DECR1	DECR1	2.75052	0.000122596	0.363568	0.166667	16	5	FALSE	57.9375	0	16	0	0.99695	0	11070
9606.ENSP00000220592	AGO2	AGO2	2.19502	0.000905625	0.455577	0.290347	89	4	FALSE	141.281	0	89	0	0.997918	0	150762
9606.ENSP00000220507	RHOV	RHOV	2.6582	8.02823e-06	0.376195	0.378788	12	5	FALSE	111.833	0	12	0	0.997111	0	1264
9606.ENSP00000220478	SCG3	SCG3	2.72873	1.07078e-05	0.36647	0.393939	12	5	FALSE	107.833	0	12	0	0.996988	0	2152	0.178532
9606.ENSP00000220058	MTFMT	MTFMT	2.9139	9.98274e-05	0.343183	0.333333	15	5	FALSE	39.1333	0	15	0	0.996666	0	5734
9606.ENSP00000219919	AQP9	AQP9	2.74689	0.000165779	0.364048	0.326797	18	5	FALSE	78.8889	0	18	0	0.996957	0	16352
9606.ENSP00000219833	SLC6A2	SLC6A2	2.47199	8.56513e-05	0.404532	0.435294	35	5	FALSE	95.4286	0	35	0	0.997436	0	21558
9606.ENSP00000219746	TOX3	TOX3	2.73807	0.000516847	0.365221	0.166667	13	5	FALSE	87.6923	0	13	0	0.996972	0	65438
9606.ENSP00000219599	CRYM	CRYM	2.85477	1.97307e-05	0.350291	0.163636	11	5	FALSE	50.0909	0	11	0	0.996769	0	1774
9606.ENSP00000219596	MEFV	MEFV	2.54824	0.000119784	0.392428	0.497231	43	5	FALSE	133.442	0	43	0	0.997303	0	23006
9606.ENSP00000219548	STUB1	STUB1	2.13226	0.0017211	0.468986	0.295938	120	4	FALSE	144.733	0	120	0	0.998027	0	289310	0.0923633
9606.ENSP00000219476	TSC2	TSC2	2.18465	0.000807106	0.45774	0.360332	108	4	FALSE	150.13	0	108	0	0.997936	0	139338
9606.ENSP00000219406	PDIA2	PDIA2	2.57002	0.000106024	0.389102	0.298246	19	4	FALSE	116.316	0	19	0	0.997265	0	13066
9606.ENSP00000219368	FA2H	FA2H	2.6333	0.00138457	0.379752	0.0754936	42	5	FALSE	32.881	0	42	0	0.997155	0	80136	0.0452414
9606.ENSP00000219334	SMPD3	SMPD3	2.67324	0.000113027	0.374078	0.323529	17	5	FALSE	99.0588	0	17	0	0.997085	0	14532
9606.ENSP00000219162	MT4	MT4	2.7168	0.000212458	0.368079	0.377778	10	5	FALSE	112.6	0	10	0	0.997009	0	20508	0.178855
9606.ENSP00000219070	MMP2	MMP2	2.13174	0.000689759	0.4691	0.470471	156	4	FALSE	175.442	0	156	0	0.998028	0	175312
9606.ENSP00000218516	GLA	GLA	2.5861	0.000191048	0.386683	0.268398	22	5	FALSE	73.5455	0	22	0	0.997237	0	20044
9606.ENSP00000218388	TIMP1	TIMP1	2.18672	0.000436334	0.457306	0.545861	122	4	FALSE	179.098	0	122	0	0.997933	0	106684
9606.ENSP00000218224	PQBP1	PQBP1	2.8029	0.000110976	0.356773	0.181818	12	5	FALSE	68.1667	0	12	0	0.996859	0	9758	0.147006
9606.ENSP00000218099	F9	F9	2.52386	0.000177779	0.396219	0.359848	33	5	FALSE	97.3939	0	33	0	0.997345	0	24636	0.1049
9606.ENSP00000218008	ATP1B4	ATP1B4	2.77386	4.45029e-05	0.360509	0.333333	10	5	FALSE	97.4	0	10	0	0.99691	0	4164
9606.ENSP00000217407	LBP	LBP	2.55602	0.00106762	0.391234	0.683712	33	5	FALSE	185.697	0	33	0	0.997289	0	220756
9606.ENSP00000217270	PROKR2	PROKR2	2.9305	0.000160136	0.341239	0.107143	8	5	FALSE	46.875	0	8	0	0.996637	0	11002
9606.ENSP00000217233	TRIB3	TRIB3	2.45747	9.98837e-05	0.406923	0.315271	29	4	FALSE	129.172	0	29	0	0.997461	0	16882	0.122755
9606.ENSP00000217182	EEF1A2	EEF1A2	2.29149	0.000376247	0.436397	0.404935	53	4	FALSE	135.132	0	53	0	0.99775	0	57824
9606.ENSP00000217131	CTSZ	CTSZ	2.58506	0.0001851	0.386838	0.295567	29	5	FALSE	77.0345	0	29	0	0.997239	0	21796
9606.ENSP00000216968	PROCR	PROCR	2.57417	7.8647e-05	0.388475	0.374384	29	5	FALSE	126.448	0	29	0	0.997258	0	12480
9606.ENSP00000216797	NFKBIA	NFKBIA	2.06483	0.00212831	0.4843	0.339602	201	4	FALSE	157.507	0	201	0	0.998145	0	446232	0.0974675
9606.ENSP00000216714	APEX1	APEX1	2.27127	0.00115519	0.440283	0.284615	65	5	FALSE	144.8	0	65	0	0.997785	0	167096
9606.ENSP00000216605	MTHFD1	MTHFD1	2.93413	5.79593e-05	0.340817	0.463235	17	5	FALSE	34.0588	0	17	0	0.99663	0	3434
9606.ENSP00000216479	AHSA1	AHSA1	2.42376	8.61397e-05	0.412583	0.537179	40	4	FALSE	122.85	0	40	0	0.99752	0	15790
9606.ENSP00000216330	FKBP3	FKBP3	2.51763	0.000667736	0.397198	0.148387	31	5	FALSE	88.5484	0	31	0	0.997356	0	71516
9606.ENSP00000216277	PAPOLA	PAPOLA	3.03216	1.33356e-05	0.329798	0.190476	7	5	FALSE	43	0	7	0	0.99646	0	872
9606.ENSP00000216274	RIPK3	RIPK3	2.36411	0.000152716	0.422993	0.465225	59	5	FALSE	157.339	0	59	0	0.997624	0	34514	0.132107
9606.ENSP00000216254	ACO2	ACO2	2.38952	0.000810172	0.418494	0.277696	83	5	FALSE	82.8434	0	83	0	0.997579	0	105510
9606.ENSP00000216223	IL2RB	IL2RB	2.41079	0.000365819	0.414802	0.456842	76	4	FALSE	133.079	0	76	0	0.997542	0	55274	0.122291
9606.ENSP00000216218	ST13	ST13	2.45176	9.04243e-05	0.40787	0.468254	36	5	FALSE	119.5	0	36	0	0.997471	0	12692
9606.ENSP00000216200	PVALB	PVALB	2.22251	0.00186202	0.449942	0.285082	113	4	FALSE	102.85	0	113	0	0.99787	0	319668
9606.ENSP00000216124	ARSA	ARSA	2.83973	0.000128586	0.352146	0.30719	18	5	FALSE	40	0	18	0	0.996795	0	9128
9606.ENSP00000216117	HMOX1	HMOX1	2.05498	0.00321653	0.486623	0.339993	194	4	FALSE	156.041	0	194	0	0.998162	0	582244
9606.ENSP00000216037	XBP1	XBP1	2.16234	0.00328098	0.462461	0.324161	111	4	FALSE	156.991	0	111	0	0.997975	0	457520	0.103687
9606.ENSP00000215909	LGALS1	LGALS1	2.57106	5.35774e-05	0.388945	0.248366	18	5	FALSE	117.167	0	18	0	0.997263	0	7466
9606.ENSP00000215882	SLC25A1	SLC25A1	2.75	6.00014e-05	0.363636	0.318182	12	5	FALSE	76.4167	0	12	0	0.996951	0	4990
9606.ENSP00000215832	MAPK1	MAPK1	2.00259	0.00439128	0.499352	0.239574	222	4	FALSE	137.113	0	222	0	0.998253	0	773038
9606.ENSP00000215754	MIF	MIF	2.26452	0.000472031	0.441594	0.476255	67	4	FALSE	193.313	0	67	0	0.997797	0	92380
9606.ENSP00000215095	STX1B	STX1B	2.52593	0.000894356	0.395893	0.225689	53	5	FALSE	59.3019	0	53	0	0.997342	0	86696	0.0659643
9606.ENSP00000212015	SIRT1	SIRT1	1.99844	0.00416104	0.500389	0.259819	245	4	FALSE	141.371	0	245	0	0.998261	0	817964
9606.ENSP00000211936	ZNF184	ZNF184	3.41338	3.51479e-06	0.292965	0	3	6	FALSE	15.3333	0	3	0	0.995796	0	80	0.34127
9606.ENSP00000209929	FMO2	FMO2	3.10114	1.51306e-06	0.322462	0.333333	4	5	FALSE	58.75	0	4	0	0.996339	0	156
9606.ENSP00000205402	DLD	DLD	2.43413	0.000562369	0.410825	0.292802	54	5	FALSE	79.3519	0	54	0	0.997502	0	63824
9606.ENSP00000203629	LAG3	LAG3	2.4917	5.17988e-05	0.401332	0.616096	47	5	FALSE	140.043	0	47	0	0.997401	0	12172	0.143486
9606.ENSP00000201979	REM1	REM1	2.23755	0.000179051	0.446917	0.546881	71	4	FALSE	208.606	0	71	0	0.997844	0	45604
9606.ENSP00000200691	MT3	MT3	2.74429	1.78488e-05	0.364392	0.509804	18	5	FALSE	78.6111	0	18	0	0.996961	0	2500	0.138302
9606.ENSP00000200453	PPP1R15A	PPP1R15A	2.37863	0.000465632	0.42041	0.309898	47	4	FALSE	138.106	0	47	0	0.997598	0	70040	0.117139
9606.ENSP00000199764	CEACAM6	CEACAM6	2.88537	9.29726e-08	0.346576	0.5	4	5	FALSE	145.5	0	4	0	0.996715	0	20	0.364662
9606.ENSP00000198767	RRN3	RRN3	2.68205	7.9499e-05	0.372849	0.190476	15	5	FALSE	88.4	0	15	0	0.99707	0	9318
9606.ENSP00000180166	FGF20	FGF20	2.29098	0.000528957	0.436495	0.435572	58	4	FALSE	159.207	0	58	0	0.997751	0	96814	0.120156
9606.ENSP00000179259	TIGAR	C12orf5	2.46784	0.000221069	0.405212	0.516923	26	5	FALSE	158.846	0	26	0	0.997443	0	24108
9606.ENSP00000178638	CA12	CA12	2.81172	9.52598e-08	0.355654	0.833333	4	5	FALSE	194.75	0	4	0	0.996844	0	30
9606.ENSP00000176183	DRD4	DRD4	2.65093	0.000438794	0.377226	0.379679	34	5	FALSE	69.8529	0	34	0	0.997124	0	45458
9606.ENSP00000172229	NGFR	NGFR	2.15041	0.00080335	0.465027	0.332368	112	4	FALSE	156.661	0	112	0	0.997996	0	165694	0.101854
9606.ENSP00000171111	KEAP1	KEAP1	2.13797	0.00205991	0.467734	0.355556	126	4	FALSE	164.444	0	126	0	0.998017	0	364654	0.106157
9606.ENSP00000170447	MKRN2	MKRN2	2.82002	1.31538e-05	0.354607	0.133333	6	5	FALSE	123.667	0	6	0	0.996829	0	2158	0.270696
9606.ENSP00000168216	HSD17B10	HSD17B10	2.54201	0.000341618	0.393389	0.169951	29	5	FALSE	81.3103	0	29	0	0.997314	0	34172
9606.ENSP00000157812	PSMC4	PSMC4	2.28631	0.000933182	0.437387	0.307458	73	4	FALSE	114.384	0	73	0	0.997759	0	135474	0.0868968
9606.ENSP00000053867	GRN	GRN	2.24378	0.000566077	0.445677	0.309815	67	4	FALSE	144.612	0	67	0	0.997833	0	102288	0.102489
9606.ENSP00000052754	DCN	DCN	2.36826	0.000547795	0.422251	0.487981	65	5	FALSE	159.754	0	65	0	0.997616	0	97516	0.135385
9606.ENSP00000043402	RTN4R	RTN4R	2.4917	0.000119516	0.401332	0.36	26	5	FALSE	128.654	0	26	0	0.997401	0	17380
9606.ENSP00000037502	MYOC	MYOC	2.486	0.000322408	0.402253	0.148148	28	4	FALSE	104.75	0	28	0	0.997411	0	33076
9606.ENSP00000037243	GABARAPL2	GABARAPL2	2.25519	0.000676412	0.443422	0.393273	78	4	FALSE	142.026	0	78	0	0.997813	0	134662
9606.ENSP00000019317	RALBP1	RALBP1	2.55757	1.73124e-05	0.390996	0.32381	15	5	FALSE	142.933	0	15	0	0.997286	0	2784	0.160239
9606.ENSP00000017003	XYLT2	XYLT2	2.91546	0.000354479	0.342999	0.238095	7	5	FALSE	56.2857	0	7	0	0.996663	0	35846
9606.ENSP00000008938	PGLYRP1	PGLYRP1	2.71162	3.67485e-05	0.368783	0.395604	14	5	FALSE	122.929	0	14	0	0.997018	0	5240
9606.ENSP00000008527	CRY1	CRY1	2.39056	0.00110605	0.418312	0.332226	43	5	FALSE	128.953	0	43	0	0.997577	0	201126
9606.ENSP00000006053	CX3CL1	CX3CL1	2.34129	0.000138655	0.427116	0.611709	80	4	FALSE	176.8	0	80	0	0.997663	0	40682	0.144681
9606.ENSP00000002596	HS3ST1	HS3ST1	3.5306	0.00103734	0.283238	0.333333	3	6	FALSE	11.6667	0	3	0	0.995591	0	131974
9606.ENSP00000001008	FKBP4	FKBP4	2.30342	0.00111995	0.434136	0.312994	60	5	FALSE	128.9	0	60	0	0.997729	0	142844	0.0988113

## Sheet: hallmark pathway
PD-EASR network: "Hallmark pathway" enrichment results
Description	GeneRatio	BgRatio	pvalue	p.adjust	qvalue	geneID	Count
Apoptosis	75/836	161/4383	5.09587137689918e-16	2.54793568844959e-14	1.82378554541655e-14	APP/BAX/BCL2L1/BCL2L11/BMP2/BNIP3L/CASP1/CASP3/CASP6/CASP7/CASP8/CASP9/CAV1/CD14/CD38/CD44/CD69/CDKN1A/CDKN1B/CLU/CTNNB1/CYLD/DCN/DDIT3/DNM1L/ENO2/ERBB2/ERBB3/F2/F2R/FAS/FASLG/FDXR/FEZ1/GCH1/GPX1/GPX4/GSR/GSTM1/HGF/HMOX1/HSPB1/IGF2R/IL18/IL1A/IL1B/IL6/ISG20/LGALS3/LMNA/MCL1/MGMT/MMP2/NEDD9/NEFH/PAK1/PEA15/PPP3R1/PSEN1/PSEN2/ROCK1/SAT1/SATB1/SOD1/SOD2/SQSTM1/TAP1/TGFB2/TIMP1/TIMP2/TIMP3/TNF/TSPO/T…	75
Allograft rejection	63/836	200/4383	1.15140819983377e-05	0.000236687732616399	0.000169418587557002	ACHE/AKT1/APBB1/CCL2/CCL5/CCND3/CCR2/CCR5/CD28/CD47/CDKN2A/CFP/CSF1/EGFR/EIF3A/ELF4/F2/F2R/FAS/FASLG/FCGR2B/GPR65/HCLS1/HDAC9/HIF1A/HLA-A/HLA-DRA/ICAM1/IFNG/IKBKB/IL10/IL13/IL18/IL1B/IL2RA/IL2RB/IL4/IL6/IL7/IL9/ITGB2/LIF/MMP9/NLRP3/NOS2/NPM1/PRKCG/PTPN6/PTPRC/SIT1/ST8SIA4/STAT1/STAT4/TAP1/TGFB1/TGFB2/THY1/TIMP1/TLR2/TNF/TRAF2/TRAT1/WAS	63
Coagulation	47/836	138/4383	1.66086008128293e-05	0.000236687732616399	0.000169418587557002	A2M/ANG/APOA1/APOC3/C1R/CASP9/CFB/CLU/CTSB/CTSK/CTSO/DPP4/F12/F2/F9/FGG/FN1/FYN/HNF4A/HTRA1/ITIH1/LAMP2/LGMN/LRP1/MAFF/MMP1/MMP2/MMP3/MMP7/MMP8/MMP9/P2RY1/PECAM1/PLEK/PLG/PREP/PROC/PROS1/RAC1/SERPINA1/SERPINE1/SIRT2/TF/THBS1/TIMP1/TIMP3/TMPRSS6	47
Complement	62/836	200/4383	2.36687732616399e-05	0.000236687732616399	0.000169418587557002	ANG/ANXA5/ATOX1/C1R/CA2/CASP1/CASP3/CASP7/CASP9/CCL5/CD36/CD55/CD59/CDA/CDK5R1/CEBPB/CFB/CLU/CP/CTSB/CTSC/CTSD/CTSL/CTSO/DPP4/F2/FN1/FYN/HNF4A/HSPA1A/HSPA5/IL6/ITGAM/ITIH1/KIF2A/LAMP2/LGALS3/LGMN/LRP1/LTF/MAFF/MMP8/MT3/NOTCH4/PIK3CA/PIK3CG/PLEK/PLG/PPP4C/PREP/PRKCD/PSEN1/PSMB9/S100A9/SCG3/SERPINA1/SERPINE1/TIMP1/TIMP2/TMPRSS6/USP15/WAS	62
Inflammatory response	62/836	200/4383	2.36687732616399e-05	0.000236687732616399	0.000169418587557002	ABCA1/AHR/APLNR/AQP9/ATP2C1/CCL2/CCL5/CCR7/CD14/CD55/CD69/CDKN1A/CSF1/CSF3/CX3CL1/CXCL8/CYBB/EDN1/GABBR1/GCH1/HAS2/HIF1A/ICAM1/IFNAR1/IL10/IL18/IL1A/IL1B/IL2RB/IL6/KLF6/LAMP3/LDLR/LIF/LTA/LY6E/MEFV/MYC/NFKB1/NFKBIA/NLRP3/NOD2/OSMR/P2RX4/P2RX7/P2RY2/PROK2/PSEN1/PTGER2/PTGER4/ROS1/SELE/SERPINE1/SLC11A2/SLC1A2/SLC7A1/SPHK1/TACR1/TIMP1/TLR2/TNFRSF1B/VIP	62
TNFA signaling via NFKB	60/836	200/4383	9.3150163033381e-05	0.000737852007592554	0.000528146700171512	ABCA1/BMP2/CCL2/CCL5/CD44/CD69/CDKN1A/CEBPB/CSF1/CSF2/DUSP2/EDN1/EGR1/EIF1/F2RL1/FOSL2/GCH1/ICAM1/IL18/IL1A/IL1B/IL23A/IL6/KDM6B/KLF4/KLF6/KLF9/LDLR/LIF/MAFF/MCL1/MSC/MYC/NFE2L2/NFKB1/NFKB2/NFKBIA/NR4A1/NR4A2/PER1/PHLDA2/PLEK/PLK2/PPP1R15A/PTGER4/PTGS2/PTX3/REL/SAT1/SERPINE1/SGK1/SLC2A6/SOCS3/SOD2/SPHK1/SQSTM1/TAP1/TLR2/TNF/VEGFA	60
Reactive oxygen species pathway	21/836	49/4383	0.000103299281062958	0.000737852007592554	0.000528146700171512	ATOX1/CAT/CDKN2D/FTL/G6PD/GLRX/GPX4/GSR/HMOX2/MBP/MPO/MSRA/NQO1/PRDX1/PRDX2/PRNP/SBNO2/SOD1/SOD2/TXN/TXNRD1	21
PI3K AKT MTOR signaling	36/836	105/4383	0.000138832800556222	0.000867705003476387	0.000621094107751519	ACACA/AKT1/ARPC3/CAB39L/CALR/CDK1/CDKN1A/CDKN1B/CXCR4/DDIT3/E2F1/EGFR/EIF4E/FASLG/GSK3B/HSP90B1/IL4/MAP2K6/MAPK1/MAPK10/MAPK8/MYD88/NGF/PIN1/PITX2/PRKAA2/PRKAR2A/PTEN/RAC1/RIPK1/SLC2A1/SQSTM1/TBK1/TRAF2/TRIB3/TSC2	36
MTORC1 signaling	59/836	200/4383	0.000178297101394822	0.000990539452193455	0.000709017713149	ACACA/CACYBP/CALR/CDKN1A/CFP/COPS5/CTSC/CXCR4/DDIT3/DDIT4/EIF2S2/ENO1/FDXR/FKBP2/G6PD/GAPDH/GLA/GLRX/GSK3B/GSR/GTF2H1/HK2/HSP90B1/HSPA4/HSPA5/HSPA9/HSPD1/IMMT/ITGB2/LDLR/LGMN/PDAP1/PGK1/PLK1/PNO1/PPP1R15A/PRDX1/PSAT1/PSMC4/PSMG1/PSPH/QDPR/RAB1A/SCD/SHMT2/SLC2A1/SLC7A11/SLC7A5/SQSTM1/TBK1/TFRC/TM7SF2/TOMM40/TRIB3/TUBA4A/TXNRD1/USO1/XBP1/YKT6	59
UV response UP	45/836	158/4383	0.00226890791155785	0.0113445395577893	0.00812030199925968	ABCB1/AGO2/BCL2L11/BMP2/CA2/CASP3/CCK/CCND3/CHRNA5/CYP1A1/DLG4/DNAJB1/ENO2/EPHX1/FGF18/FKBP4/GAL/GCH1/GLS/HMOX1/ICAM1/IL6/MAOA/MARK2/MSX1/NFKBIA/NPTX2/NR4A1/NXF1/PDAP1/PPIF/PRKACA/PRKCD/RET/SIGMAR1/SLC6A8/SOD2/SPR/SQSTM1/TAP1/TFRC/TMBIM6/TST/TUBA4A/YKT6	45
Xenobiotic metabolism	54/836	200/4383	0.00318838866539658	0.0144926757518026	0.0103737047486587	ABCC2/ACO2/ADH1C/ADH7/ALDH2/APOE/AQP9/ARG1/CA2/CASP6/CAT/CD36/CDA/CFB/COMT/CRP/CYP17A1/CYP1A1/CYP1A2/CYP2E1/DDC/EPHX1/ESR1/FAS/FBP1/GAD1/GCH1/GSR/GSTO1/HMOX1/HNF4A/IGF1/ITIH1/JUP/LONP1/MAOA/MT2A/MTHFD1/NDRG2/NPC1/NQO1/PINK1/PLG/PPARD/PROS1/PTGES/PTGES3/REG1A/SERPINE1/SHMT2/SLC22A1/TGFB2/TMBIM6/TYR	54

## Sheet: GO BP
PD-EASR network: "GO: Biological Process (BP)" enrichment results
Description	GeneRatio	BgRatio	pvalue	p.adjust	qvalue	geneID	Count
NEURON DEATH	181/1834	341/17949	2.13353573167003e-89	1.06378091581068e-85	4.43326266770173e-86	ABL1/ADORA1/ADORA2A/AIMP2/AKT1/AMBRA1/ANGPT1/APAF1/APOE/APP/ARL6IP5/ARRB1/ASCL1/ATF2/ATF4/ATG7/ATM/ATN1/ATP13A2/BACE1/BAG5/BAX/BCL2/BCL2L11/BDNF/CASP3/CASP8/CCL2/CCL3/CCL5/CD200/CD200R1/CD34/CDC42/CDK5/CDK5R1/CEBPB/CHP1/CIT/CLN3/CLU/CNTF/CREB1/CSF1/CSF3/CTNNB1/CTSZ/CX3CL1/CX3CR1/DAXX/DCC/DDIT3/DDIT4/DNAJC5/DRAXIN/EGR1/EIF4G1/ENDOG/EPHB1/EPO/ERBB3/F2R/FADD/FAIM2/FAS/FASLG/FBXO7/FBXW7/FCGR2B/FGF20/…	181
RESPONSE TO OXIDATIVE STRESS	178/1834	444/17949	2.02541314772697e-63	5.04935497728335e-60	2.10429765979634e-60	ABCC2/ABL1/ADA/ADIPOQ/AIF1/AKT1/ALAD/ALOX5/APEX1/APOD/APOE/APP/AQP1/ARG1/ARL6IP5/ARNTL/ATF4/ATG7/ATOX1/ATP13A2/ATP7A/BAG5/BCL2/BECN1/C19orf12/CASP3/CAT/CCR7/CD36/CD38/CHCHD2/CHRNA4/CRK/CRYAB/CYBB/CYP1B1/CYP2E1/DAPK1/DPEP1/EDN1/EEF2/EGFR/EGLN1/ENDOG/ERCC6L2/ERN1/EZH2/FBXO7/FBXW7/FGF8/FKBP1B/FOXO1/FOXO3/FXN/FYN/G6PD/GCH1/GJB2/GPR37/GPR37L1/GPX1/GPX4/GPX6/GPX7/GSR/GSTP1/HDAC2/HDAC6/HGF/HIF1A/HMOX1/H…	178
CELLULAR RESPONSE TO CHEMICAL STRESS	148/1834	347/17949	7.53365224367069e-57	1.25209300289807e-53	5.21804544877401e-54	ABL1/AIF1/AKR1B1/AKT1/ALOX5/APEX1/AQP1/ARG1/ARL6IP5/ARNTL/ATF4/ATG5/ATG7/ATM/ATP13A2/ATP7A/BAG5/BCL2/BECN1/CASP3/CAT/CAV1/CD36/CHCHD2/CLN3/CRK/CYBB/CYP1B1/DAPK1/DDIT3/DNMT3B/DPEP1/EGFR/ENDOG/EPO/ERCC6L2/ERN1/EZH2/FAS/FBXO7/FBXW7/FOXO1/FOXO3/FXN/FYN/G6PD/GCH1/GJB2/GPR37/GPR37L1/GPX1/GPX7/GSR/GSTP1/HDAC2/HDAC6/HGF/HIF1A/HMOX1/HSF1/HSPA1A/HSPA1B/HSPB1/HTRA2/IL10/IL6/INS/KDM6B/KEAP1/KLF4/LONP1/LRRK2/…	148
DIVALENT INORGANIC CATION HOMEOSTASIS	176/1834	499/17949	5.20386441010588e-53	6.48661698719698e-50	2.70327061724974e-50	ABL1/ADCY5/ADCYAP1/ADORA1/AGTR1/ANK2/APLNR/APOE/APP/ATF4/ATG5/ATP13A2/ATP13A4/ATP2C1/AVP/BAX/BCL2/C19orf12/CACNA1A/CALB1/CALB2/CALCA/CALCR/CALR/CASR/CAV1/CAV2/CCKBR/CCL3/CCL5/CCR2/CCR3/CCR5/CCR7/CD19/CD24/CD36/CD38/CD55/CDK5/CLN3/CNNM2/CNR1/CSRP3/CX3CL1/CX3CR1/CXCL12/CXCR4/CYP27B1/DDIT3/DLG4/DMPK/DRD1/DRD2/DRD3/DRD4/DRD5/EDN1/EGFR/EPO/ESR1/F2/F2R/F2RL1/FASLG/FFAR1/FGF2/FKBP1A/FKBP1B/FPR2/FYN/GATA…	176
NEURON APOPTOTIC PROCESS	114/1834	229/17949	1.94584634922195e-52	1.94039797944413e-49	8.08652777550343e-50	ADORA2A/AMBRA1/ANGPT1/APAF1/APOE/APP/ARRB1/ASCL1/ATF2/ATF4/ATM/ATN1/BACE1/BAX/BCL2/BCL2L11/BDNF/CASP3/CCL2/CCL3/CDC42/CDK5/CDK5R1/CEBPB/CIT/CLN3/CNTF/CTNNB1/CX3CL1/CX3CR1/DDIT3/DNAJC5/DRAXIN/ERBB3/F2R/FADD/FAIM2/FAS/FASLG/FBXW7/FGF20/FGF8/FOXO3/FYN/G6PD/GAPDH/GBA/GDF5/GDNF/GRM4/GRN/HDAC4/HIF1A/HIPK2/HMOX1/HSPA5/IL10/ITGAM/LGMN/LIG4/LRP1/MAG/MAP3K11/MAP3K12/MCL1/MEF2C/MT3/MTNR1B/NCSTN/NEFL/NES/NGF…	114
RESPONSE TO OXYGEN LEVELS	148/1834	384/17949	4.067842551233e-50	3.38037716007462e-47	1.4087581045849e-47	ADA/ADAM17/ADIPOQ/ADORA1/AGER/AKT1/ALAD/ANG/ANGPT2/APAF1/AQP1/ATF4/ATG7/ATM/ATP7A/B3GAT1/BCL2/BECN1/BMP2/BNIP3L/CARD16/CASP1/CASP3/CASR/CAT/CAV1/CD24/CD34/CD38/CDKN1A/CHCHD2/CHRNA4/CREB1/CRYAB/CXCL12/CXCR4/CYBB/CYP1A1/DDIT4/DNM1L/DNMT3B/DPP4/DRD2/E2F1/EDN1/EEF2K/EGLN1/EGR1/EIF4EBP1/ENDOG/ENO1/EPO/FAS/FOXO1/HDAC2/HIF1A/HIF3A/HIPK2/HK2/HMOX1/HMOX2/HSF1/HSP90B1/ICAM1/ITPR1/KCNA5/KCNMA1/LEP/LMNA/LONP…	148
REACTIVE OXYGEN SPECIES METABOLIC PROCESS	124/1834	281/17949	1.19699832370673e-49	8.52604806000253e-47	3.55319502405578e-47	ACE2/AGT/AGTR1/AKT1/ALOX5/ATG5/ATP7A/BCL2/BECN1/BST1/CAT/CAV1/CD34/CD36/CD47/CDKN1A/CLU/CRP/CRYAB/CTNS/CX3CR1/CYBB/CYP1A1/CYP1A2/CYP1B1/DDIT4/DRD5/EDN1/EGFR/F2/F2RL1/FPR2/FYN/G6PD/GBF1/GCH1/GLA/GPX1/GRIN1/GSTP1/HBG1/HDAC4/HDAC6/HIF1A/HK2/HP/HSP90AA1/ICAM1/IFNG/IL10/IL1B/INS/INSR/ITGAM/ITGB2/KHSRP/KLF4/LEP/LPO/LRRK2/MAOB/MAPK14/MAPT/MMP3/MMP8/MPO/MT3/MT-CO2/MT-ND2/MTOR/NDUFS3/NDUFS4/NFE2L2/NOS1/NO…	124
NEGATIVE REGULATION OF NEURON DEATH	99/1834	195/17949	1.24144700339604e-46	7.7373184486658e-44	3.22449524303129e-44	ADORA2A/AKT1/AMBRA1/ANGPT1/APOE/ARRB1/ATF4/ATG7/ATP13A2/BAX/BCL2/BDNF/CCL2/CD200/CD200R1/CD34/CDK5/CEBPB/CLN3/CNTF/CREB1/CSF1/CSF3/CX3CL1/CX3CR1/DNAJC5/DRAXIN/EIF4G1/EPO/ERBB3/F2R/FAIM2/FBXO7/FGF20/FGF8/FYN/GBA/GDF5/GDNF/GPNMB/GRN/GSK3B/HIF1A/HIPK2/HMOX1/HSF1/HTRA2/IL10/IL13/LGMN/LIG4/LRP1/LRRK2/MAG/MAP3K12/MEF2C/MT3/MTNR1B/NEFL/NES/NGF/NR4A2/NTF3/NTF4/NTRK1/NTRK2/OXR1/PARK7/PDPK1/PIK3CA/PIN1/PIN…	99
RESPONSE TO METAL ION	134/1834	351/17949	7.52916774632676e-45	4.17115893146503e-42	1.73831311476597e-42	ABCC2/ACO1/AKT1/ALAD/AOC1/APP/AQP1/AQP9/ARG1/ASCL1/ATF4/ATP13A2/ATP7A/BACE1/BCL2/BECN1/BGLAP/BRAF/CA2/CACYBP/CALR/CASP3/CASP8/CASR/CAT/CAV1/CD14/CDKN1B/CREB1/CYBB/CYP11B1/CYP1A1/CYP1A2/DAXX/DLG2/DLG4/DPEP1/DRD2/EDN1/EEF2K/EGFR/ENDOG/FBP1/FGB/FGF23/FGG/FXN/G6PD/HAMP/HFE/HIF1A/HMOX1/HOMER1/HSF1/HSPA5/ICAM1/IL1A/ITPKB/ITPR3/KCNMA1/LGMN/LIG4/LONP1/LRRK2/MAOB/MAP1LC3A/MAPK1/MAPK3/MAPK8/MAPT/MCOLN1/MEF…	134
SIGNAL RELEASE	156/1834	475/17949	1.74160987578859e-42	8.6836668406819e-40	3.61888199453334e-40	ABCA1/ABCC8/ADCY5/ADCYAP1/ADIPOQ/ADORA1/ADORA2A/AGT/AGTR1/ALOX5/APLN/ARNTL/BACE1/CACNA1A/CADPS2/CASK/CASR/CCKAR/CCL5/CD38/CDK5/CHAT/CHRNA4/CHRNA5/CHRNB4/CLOCK/CNR1/CPLX1/CREB1/CRHR1/CRY1/CXCL12/DNAJC5/DNM1L/DPP4/DRD2/DRD3/DTNBP1/DVL1/EDN1/EGFR/F2R/F2RL1/FFAR1/FGB/FGF20/FGF23/FGG/FKBP1B/FMR1/FOXA2/FZD4/GAD1/GAD2/GAL/GCG/GDNF/GHSR/GIP/GIT1/GLP1R/GLUD1/GPER1/GRM4/GRP/GSK3B/HCAR2/HCRT/HFE/HIF1A/HLA-D…	156
REGULATION OF CYTOSOLIC CALCIUM ION CONCENTRATION	129/1834	344/17949	3.32924435690431e-42	1.50905566941135e-39	6.28892666079341e-40	ABL1/ADCY5/ADCYAP1/ADORA1/AGTR1/ANK2/APLNR/ATG5/AVP/BAX/BCL2/CACNA1A/CALB1/CALB2/CALCA/CALCR/CAV1/CAV2/CCKBR/CCL3/CCR2/CCR3/CCR5/CCR7/CD19/CD24/CD36/CD38/CD55/CDK5/CLN3/CNR1/CX3CL1/CX3CR1/CXCR4/DDIT3/DLG4/DRD1/DRD2/DRD3/EDN1/EPO/ESR1/F2/F2R/F2RL1/FASLG/FFAR1/FGF2/FKBP1A/FKBP1B/FPR2/FYN/GATA2/GLP1R/GPER1/GPR17/GPR55/GPR6/GPR65/GRIN1/GRIN2A/GRIN2B/GRIN2C/GRIN2D/GRM5/GSTM2/GSTO1/HCRT/HCRTR1/HMGB1/HT…	129
RESPONSE TO DRUG	132/1834	359/17949	4.51516072421348e-42	1.8760492809107e-39	7.81835725403281e-40	ABCB1/ABCC2/ADA/ADAM10/ADAM17/ADIPOQ/ADORA2A/ALAD/APEX1/APOA1/APOD/ARG1/ARL6IP5/ARRB1/ATG5/ATR/BCHE/BCL2/BECN1/BGLAP/CALR/CASP3/CAT/CD38/CDKN1A/CREB1/CTNNB1/CXCR4/CYBB/CYP1A1/CYP1A2/CYP2B6/CYP2C19/CYP2C9/CYP2D6/CYP2E1/CYP3A4/DDC/DNMT3B/DPEP1/DRD1/DRD2/DRD3/EDN1/EEF2/EGFR/FABP3/FBP1/FGF8/FYN/GAD1/GAD2/GAL/GIP/GRIN2A/HDAC2/HDAC4/HMOX1/HSF1/HSPA5/HTR1B/HTR2A/ICAM1/IL10/IL1B/LGALS1/LRP8/LTA/MAOB/MAP1…	132
REGULATION OF REACTIVE OXYGEN SPECIES METABOLIC PROCESS	93/1834	192/17949	1.22903132268892e-41	4.71380782686691e-39	1.96445978217647e-39	ACE2/AGT/AGTR1/AKT1/ALOX5/ATG5/BCL2/BECN1/BST1/CAV1/CD34/CD36/CD47/CDKN1A/CLU/CRP/CRYAB/CTNS/CX3CR1/CYP1B1/EDN1/EGFR/F2/F2RL1/FPR2/FYN/G6PD/GCH1/GLA/GRIN1/GSTP1/HDAC4/HDAC6/HIF1A/HK2/HP/HSP90AA1/ICAM1/IFNG/IL10/IL1B/INS/INSR/ITGAM/ITGB2/KHSRP/KLF4/LEP/MAPK14/MAPT/MMP3/MMP8/MT3/MT-CO2/MTOR/NFE2L2/NOX4/NQO2/P2RX4/PARK7/PARL/PINK1/PPARA/PRDX2/PRKCD/PTGS2/PTK2B/PTX3/RAC1/RIPK1/RIPK3/RNF41/ROCK2/SIRPA…	93
RESPONSE TO REACTIVE OXYGEN SPECIES	101/1834	224/17949	1.3282880282765e-41	4.73060293499046e-39	1.97145907354723e-39	ABL1/ADA/AKT1/APEX1/APOD/APOE/AQP1/ARG1/ATP7A/BCL2/BECN1/CASP3/CAT/CCR7/CD36/CRK/CRYAB/CYP1B1/CYP2E1/DPEP1/EDN1/EEF2/EGFR/EGLN1/ENDOG/ERCC6L2/ERN1/EZH2/FKBP1B/FOXO1/FXN/FYN/GCH1/GPR37/GPR37L1/GPX1/GSTP1/HDAC2/HDAC6/HGF/HIF1A/HMOX1/HP/HSF1/IL10/IL6/KCNA5/KDM6B/KLF4/LRRK2/MAP1LC3A/MAP3K5/MAPK1/MAPK3/MAPK8/MAPT/MMP2/MMP3/MMP9/MPO/MT3/MTR/NFE2L2/NOS3/NQO1/PARK7/PAWR/PCNA/PINK1/PPARGC1A/PPIF/PRDX1/PRD…	101
REGULATION OF AUTOPHAGY	123/1834	328/17949	2.8724308656068e-40	9.54796019727701e-38	3.97907265172479e-38	ABL1/ADRB2/AKT1/AMBRA1/ATG13/ATG7/ATM/ATP13A2/BAG3/BCL2/BCL2L11/BECN1/BNIP3L/C9orf72/CALCOCO2/CAPN1/CASP1/CASP3/CDK5/CDK5R1/CLN3/DAPK1/DAPK2/DAPK3/DCN/DDIT3/DNM1L/EEF1A1/EEF1A2/EIF4G1/ERN1/FBXO7/FBXW7/FEZ1/FOXO1/FOXO3/FYCO1/GAPDH/GBA/GFAP/GSK3B/HDAC6/HGF/HIF1A/HMGB1/HMOX1/HSPB1/HTRA2/HTT/IFNG/IL10/IL4/ITPR1/KDR/KEAP1/LAMP3/LEP/LRRK2/MAPK3/MAPK8/MAPT/MCL1/MEFV/MT3/MTDH/MTOR/NEDD4/NOD2/NPC1/OPTN/PA…	123
REGULATION OF TRANS SYNAPTIC SIGNALING	137/1834	406/17949	8.04304601875936e-39	2.50641421559589e-36	1.04453768690993e-36	ABL1/ACHE/ADCYAP1/ADIPOQ/ADORA1/ADORA2A/ADRB2/AGER/APOE/APP/ARC/ATAD1/ATF4/BACE1/BCHE/BCR/BDNF/CACNA1A/CACNG5/CALB1/CALB2/CCL2/CCR2/CD38/CDK5/CEL/CHRNA5/CHRNB4/CLN3/CLSTN3/CNR1/CNR2/CPLX1/CREB1/CX3CL1/CX3CR1/DBN1/DCC/DLG4/DLGAP3/DLGAP4/DMPK/DNM1L/DRD1/DRD2/DRD3/DRD5/DTNBP1/DVL1/EDN1/EGFR/EIF4E/EPHB2/FMR1/FYN/GHSR/GIP/GIT1/GPER1/GRIK3/GRIN1/GRIN2A/GRIN2B/GRIN2C/GRIN2D/GRM2/GRM3/GRM4/GRM5/GRM8/GSK3…	137
ACTIVATION OF PROTEIN KINASE ACTIVITY	120/1834	328/17949	4.75300872879096e-38	1.39402950127951e-35	5.80955989512901e-36	ABL1/ADCY5/ADORA1/ADRB2/AGT/AKT1/ANG/ANGPT1/ARRB1/AXIN1/BMP2/BRAF/CALCA/CCL5/CDK1/CDK5R1/CHI3L1/CRK/CXCR4/DAXX/DBNL/DGKQ/DLG1/DRD2/DRD4/EGF/EGFR/EPO/ERN1/F2R/FGF1/FGF13/FGF2/GDF15/GHR/GPRC5C/GPRC5D/GRM4/HGF/HMGB1/IGF1/IL18/IL1B/IL23A/IL4/INS/INSR/LEP/LPAR3/LRRK2/MAP2K2/MAP2K6/MAP2K7/MAP3K11/MAP3K12/MAP3K13/MAP3K3/MAP3K5/MAP4K2/MAP4K4/MAPK1/MAPK10/MAPK14/MAPK3/MARK2/MAS1/MLKL/MT3/MTOR/MUL1/NGF/NOD…	120
RESPONSE TO EXTRACELLULAR STIMULUS	148/1834	477/17949	4.50630436891708e-37	1.24824631019003e-34	5.20201451710077e-35	ADA/ADCYAP1/ADIPOQ/ADRB2/AKT1/ALAD/ALB/AMBRA1/AOC1/APAF1/APOA1/APOE/ARG1/ASCL1/ATF4/ATG5/ATG7/BCHE/BCL2/BECN1/BGLAP/CASR/CAT/CBSL/CCK/CDKN1A/CDKN2D/CNR1/CYBB/CYP1A1/CYP27B1/DDIT3/DNM1L/DNMT3B/EEF2/EGFR/EIF4EBP1/EIF4G1/EPO/FAS/FGF23/FKBP1B/FOXA2/FOXO1/FOXO3/G6PD/GABARAP/GABARAPL2/GAST/GBA/GDF15/GHSR/GIP/GSTP1/HAMP/HCRT/HFE/HMOX1/HNRNPA1/HSF1/HSPA5/HSPA8/ICAM1/LAMP2/LDLR/LEP/LRRK2/LTA/MAP1B/MAP1LC3…	148
RESPONSE TO MOLECULE OF BACTERIAL ORIGIN	122/1834	346/17949	8.33790252072033e-37	2.18804115622693e-34	9.11857040216174e-35	ABCC2/ABL1/ADAM17/AKT1/ALAD/APOB/ARG1/C4B/CARD16/CASP1/CASP3/CASP8/CCL2/CCL3/CCL5/CCR5/CCR7/CD14/CD180/CD24/CD36/CD55/CEBPB/CNR1/CNR2/CSF2/CSF3/CX3CL1/CX3CR1/CXCL8/CYP1A1/CYP1A2/CYP27B1/DCN/EDN1/EPO/F2R/FASLG/FCGR2B/FOXP3/GCH1/GHSR/GIT1/GJB2/GJB6/GSTP1/HAMP/HDAC2/HMGB1/HSF1/ICAM1/IFNAR1/IL10/IL13/IL18/IL1A/IL1B/IL6/LBP/LDOC1/LILRB1/LTA/LTF/MAOB/MAPK1/MAPK14/MAPK3/MAPK8/MEF2C/MPO/MRC1/MTDH/MYD88/N…	122
REGULATION OF APOPTOTIC SIGNALING PATHWAY	122/1834	348/17949	1.61716886983744e-36	4.03160199250475e-34	1.68015334161006e-34	AGT/AKT1/APAF1/AR/AVP/BAG5/BAX/BCL2/BCL2L1/BCL2L11/BDNF/BECN1/CASP8/CAV1/CD44/CDKN2D/CLU/CSF2/CTSC/CX3CL1/CX3CR1/CXCL12/CYLD/DAPK2/DAPK3/DBH/DDIT3/DNM1L/ENO1/EPO/FADD/FAF1/FAIM2/FAS/FASLG/FBXW7/FGB/FGG/FXN/FYN/GDNF/GPER1/GPX1/GSK3B/GSTP1/HDAC1/HERPUD1/HGF/HIF1A/HMOX1/HSPA1A/HSPA1B/HSPB1/HTRA2/HTT/ICAM1/IGF1/IL1A/IL1B/IL4/IL7/INS/LGALS3/LRRK2/MAPK8IP1/MCL1/MIF/MMP9/MSX1/NANOS3/NCK2/NDUFS3/NFE2L2/N…	122
POSITIVE REGULATION OF ANION TRANSPORT	147/1834	477/17949	1.89722561313162e-36	4.50455567003536e-34	1.87725481720392e-34	ABCA1/ABCA7/ABCB1/ACE2/ACHE/ACTB/ADCYAP1/ADIPOQ/ADORA1/ADORA2A/AKT1/ANG/APBB1/APLN/APOA1/APOE/ATF4/ATG13/ATG5/ATP13A2/AVP/BAG3/BAP1/BCL2/BRAF/CA2/CASP8/CASR/CAV1/CCK/CD2AP/CD38/CDC42/CDK5/CDK5R1/CEBPB/CHP1/CIB1/CLN3/CXCL12/DBI/DNM1L/DRD2/DRD4/E2F1/EDN1/EGFR/ERBB2/F2RL1/FABP3/FASLG/FBXW7/FFAR1/FGB/FGG/FYN/GAL/GCG/GDNF/GIP/GLUD1/GPER1/GRP/GSK3B/HCAR2/HCLS1/HFE/HIF1A/HLA-DRB1/HSPA1L/HTRA2/IFNG/IGF1/…	147
GLIOGENESIS	107/1834	283/17949	1.66540783441664e-35	3.77441975563699e-33	1.57297371537725e-33	ABL1/ADCYAP1/ADORA2A/AGER/AKT1/APP/ASCL1/BACE2/BIN1/BMP2/CCL2/CCL3/CCR2/CDK1/CDK5/CDK5R1/CDK6/CLU/CNTF/CREB1/CSF1/CSF1R/CX3CL1/CX3CR1/CXCR4/DICER1/DNER/DRD3/E2F1/EEF2/EGFR/EIF2B1/EIF2B2/EIF2B3/EIF2B4/ERBB2/ERBB3/EZH2/F2/FA2H/FPR2/GAP43/GBA/GJC2/GPR17/GPR37L1/GRN/GSTP1/HDAC1/HDAC2/IFNG/IL1B/IL33/IL6/LAMB2/LDLR/LIF/LIN28A/LRP1/LRP2/LRP8/LTA/MAG/MAPK1/MAPK3/MAPT/MT3/MTOR/MYOC/NCSTN/NDN/NDRG1/NTRK2/P…	107
AGING	111/1834	304/17949	3.66663898244413e-35	7.9486356375941e-33	3.31256080153076e-33	ABL1/ADA/AGER/AKT1/AMFR/APAF1/APEX1/APOD/APP/ARG1/ARNTL/ATG7/ATM/ATR/BCL2/BECN1/BGLAP/CACYBP/CALCA/CALR/CAT/CDK6/CDKN1A/CDKN2A/CNR1/CREB1/CRYAB/CTSC/CX3CL1/CYP1A1/DCN/DDC/DLD/EDN1/EEF2/ENDOG/EPO/GBA/GJB2/GJB6/GRM5/HAMP/HTR2A/HTRA2/ICAM1/IDE/IL10/ITGB2/KL/LEP/LMNA/LONP1/LRP1/LRRK2/MAP3K3/MAPK1/MAPK14/MAPK3/MBD2/MIF/MME/MMP7/MPO/MTOR/NFE2L2/NFKB2/NOX4/NPM1/NQO1/NTRK1/NUDT1/NUP62/OGG1/OPA1/P2RY1/PAW…	111
REGULATION OF INFLAMMATORY RESPONSE	123/1834	366/17949	1.02371418123785e-34	2.12676621152163e-32	8.86320962176979e-33	ACE2/ADA/ADCYAP1/ADIPOQ/ADORA1/AGER/AGT/AGTR1/ALOX5/APOA1/APOE/APP/ATM/BAP1/BST1/CASP1/CCL3/CCL5/CCR2/CCR7/CD200/CD200R1/CD28/CD47/CEBPB/CLOCK/CMA1/CNR1/CNR2/CTSC/CX3CL1/CYLD/EGFR/ESR1/F12/FCGR2B/FOXP3/FPR2/GBA/GHSR/GIT1/GPER1/GPR17/GPX1/GRN/GSTP1/HAMP/HGF/HLA-DRB1/IFNG/IGF1/IL10/IL13/IL18/IL1B/IL23A/IL2RA/IL33/IL4/IL6/INS/KLF4/LBP/LDLR/LRRK2/LTA/MAS1/MCPH1/MEFV/MFHAS1/MGLL/MMP3/MMP8/MMP9/MYD88/N…	123
COGNITION	103/1834	276/17949	1.22192874153821e-33	2.4370146821238e-31	1.01561572033533e-31	ABCA7/ADORA1/AFF2/AGER/AMFR/APOE/APP/ARC/ARL6IP5/ATAD1/BCHE/BDNF/BRINP1/CALB1/CASP3/CCK/CDK5/CEBPB/CHMP2B/CHRNA4/CLN3/CNR1/CNTNAP2/CREB1/CTNS/CX3CR1/DBH/DLG4/DRD1/DRD2/DRD3/DRD5/EGFR/EPHB2/FGF13/FYN/GHSR/GIP/GIT1/GPR88/GRIN1/GRIN2A/GRIN2B/GRM5/HIF1A/HLA-DRA/HRH3/HTR2A/HTT/INS/INSR/ITPR3/LDLR/LGMN/LMX1A/MAPK1/MAPT/MEF2C/MME/MTOR/NCSTN/NGF/NPTX2/NQO2/NRGN/NTF3/NTF4/NTRK1/NTRK2/PAFAH1B1/PAK6/PDE1B/P…	103
METAL ION TRANSPORT	144/1834	486/17949	1.30991259214203e-33	2.51200930170005e-31	1.04686941574427e-31	ABL1/ADORA2A/ANK2/APLNR/ATG5/ATP1A3/ATP2C1/ATP7A/BAX/BCL2/BIN1/CACNA1A/CACNG5/CALCR/CASR/CAV1/CCL2/CCL3/CCL5/CCR5/CCR7/CD19/CDK5/CHRNA4/CNNM2/CRHR1/CTNNB1/CX3CL1/CXCL12/CXCR4/CYP27B1/DDIT3/DLG1/DNM1L/DRD1/DRD2/DRD3/DRD4/EGF/EPO/F2/F2R/FASLG/FFAR1/FGF2/FKBP1A/FKBP1B/FMR1/FXYD1/FYN/G6PD/GCG/GJC2/GPER1/GRIN1/GRIN2A/GRIN2B/GRIN2C/GRIN2D/GSTM2/GSTO1/HCRT/HOMER1/HTR2A/HTT/ICAM1/IL13/INPP5K/ITPR1/ITPR3/…	144
REGULATION OF PROTEIN SERINE THREONINE KINASE ACTIVITY	144/1834	492/17949	5.78679442676297e-33	1.06862803747556e-30	4.45346284539185e-31	ABL1/ACTB/ADAM17/ADIPOQ/ADRB2/AGER/AGT/AKT1/APC/APOE/ARRB1/BMP2/CAB39L/CASP3/CAV1/CCND3/CD24/CDK1/CDK5R1/CDKN1A/CDKN1B/CDKN2A/CDKN2D/CHORDC1/CIB1/CIT/CSF1R/CXCR4/DAXX/DBNL/DRD4/DTNBP1/DUSP2/DUSP8/EDN1/EGF/EGFR/EPHB2/ERBB2/ERN1/EZH2/FBXO7/FGF1/FGF18/FGF2/FZD4/GBA/GDF15/GHR/GRM4/GSTP1/GTF2H1/HGF/HSPB1/HTR2A/HTT/IFNG/IGF1/IGF1R/IGF2/IL1B/INPP5K/INSR/LPAR3/LRP6/LRRK2/LTF/MAP2K2/MAP2K6/MAP2K7/MAP3K11/…	144
CELLULAR RESPONSE TO PEPTIDE	125/1834	391/17949	7.93980310792361e-33	1.41385208200383e-30	5.89216967482752e-31	ADCY5/ADIPOQ/ADRB2/AGER/AGTR1/AKR1B1/AKT1/APC/APEX1/APP/APRT/ARG1/ATP1A3/BACE1/BCL2L11/BGLAP/CA2/CACNA1A/CASR/CAV1/CAV2/CCND3/CD36/CDK5/CREB1/CRHR1/CRK/CSRP3/CYP11B1/EDN1/EEF2K/FCGR2B/FOXO1/FPR2/FYN/GCG/GDF15/GHR/GHSR/GJB2/GLP1R/GPER1/GRM5/GSK3B/GSTP1/HDAC9/HSF1/ICAM1/IDE/IGF1/IGF1R/IGF2/IL1B/INPP5K/INS/INSR/KL/KLF4/LDOC1/LEP/LGMN/LRP1/MAP1B/MAS1/MBD5/MZB1/NFE2L2/NFKB1/NGFR/NOD2/NR4A1/NR4A2/NUCKS…	125
POSITIVE REGULATION OF NEURON DEATH	56/1834	92/17949	1.81425385748225e-32	3.11926542531259e-30	1.29994087646823e-30	ABL1/ADORA1/AIMP2/ASCL1/ATF2/ATF4/ATM/BACE1/BAX/BCL2L11/CASP3/CASP8/CCL3/CDC42/CDK5/CDK5R1/CLU/CTNNB1/DAXX/DDIT3/DDIT4/EGR1/FASLG/FBXW7/FCGR2B/FOXO3/FYN/GRIN2B/GRN/GSK3B/HDAC4/IFNG/ITGAM/ITGB2/MAP3K11/MAP3K5/MAPT/MCL1/MTOR/NQO1/NQO2/PARP1/PICALM/PIN1/PITX3/PRNP/REST/SARM1/SNCA/TGFB2/TLR4/TNF/TP53/TYROBP/WNT5A/ZNF746	56
RESPONSE TO TOXIC SUBSTANCE	93/1834	239/17949	3.86236747227064e-32	6.41925473891381e-30	2.67519768079377e-30	ABCC2/ADH4/AHR/AKR1A1/ALAD/ALB/APOE/ARG1/ATF4/ATP7A/BAX/BCL2/CAT/CCL3/CCL5/CD36/CDKN1A/CYP1A1/CYP1B1/DDC/DNMT3B/DRD2/EHMT1/EPHX1/EPHX2/GCH1/GJC2/GPX1/GPX4/GPX6/GPX7/GSR/GSTK1/GSTM1/GSTM2/GSTO1/GSTO2/GSTP1/HBG1/HP/HTRA2/KDM6B/LPO/MAOB/MAP1B/MAPK1/MAPK3/MBP/MPO/MT1A/MT1B/MT1E/MT2A/MT3/MT4/MT-CYB/NEFL/NFE2L2/NOS3/NQO1/PARK7/PENK/PINK1/PON1/PON2/PRDX1/PRDX2/PRDX3/PRDX5/PTGES/PTGS2/PXDNL/RAD51/RALBP1/…	93
REGULATION OF CELL DEVELOPMENT	141/1834	484/17949	4.74650895810127e-32	7.63422376293321e-30	3.18153096206856e-30	ABL1/ADCYAP1/ADIPOQ/APOA1/ARNTL/ASCL1/AXIN2/BCL2/BDNF/BIN1/BMP2/BRINP1/CALR/CASS4/CDC42/CDK5/CDK5R1/CDKL5/CIB1/CLOCK/CRK/CTNNB1/CUX1/CX3CL1/CX3CR1/CXCL12/CXCR4/DBN1/DBNL/DCC/DICER1/DNM1L/DRAXIN/DRD2/DRD3/E2F1/EEF2K/EPHB2/EZH2/F2/FBXW7/FGB/FGF13/FGG/FN1/GJC2/GPER1/GPR37L1/GRN/GSK3B/HAS2/HDAC1/HDAC2/HDAC4/HDAC9/HIF1A/IFNG/IGF1/IKBKB/IL1B/IL6/INS/L1CAM/LDLR/LIF/LIG4/LILRB1/LIN28A/LINGO1/LPAR3/LRP1/L…	141
LEUKOCYTE PROLIFERATION	108/1834	312/17949	7.28190637177952e-32	1.1346120365529e-29	4.72844841378052e-30	ABL1/ACE/ADA/AGER/AHR/AIF1/ARG1/ATM/BAX/BCL2/BST1/CASP3/CCL5/CCND3/CCR2/CD180/CD19/CD24/CD28/CD38/CD55/CDKN1A/CEBPB/CLU/CRP/CSF1/CSF1R/CX3CL1/DLG1/ELF4/EPO/ERBB2/F2RL1/FADD/FCGR2B/FKBP1B/FOXP3/FYN/GAL/GBA/GPNMB/GSTP1/HLA-A/HLA-DRB1/HMGB1/HSPD1/IGF1/IGF2/IL10/IL13/IL18/IL1A/IL1B/IL23A/IL27/IL2RA/IL33/IL4/IL6/IL7/LEP/LGALS3/LILRB1/MAPK1/MAPK3/MAPK8IP1/MEF2C/MIF/MYD88/MZB1/NCK2/NCSTN/NDFIP1/PAWR/PEL…	108
POSITIVE REGULATION OF CATABOLIC PROCESS	134/1834	450/17949	1.46414039022132e-31	2.21218302595257e-29	9.21918063890553e-30	ADORA1/ADRB2/AGO2/AKT1/AMBRA1/APC/APOA1/APOE/APP/ARIH1/ATG7/ATM/ATXN3/AXIN1/BAG3/BAX/BCL2L11/BECN1/BNIP3L/C9orf72/CALCOCO2/CAV1/CDKN1B/CLU/CSNK1D/CTSC/DAPK1/DCN/DDRGK1/DVL1/EGF/ENDOG/FAF1/FBXO7/FBXW7/FMR1/FOXO1/FOXO3/FYCO1/GBA/GIGYF2/GSK3B/HAMP/HERPUD1/HIF1A/HMGB1/HMOX1/HSF1/HSP90AA1/HSPA1A/HSPA1B/HTR2A/HTT/IDE/IFNG/IGF1/IL1B/IL33/IL4/IL6/INS/INSR/KDR/KEAP1/KHSRP/LDLR/LRP1/LRP2/LRRK2/MAPK3/MEFV/M…	134
CALCIUM ION TRANSPORT	126/1834	409/17949	2.61578379416408e-31	3.83596999932415e-29	1.59862452312071e-29	ABL1/ADORA2A/ANK2/APLNR/ATG5/ATP2C1/BAX/BCL2/BIN1/CACNA1A/CACNG5/CALCR/CASR/CAV1/CCL2/CCL3/CCL5/CCR5/CCR7/CD19/CDK5/CHRNA4/CRHR1/CTNNB1/CX3CL1/CXCL12/CXCR4/CYP27B1/DDIT3/DNM1L/DRD1/DRD2/DRD3/DRD4/EGF/EPO/F2/F2R/FASLG/FFAR1/FGF2/FKBP1A/FKBP1B/FMR1/FYN/G6PD/GCG/GJC2/GPER1/GRIN1/GRIN2A/GRIN2B/GRIN2C/GRIN2D/GSTM2/GSTO1/HCRT/HOMER1/HTR2A/HTT/ICAM1/IL13/INPP5K/ITPR1/ITPR3/LGALS3/LILRB1/LPAR3/MCHR1/MCOL…	126
CELLULAR RESPONSE TO REACTIVE OXYGEN SPECIES	73/1834	159/17949	5.33122333809348e-31	7.59470844678117e-29	3.1650631186155e-29	ABL1/AKT1/APEX1/AQP1/ARG1/ATP7A/BECN1/CD36/CRK/CYP1B1/DPEP1/EGFR/ENDOG/ERCC6L2/ERN1/EZH2/FOXO1/FXN/GCH1/GPR37/GPR37L1/HDAC2/HDAC6/HGF/HSF1/IL10/IL6/KDM6B/KLF4/LRRK2/MAP1LC3A/MAP3K5/MAPK1/MAPK3/MAPK8/MAPT/MMP2/MMP3/MMP9/MPO/MT3/MTR/NFE2L2/NOS3/NQO1/PARK7/PAWR/PCNA/PINK1/PPIF/PRDX1/PRDX2/PRDX3/PRDX5/PRKAA1/PRKCD/RIPK1/RIPK3/SIGMAR1/SIRPA/SIRT1/SMPD3/SOD1/SOD2/SOD3/SPHK1/TPM1/TRAF2/TRAP1/TRPC6/TRPM2…	73
ERK1 AND ERK2 CASCADE	107/1834	319/17949	3.14311623581372e-30	4.353215986602e-28	1.81418463435564e-28	ABCA7/ABL1/ADCYAP1/ADIPOQ/AGER/ANGPT1/APOE/APP/ARRB1/AVP/BMP2/BRAF/CALCR/CASR/CCL2/CCL26/CCL3/CCL5/CCR7/CD36/CD44/CHI3L1/CIB1/CNKSR3/CSF1R/CX3CL1/DLG1/DRD2/DUSP26/EGF/EGFR/EIF3A/EPHB1/EPHB2/EPO/ERBB2/F2R/F2RL1/FBXW7/FGB/FGF18/FGF2/FGF20/FGF23/FGF8/FGG/FN1/FPR2/GCG/GPER1/GPNMB/GPR55/GSTP1/HCRTR1/HLA-DRB1/HMGB1/HTR2A/ICAM1/IGF1/IL1B/KDR/KLF4/LIF/LRP1/MAP2K2/MAP2K7/MAP3K12/MAPK1/MAPK3/MFHAS1/MIF/MT3…	107
REGULATION OF METAL ION TRANSPORT	92/1834	247/17949	4.42522912286388e-30	5.96329524502683e-28	2.48517846046466e-28	ABL1/ADORA2A/ANK2/APLNR/ATG5/BAX/BCL2/BIN1/CALCR/CASR/CAV1/CCL2/CCL3/CCL5/CD19/CDK5/CRHR1/CTNNB1/CX3CL1/CXCL12/CXCR4/DLG1/DRD1/DRD2/DRD3/DRD4/EGF/EPO/F2/F2R/FFAR1/FKBP1A/FKBP1B/FMR1/FXYD1/FYN/G6PD/GCG/GJC2/GPER1/GRIN1/GSTM2/GSTO1/HCRT/HOMER1/HTT/ICAM1/IL13/INPP5K/LGALS3/LILRB1/LPAR3/MCHR1/NOS1/NPPA/ORAI1/P2RX1/P2RX2/P2RX3/P2RX4/P2RX5/P2RX7/P2RY6/PDPK1/PIK3CG/PLA2G1B/PRKACA/PRNP/PSEN2/PTH/PTK2B/PT…	92
CELLULAR RESPONSE TO INORGANIC SUBSTANCE	84/1834	215/17949	2.7701207438052e-29	3.63469000752967e-27	1.51474192472894e-27	AKT1/ALAD/AOC1/APP/AQP1/ATF4/ATP13A2/ATP7A/BACE1/BECN1/BRAF/CACYBP/CALR/CDKN1B/CREB1/CRK/CYBB/CYP11B1/CYP1A1/CYP1A2/DAXX/DLG2/DLG4/DPEP1/EDN1/EEF2K/EGFR/ENDOG/FBP1/FMR1/FOXO1/HFE/HMOX1/HSF1/HSPA5/ITPKB/LGMN/LIG4/LRRK2/MAP1LC3A/MAPK1/MAPK3/MAPK8/MCOLN1/MEF2C/MMP3/MMP9/MT1A/MT1B/MT1E/MT2A/MT3/MT4/MTR/NCSTN/NFE2L2/NQO1/OGG1/P2RX4/PARP1/PPARGC1A/PPIF/PRKAA1/PRKAA2/PRNP/RAD51/SERPINF1/SHH/SLC30A10/SLC…	84
PROTEIN KINASE B SIGNALING	96/1834	273/17949	4.76545251164165e-29	6.09244774949878e-27	2.53900222887466e-27	AKT1/ANGPT1/ARFGEF1/CALCR/CASS4/CCL2/CCL3/CCL5/CCR7/CD19/CD28/CHI3L1/CIB1/CSF3/CX3CL1/CX3CR1/DDIT3/DLG1/DRD2/DRD3/EGF/EGFR/ERBB2/ERBB3/ESR1/FGF1/FGF18/FGF2/FGF20/FGF23/FGF8/FGF9/FYN/GDF15/GPER1/GPX1/GRM2/HCLS1/HGF/HSP90AA1/IAPP/IGF1/IGF1R/IGF2/IL18/IL1B/INPP5F/INPP5K/INS/INSR/KDR/KL/KLF4/LEP/LIN28A/LRP2/MC1R/MFHAS1/MT3/MTDH/MTOR/MUL1/MYOC/NRG1/NTRK1/NTRK2/P2RX4/PARK7/PHB/PIK3C2B/PIK3CA/PIK3CB/PIK…	96
POSITIVE REGULATION OF CYTOKINE PRODUCTION	127/1834	437/17949	7.98204683132283e-29	9.94962137524391e-27	4.14646327500823e-27	ABL1/ADAM17/ADCYAP1/ADIPOQ/AGER/AGT/AIF1/APP/ATF2/ATF4/ATP6AP2/CASP1/CASP8/CCL3/CCR2/CCR7/CD14/CD200/CD28/CD34/CD36/CEBPB/CLU/CREB1/CSF1R/CSF2/CTNNB1/CYP1B1/DDIT3/DRD2/EGR1/F2R/F2RL1/FADD/FOXP3/GAPDH/HDAC2/HGF/HIF1A/HK1/HLA-A/HMGB1/HMOX1/HSP90AA1/HSPA1A/HSPA1B/HSPB1/HSPD1/IFNG/IL10/IL13/IL17A/IL17D/IL18/IL1A/IL1B/IL23A/IL27/IL33/IL4/IL6/IL7/IL9/INS/LBP/LEP/LILRB1/LRP1/LTA/MAPK14/MBP/MIF/MMP8/MYD8…	127
REGULATION OF MAP KINASE ACTIVITY	102/1834	307/17949	1.76586656592484e-28	2.14746602382957e-26	8.94947522756261e-27	ADIPOQ/AGER/AGT/APOE/ARRB1/BMP2/CAV1/CD24/CDK1/CXCR4/DAXX/DBNL/DRD4/DTNBP1/DUSP2/DUSP8/EDN1/EGF/EGFR/EPHB2/ERBB2/ERN1/EZH2/FGF1/FGF18/FGF2/FZD4/GBA/GDF15/GHR/GRM4/GSTP1/HGF/HTR2A/IGF1/IGF1R/IL1B/INPP5K/INSR/LPAR3/LRRK2/MAP2K2/MAP2K6/MAP2K7/MAP3K11/MAP3K12/MAP3K13/MAP3K5/MAP4K2/MAPK1/MAPK10/MAPK14/MAPK3/MAPK8IP1/MLKL/MUL1/NOD2/NPPA/NRG1/NTF3/NUP62/PAK1/PEA15/PIK3CB/PIK3CG/PLA2G1B/PRDX2/PRKAA1/PRKC…	102
RESPONSE TO PEPTIDE HORMONE	126/1834	435/17949	1.8772755363935e-28	2.22859424391857e-26	9.28757370636784e-27	ABCC2/ADCY5/ADIPOQ/AGTR1/AKT1/APC/APEX1/APRT/ARG1/BGLAP/CA2/CACYBP/CAT/CAV1/CAV2/CCND3/CREB1/CRHR1/CRK/CRY1/CSRP3/CXCL12/CYBB/CYC1/CYP11B1/EDN1/EEF2K/EGR1/EIF2B1/EIF2B2/EIF2B3/EIF2B4/FABP3/FOXO1/FYN/GAL/GCG/GDF15/GHR/GHSR/GIP/GJB2/GLP1R/GPER1/GSK3B/GSTP1/HDAC9/HSF1/ICAM1/IDE/IGF1R/IGF2/IL10/IL1B/INPP5K/INS/INSR/KL/LEP/LRP6/MAP1B/MAS1/MBD5/MT-CYB/MTOR/MZB1/NEFL/NFE2L2/NFKB1/NR4A1/NR4A2/NUCKS1/OPA1…	126
NEGATIVE REGULATION OF NEURON APOPTOTIC PROCESS	64/1834	135/17949	2.49506424625369e-28	2.82736143905021e-26	1.1782911057667e-26	ADORA2A/AMBRA1/ANGPT1/APOE/ARRB1/BAX/BCL2/BDNF/CCL2/CEBPB/CLN3/CNTF/CX3CL1/CX3CR1/DNAJC5/DRAXIN/ERBB3/F2R/FAIM2/FGF20/FGF8/FYN/GBA/GDF5/GDNF/GRN/HIF1A/HIPK2/HMOX1/IL10/LGMN/LIG4/LRP1/MAG/MAP3K12/MEF2C/MT3/MTNR1B/NEFL/NES/NGF/NR4A2/NTF3/NTF4/NTRK1/NTRK2/OXR1/PARK7/PDPK1/PIK3CA/PIN1/PINK1/PPARGC1A/PRKCG/PSEN1/PTK2B/SLC30A10/SNCB/SNX6/SOD1/SOD2/STXBP1/TOX3/WFS1	64
RESPONSE TO HYDROGEN PEROXIDE	64/1834	135/17949	2.49506424625369e-28	2.82736143905021e-26	1.1782911057667e-26	ABL1/ADA/APEX1/AQP1/ARG1/BCL2/BECN1/CASP3/CAT/CRK/CRYAB/CYP1B1/EEF2/ENDOG/ERN1/EZH2/FKBP1B/FOXO1/FXN/FYN/GPR37/GPR37L1/GPX1/HDAC2/HDAC6/HGF/HMOX1/HP/HSF1/IL10/IL6/KCNA5/KDM6B/KLF4/LRRK2/MAP1LC3A/MAP3K5/NFE2L2/NQO1/PARK7/PAWR/PCNA/PINK1/PPIF/PRDX3/PRKAA1/PRKCD/PTK2B/RIPK1/RIPK3/SIGMAR1/SIRPA/SIRT1/SLC8A1/SMPD3/SOD1/SOD2/SPHK1/TRAP1/TRPC6/TRPM2/TXN/TXNIP/UBE3A	64
SECOND MESSENGER MEDIATED SIGNALING	100/1834	306/17949	2.70624576491019e-27	2.99852030752049e-25	1.24962085144625e-25	ADA/ADCYAP1/AGT/AGTR1/AHR/ANK2/APLNR/APOE/AQP1/BST1/CCL3/CCR2/CCR3/CCR5/CCR7/CD36/CHP1/CHRM3/CIB1/CX3CR1/CXCL8/CXCR4/DGKD/DGKQ/DMPK/EDN1/EGFR/ERBB3/FKBP1B/FPR2/GAL/GIP/GLP1R/GPR143/GRIN1/GRIN2A/GRIN2B/GRIN2C/GRIN2D/GRM5/GSK3B/GSTM2/GSTO1/HDAC4/HTT/IGF1/INS/ITPR1/ITPR3/KDR/LRRK2/MAPT/MCOLN1/MCU/MTNR1B/MTOR/NDUFS4/NOS1/NOS2/NOS3/NPPA/NPPB/NPPC/P2RX2/P2RX3/P2RX4/P2RX5/P2RX7/PDE10A/PDE4A/PDE7A/PDE7B/…	100
RESPONSE TO ALCOHOL	85/1834	233/17949	3.8978608496204e-27	4.2249422165668e-25	1.76072707486285e-25	ACACA/ADCY5/ADCYAP1/ADH7/ADIPOQ/AHR/AKT1/ALAD/AVP/BGLAP/CASP8/CAT/CCL3/CCR5/CCR7/CD14/CDKN1A/CNR1/CSF3/CTNNB1/CYBB/CYP2E1/DBH/DRD2/DRD4/EEF2/EIF4EBP1/FYN/G6PD/GLB1/GRIN1/GRIN2A/GRIN2B/GSTP1/HAMP/HDAC2/HTR1B/ICAM1/IL13/JUP/KLF4/KLF9/LEP/LRP6/LRP8/MAOB/MT-CYB/NEFL/NLRP3/NPPC/NQO1/NR0B2/OGG1/OPRM1/PARP1/PENK/PHB/POLB/PPARA/PPARG/PPP1R9B/PRKAA1/PRKAA2/PTEN/PTGER2/PTGER4/PTH/PTK2B/RAD51/RGS2/RGS4/RPS4…	85
NEGATIVE REGULATION OF APOPTOTIC SIGNALING PATHWAY	83/1834	224/17949	4.56972989401266e-27	4.84780281947811e-25	2.02030163735297e-25	AKT1/AR/AVP/BAG5/BAX/BCL2/BCL2L1/BDNF/CASP8/CD44/CDKN2D/CLU/CSF2/CX3CL1/CX3CR1/CXCL12/ENO1/EPO/FADD/FAIM2/FAS/FASLG/FGB/FGG/FXN/FYN/GDNF/GPX1/GSK3B/GSTP1/HDAC1/HERPUD1/HGF/HIF1A/HMOX1/HSPA1A/HSPA1B/HSPB1/HTRA2/HTT/ICAM1/IGF1/IL1A/IL1B/IL4/IL7/INS/LGALS3/LRRK2/MAPK8IP1/MCL1/MIF/MMP9/NANOS3/NDUFS3/NFE2L2/NOL3/NOS3/NR4A2/OPA1/PARK7/PEA15/PINK1/PPIF/PRDX2/PSEN1/RB1/RIPK1/RPS6KB1/SERPINE1/SH3RF1/SIRT1…	83
RESPONSE TO STEROID HORMONE	104/1834	330/17949	6.82050246151115e-27	7.08479693189471e-25	2.9525596182068e-25	ABCC2/ACSBG1/ADCYAP1/ADIPOQ/ALAD/AQP1/AR/ARG1/ARNTL/ATP1A3/AXIN1/BCHE/BCL2/BCL2L11/BGLAP/CA2/CALCR/CALR/CASP3/CAV1/CD38/CDKN1A/CLOCK/CRY1/CRY2/CYBB/DAXX/DDIT4/DDRGK1/DNMT3B/EDN1/EGFR/EIF4E/EPO/ESR1/ESR2/ESRRG/FOXA1/FOXO1/GBA/GHSR/GJB2/GLB1/GPER1/GSTP1/HDAC1/HDAC6/HMGB1/HNMT/HTR1B/ICAM1/IL10/IL1RN/IL6/KLF9/MAOB/MED1/MT-ND3/NEDD4/NEFL/NPC1/NR2C1/NR3C1/NR3C2/PAK1/PAM/PARK7/PARP1/PCNA/PER1/PHB/PIAS2/…	104
RESPONSE TO ETHANOL	60/1834	126/17949	9.02831915293105e-27	9.18677536663555e-25	3.82855037763392e-25	ADCYAP1/ADH7/ADIPOQ/ALAD/AVP/BGLAP/CASP8/CAT/CD14/CNR1/CSF3/CYBB/CYP2E1/DBH/DRD2/DRD4/EEF2/EIF4EBP1/FYN/G6PD/GRIN1/GRIN2A/GRIN2B/GSTP1/HAMP/HDAC2/HTR1B/ICAM1/IL13/LEP/MAOB/MT-CYB/NLRP3/NPPC/NQO1/NR0B2/OGG1/OPRM1/PENK/PHB/POLB/PPARA/PRKAA1/PTEN/PTH/PTK2B/RGS2/RGS4/RPS4X/RPS6KB1/SLC2A4/SLC6A3/SOD1/SOD2/SREBF1/TH/TRH/TUFM/TYMS/VCAM1	60
POSITIVE REGULATION OF CELL ADHESION	121/1834	425/17949	1.30340755575948e-26	1.29975801460335e-24	5.4166874001457e-25	ABL1/ADA/AGER/AIF1/AKT1/ALOX5/ANGPT1/APOA1/ATM/CALR/CASS4/CAV1/CCL2/CCL5/CCR2/CCR7/CD24/CD28/CD36/CD44/CD47/CD55/CDC42/CDK6/CEACAM6/CIB1/CRK/CSF1/CX3CL1/CXCL12/DPP4/DUSP26/EPO/ERBB2/FADD/FGB/FGG/FN1/FOXA1/FOXA2/FOXP3/FYN/GLI2/GRAP2/GSK3B/HAS2/HLA-A/HLA-DRA/HLA-DRB1/HMGB1/HSPD1/ICAM1/IFNG/IGF1/IGF2/IL10/IL18/IL1A/IL1B/IL23A/IL2RA/IL4/IL6/IL7/ITGB2/ITPKB/JUP/KDR/LEP/LGALS1/LIF/LILRB1/MAP4K4/MIP/MYO…	121
REACTIVE OXYGEN SPECIES BIOSYNTHETIC PROCESS	59/1834	123/17949	1.47102669002602e-26	1.43814491695485e-24	5.99340905286143e-25	AKT1/ALOX5/CAV1/CD34/CD36/CD47/CLU/CTNS/CX3CR1/CYP1A1/CYP1A2/CYP1B1/EDN1/FYN/GBF1/GCH1/GLA/GRIN1/HDAC4/HSP90AA1/ICAM1/IFNG/IL10/IL1B/INS/INSR/ITGB2/KHSRP/KLF4/MAOB/MMP8/MPO/MT-CO2/MTOR/NOS1/NOS2/NOS3/NOX4/NQO1/P2RX4/PARK7/PPARA/PTGS2/PTK2B/PTX3/RAC1/ROCK2/SIRPA/SLC18A2/SLC30A10/SNCA/SOD1/SOD2/SPR/TLR4/TNF/TRAP1/TSPO/UCP1	59
RESPONSE TO TEMPERATURE STIMULUS	83/1834	228/17949	1.88307483734426e-26	1.80557906519202e-24	7.52467556461048e-25	ABCC2/ADORA1/ADRB2/AKT1/ATM/ATR/ATXN3/BAG1/BAG3/BAG5/CALCA/CASP8/CD14/CD34/CDH8/CDKN1A/CHORDC1/CRYAB/CXCL12/CXCR4/DAXX/DNAJA2/DNAJB1/DNAJB6/EIF2B1/EIF2B2/EIF2B3/EIF2B4/EPHB1/FGF1/FKBP4/FOXO1/GSK3B/HDAC2/HMOX1/HSF1/HSP90AA1/HSPA1A/HSPA1B/HSPA1L/HSPA8/HSPD1/HTR1B/HTR2A/HTRA2/IGF1/IL1A/MAP2K7/MAPK1/MAPK3/MAPT/MT-CO2/MT-CYB/MTOR/NFKBIA/NGFR/NOS1/NOS3/NTRK1/NUP62/P2RX3/PPARG/PPARGC1A/PRKAA1/PRKACA/PSI…	83
NEGATIVE REGULATION OF TRANSPORT	123/1834	438/17949	1.93733401268054e-26	1.8225561107972e-24	7.5954266951964e-25	ABCA7/ADA/ADCYAP1/ADIPOQ/ADORA1/AKT1/ANGPT1/APOC3/APOD/APOE/ARL6IP5/ATF4/ATG5/ATP7A/ATXN2/BAG3/BCL2/BIN1/CAV1/CCR2/CD200/CD36/CD47/CDK5/CHP1/CNR1/CRHR1/CRY1/CRYAB/DLG4/DRD2/DRD3/DRD4/EDN1/EGF/EPHB2/EPO/ERBB3/F2R/FCGR2B/FGF23/FKBP1B/FMR1/GHSR/GSTM2/GSTO1/HAMP/HCRT/HMGB1/HMOX1/HRH3/HTR1B/HTR2A/ICAM1/IL1B/INPP5K/INS/LEP/LGALS3/LIF/LILRB1/LRPAP1/LRRK2/MAOB/MAP1B/MIDN/MMP9/MTNR1B/MTOR/NDFIP1/NEDD4/NED…	123
POSITIVE REGULATION OF PROTEOLYSIS	110/1834	367/17949	2.53764860465591e-26	2.34309554496563e-24	9.7647531103134e-25	AGER/AIFM1/AKT1/APAF1/APH1B/APOE/APP/ARIH1/ARL6IP5/ARRB1/ATXN3/AXIN1/BAX/BCL2L11/CASP1/CASP8/CASP9/CAV1/CCK/CLU/CSNK1D/CTSC/CTSD/DAPK1/DDRGK1/DVL1/EGF/ENO1/F12/F2R/FADD/FAS/FASLG/FBXW7/FMR1/FN1/FYN/GBA/GPER1/GRIN1/GRIN2A/GRIN2B/GRN/GSK3B/HDAC2/HERPUD1/HIP1R/HMGB1/HSF1/HSPA1A/HSPA1B/HSPD1/HTRA2/IFNG/IL1B/IL33/KEAP1/LGMN/LRRK2/MAP3K5/MAPT/MBP/MEFV/MUL1/MYC/NCSTN/NFE2L2/NGF/NGFR/NLRP1/NLRP3/NUB1/P2R…	110
REGULATION OF MEMBRANE POTENTIAL	121/1834	431/17949	5.18631398653534e-26	4.70162937033912e-24	1.95938446113316e-24	ABL1/ADCYAP1/ADORA1/ADORA2A/ADRB2/AKT1/ANK2/APP/ARL6IP5/ASIC2/ATP1A3/BAX/BCL2/BCL2L1/BIN1/BNIP3L/CACNA1A/CASP1/CAV1/CCK/CD36/CDK5/CHCHD10/CHRFAM7A/CHRNA4/CHRNA5/CHRNB3/CHRNB4/CLN3/CNR1/CNR2/CTNNA3/CTNS/CXADR/DCN/DLD/DLG1/DLG4/DMPK/DRD2/DRD4/DVL1/EDN1/FGF13/FKBP1B/FMR1/FXYD1/GABBR1/GBA/GLRX/GNAQ/GPER1/GPR88/GRIK3/GRIN1/GRIN2A/GRIN2B/GRIN2C/GRIN2D/GRM5/GSK3B/HCN1/HCN2/HCN3/HCRT/JUP/KCNA5/KCNMA1/KDR…	121
POSITIVE REGULATION OF DNA BINDING TRANSCRIPTION FACTOR ACTIVITY	90/1834	266/17949	6.6410524125323e-26	5.9129084515868e-24	2.46417997412383e-24	AGER/AGT/AKT1/APP/AR/ATF2/CARD16/CAT/CAV1/CD200/CD36/CIB1/CLOCK/CLU/COPS5/CSF3/CTNNB1/CX3CL1/CX3CR1/DDIT3/DDRGK1/EDN1/ESR1/ESR2/FOXA1/FZD4/HCLS1/HDAC4/HIPK2/HSPA1A/HSPA1B/ICAM1/IKBKB/IL10/IL18/IL1B/IL6/INS/ITGB2/JUP/LRP6/LRP8/LTF/MAP3K13/MTDH/MYD88/NEUROG2/NFKB1/NFKB2/NLRP3/NOD2/NPM1/NTRK1/PARK7/PINK1/PLA2G1B/PPARG/PPARGC1A/PRDX3/PRKD1/PTEN/PYCARD/RAB7B/RIPK1/RIPK3/RNF41/RPS27A/S100A9/SHH/SPHK1/S…	90
MAINTENANCE OF LOCATION	100/1834	319/17949	1.0705772061121e-25	9.36473324504378e-24	3.90271358239205e-24	ABCA1/ABL1/AKT1/ALB/ANK2/APLNR/APOA1/APOB/APOE/ASXL1/ATG5/B4GALNT1/BAX/CALR/CAV1/CCL3/CCR5/CCR7/CD19/CD36/CDK5/CHCHD10/CRP/CRY1/CX3CL1/DBN1/DDIT3/DRD1/DRD2/F2/F2R/FAF1/FASLG/FBXW7/FGF2/FKBP1A/FKBP1B/FTH1/FTL/FTMT/GBA/GPER1/GSTM2/GSTO1/HK1/HK2/HSP90B1/HSPA5/HTR2A/HTT/IL10/IL13/IL1B/IL6/ITPR1/ITPR3/KEAP1/LCN2/LEP/MCOLN1/NBL1/NFKB1/NFKBIA/NOL3/NOS1/P2RY6/PARK7/PDIA2/PDPK1/PINK1/PKD1/PPARA/PPARD/PPAR…	100
CYTOSOLIC CALCIUM ION TRANSPORT	70/1834	173/17949	1.10200951074353e-25	9.47348175959868e-24	3.94803407297228e-24	ABL1/ANK2/APLNR/ATG5/BAX/BCL2/CALCR/CAV1/CCL3/CCR5/CCR7/CD19/CX3CL1/DDIT3/DRD1/DRD2/EPO/F2/F2R/FASLG/FGF2/FKBP1A/FKBP1B/FYN/GPER1/GRIN1/GRIN2A/GRIN2B/GRIN2C/GRIN2D/GSTM2/GSTO1/HTR2A/HTT/IL13/ITPR1/ITPR3/MCOLN1/MCU/NOL3/NOS1/OPA1/P2RX2/P2RX3/P2RX4/P2RX5/P2RX7/P2RY6/PDPK1/PLA2G1B/PRKACA/PRNP/PSEN2/PTK2B/PTPN6/PTPRC/RGS9/SLC8A1/SLC8A3/SLC8B1/SNCA/THY1/TMBIM6/TPCN2/TRPC1/TRPM2/TRPV1/TRPV6/VDAC1/YWHAE	70
INTRINSIC APOPTOTIC SIGNALING PATHWAY	93/1834	283/17949	1.16112085219137e-25	9.81245520173925e-24	4.08929984340011e-24	ABL1/AIFM1/AKT1/APAF1/ARL6IP5/ATF4/ATM/BAG5/BAX/BCL2/BCL2L1/BCL2L11/BECN1/CASP3/CASP9/CAV1/CD24/CD44/CDKN1A/CDKN2D/CEBPB/CLU/CUL1/CXCL12/CYLD/CYP1B1/DAPK2/DDIT3/DDIT4/DNM1L/E2F1/ENO1/EPO/ERN1/FBXW7/GPX1/HDAC1/HERPUD1/HIF1A/HIPK2/HMOX1/HSPA1A/HSPB1/HTRA2/INS/ITPR1/LRRK2/MAP3K5/MAPK8IP1/MCL1/MIF/MMP9/MSX1/NCK2/NDUFS3/NFE2L2/NOL3/NOX1/OPA1/P4HB/PARK7/PARP1/PINK1/POLB/PPIF/PPP1R15A/PRKCD/PRKRA/PYCARD…	93
GLIAL CELL DIFFERENTIATION	78/1834	210/17949	1.3766636266601e-25	1.14400747375454e-23	4.76760350706497e-24	ABL1/ADORA2A/AGER/AKT1/APP/ASCL1/BACE2/BIN1/BMP2/CDK1/CDK5/CDK6/CLU/CNTF/CXCR4/DICER1/DNER/DRD3/EGFR/EIF2B1/EIF2B2/EIF2B3/EIF2B4/ERBB2/ERBB3/F2/FA2H/FPR2/GAP43/GBA/GPR17/GPR37L1/GRN/GSTP1/HDAC1/HDAC2/IFNG/IL6/LAMB2/LDLR/LIF/LIN28A/LRP1/MAG/MAPK1/MAPK3/MAPT/MT3/MTOR/MYOC/NCSTN/NDRG1/NTRK2/PHOX2B/PPARG/PSEN1/PTEN/PTN/RHEB/S100A9/SHH/SIRT2/SLC45A3/SLC8A3/SOD1/SOX2/SOX4/SOX6/STAT3/TAL1/TGFB1/TLR2/TLR…	78
RHYTHMIC PROCESS	95/1834	294/17949	1.44086847880443e-25	1.17773282546211e-23	4.90815250588429e-24	ADA/ADIPOQ/ADORA1/ADORA2A/AHR/ARNTL/ARNTL2/ARRB1/ATF4/ATG7/CASP3/CDK1/CDK5/CDK5R1/CLOCK/CREB1/CRY1/CRY2/CSF2/CSNK1D/DDC/DNM1L/DRD2/DRD3/DRD4/DYRK1A/EGFR/EGR1/ESR1/EZH2/FBXW7/FZD4/GFPT1/GNAQ/GSK3B/HAS2/HDAC1/HDAC2/HLF/HNF4A/HSPA5/KLF9/KMT2A/LEP/MAP2K6/MAPK10/MAPK8/MMP7/MTA1/MTNR1B/MTOR/MTTP/NAGLU/NFKB2/NGFR/NMS/NOS2/NPAS2/NR0B2/NTRK1/NTRK2/OPN3/OPN4/OPRM1/PAM/PCNA/PER1/PPARA/PPARG/PPARGC1A/PRKAA1/…	95
REGULATION OF PEPTIDASE ACTIVITY	124/1834	453/17949	1.53258985769182e-25	1.23249887587926e-23	5.1363877403797e-24	A2M/ADORA2A/AGER/AGT/AIFM1/AKT1/APAF1/APH1B/APP/AQP1/ARL6IP5/ARRB1/ATP13A2/AVP/BAX/BCL2L11/BIN1/C4A/C4B/CARD16/CASP1/CASP8/CASP9/CAST/CAV1/CCK/CD44/CDKN2D/CRYAB/CST3/CTSD/DAPK1/DDRGK1/DNAJB6/DPEP1/F2R/FADD/FAS/FASLG/FN1/FYN/GAPDH/GPER1/GPX1/GRIN1/GRIN2A/GRIN2B/GRN/HDAC1/HERPUD1/HGF/HIP1R/HMGB1/HSF1/HSPD1/HTRA2/ITIH1/KLF4/KNG1/LAMP3/LCN1/LGMN/LPA/LRP1/LTF/MAP3K5/MAPT/MBP/MEFV/MMP9/MT3/MUL1/MYC/NCS…	124
POSITIVE REGULATION OF SECRETION	95/1834	295/17949	1.91877189507872e-25	1.51857089981944e-23	6.32858098727718e-24	ACHE/ADCYAP1/ADORA1/ADORA2A/ANG/APBB1/APLN/AQP1/ATG5/ATP13A2/AVP/BMP2/CADPS2/CASR/CCK/CD2AP/CD38/CDK5/CNR1/CREB1/CXCL12/DNM1L/DRD2/DRD3/DTNBP1/EDN1/EGFR/F2RL1/FFAR1/FGB/FGG/GAL/GATA2/GCG/GDNF/GIP/GLUD1/GPER1/GRP/HCAR2/HFE/HIF1A/HLA-DRB1/IFNG/IGF1/IL13/IL1A/IL1B/IL4/INS/ITGAM/ITGB2/LAMP1/LEP/LRP1/MAP2K6/MCU/NCS1/NPPB/NR0B2/P2RX4/P2RY1/P2RY2/PINK1/PLA2G1B/PLA2G6/PPARD/PPID/PRL/PTGES/RAB7A/RAC1/SIRT…	95
REGULATION OF NEUROTRANSMITTER LEVELS	78/1834	211/17949	1.97118449814591e-25	1.52010921376711e-23	6.33499184659419e-24	ACHE/ADORA2A/BACE1/CADPS2/CASK/CDK5/CHAT/CHRNA5/CHRNB4/CLN3/CNR1/COMT/CPLX1/DBH/DNAJC5/DNM1L/DRD1/DRD2/DRD3/DRD4/DTNBP1/DVL1/FMR1/GAD1/GAD2/GDNF/GIT1/GLUL/GPER1/GRM4/GSK3B/HCRT/HNMT/HRH3/HSPA8/HTR1B/HTR2A/LRRK2/MAOA/MAOB/MEF2C/NCS1/NOS1/P2RX1/P2RY1/PAH/PARK7/PDE1B/PRKCG/PSEN1/RAB3B/RAP1B/RHOT1/RPH3A/SLC18A2/SLC18A3/SLC1A6/SLC22A1/SLC6A11/SLC6A2/SLC6A3/SLC6A4/SNAP23/SNAP25/SNCA/SNCAIP/SNCG/STX1B/S…	78
POSITIVE REGULATION OF REACTIVE OXYGEN SPECIES METABOLIC PROCESS	52/1834	101/17949	1.98169071189053e-25	1.52010921376711e-23	6.33499184659419e-24	ACE2/AGT/AGTR1/AKT1/CD36/CDKN1A/CLU/CRP/EDN1/EGFR/F2/F2RL1/FPR2/GRIN1/GSTP1/HDAC4/HSP90AA1/ICAM1/IFNG/IL1B/INSR/ITGAM/ITGB2/KLF4/LEP/MAPK14/MAPT/MMP8/MT-CO2/MTOR/NFE2L2/NOX4/NQO2/P2RX4/PARK7/PRKCD/PTGS2/PTK2B/PTX3/RIPK1/RIPK3/RNF41/SNCA/SOD1/SOD2/TGFB1/THBS1/TLR4/TNF/TP53/TSPO/TYROBP	52
HORMONE TRANSPORT	98/1834	312/17949	2.8067456986093e-25	2.12036879594939e-23	8.83654865877951e-24	ABCC2/ABCC8/ADCY5/ADCYAP1/ADIPOQ/ADORA1/AGT/AGTR1/ALOX5/APLN/ARNTL/CACNA1A/CASR/CCKAR/CCL5/CD38/CLOCK/CNR1/CPLX1/CREB1/CRHR1/CRY1/CRYM/DPP4/DRD2/EDN1/EGFR/FFAR1/FGB/FGF23/FGG/FKBP1B/FOXA2/FZD4/GAL/GCG/GHSR/GIP/GLP1R/GLUD1/GPER1/GRP/HCAR2/HFE/HIF1A/HLA-DRB1/HNF4A/HTR1A/IFNG/IL1B/IL1RN/IL6/INS/ITPR1/ITPR3/KCNA5/LEP/LIF/LRP1/MCU/MIDN/MTNR1B/NOS2/NR0B2/P2RY1/PARK7/PLA2G6/POMC/PPARD/RAB11FIP3/RAB1A/RA…	98
REGULATION OF LEUKOCYTE PROLIFERATION	84/1834	241/17949	2.95110837089957e-25	2.19615318467243e-23	9.15237694289985e-24	ADA/AGER/AHR/AIF1/ARG1/ATM/BCL2/BST1/CASP3/CCL5/CCR2/CD24/CD28/CD38/CD55/CDKN1A/CEBPB/CRP/CSF1/CSF1R/DLG1/EPO/ERBB2/FADD/FCGR2B/FOXP3/GAL/GPNMB/GSTP1/HLA-A/HLA-DRB1/HMGB1/IGF1/IGF2/IL10/IL13/IL18/IL1A/IL1B/IL23A/IL27/IL2RA/IL33/IL4/IL6/IL7/LEP/LGALS3/LILRB1/MAPK1/MAPK3/MAPK8IP1/MEF2C/MIF/MYD88/MZB1/NCK2/NDFIP1/PAWR/PELI1/PRKAR1A/PRNP/PTH/PTPN22/PTPN6/PTPRC/PYCARD/RIPK3/SH3RF1/SHH/SLC39A10/SLC7A1/…	84
REGULATION OF PEPTIDYL TYROSINE PHOSPHORYLATION	88/1834	262/17949	4.24346946639806e-25	3.11146158227364e-23	1.29668865737922e-23	ABL1/ACE/ADAM17/ADIPOQ/ADORA1/AGT/ANGPT1/APP/BDNF/BST1/CASS4/CAV1/CCK/CCL5/CD24/CD36/CD44/CNTF/CNTN1/CSF1R/CSF2/CSF3/DGKQ/DLG4/DOCK3/EGF/EGFR/EPO/ERBB3/FBXW7/FGF8/FYN/GHR/GRM5/HCLS1/HDAC2/HGF/HSF1/HTR2A/ICAM1/IFNG/IGF1/IGF2/IL13/IL18/IL23A/IL4/IL6/IL7/INPP5F/ITGB2/LEP/LIF/LRP8/LRRK1/MIF/MTOR/MVP/NCAPG2/NCK2/NEDD9/NOD2/NOX4/NRG1/NTF3/NTRK2/PECAM1/PRKCD/PRNP/PSEN1/PTK2B/PTPN6/PTPRC/RAP2B/SH3BP5/SNX…	88
REGULATION OF MITOCHONDRION ORGANIZATION	64/1834	151/17949	6.23803888465281e-25	4.50766114186651e-23	1.87854900965746e-23	AKT1/ATP13A2/AVP/BAX/BCL2/BCL2L1/BCL2L11/BNIP3L/CASP8/CHCHD10/CLU/DCN/DNM1L/E2F1/FBXO7/FBXW7/FXN/GPER1/GPX1/GSK3B/HDAC6/HGF/HIF1A/HIP1R/HSPA1A/HTRA2/HTT/IAPP/IGF1/KDR/LRRK2/MAPK8/MAPT/MCU/MMP9/MUL1/NOL3/OPA1/PARK7/PARL/PINK1/PPARGC1A/PPIF/PPP3R1/PYCARD/RHOT1/RNF41/SIRT7/SQSTM1/SREBF1/TFRC/TP53/TP63/TREM2/TSC2/TSPO/USP30/VDAC1/VPS13C/VPS35/YWHAE/YWHAG/YWHAH/YWHAZ	64
REGULATION OF DNA BINDING TRANSCRIPTION FACTOR ACTIVITY	121/1834	444/17949	9.25335065548347e-25	6.59102948117723e-23	2.74678408931194e-23	AGER/AGT/AKT1/APP/AR/ARRB1/ATF2/CARD16/CAT/CAV1/CD200/CD36/CDKN2A/CHP1/CIB1/CLOCK/CLU/COPS5/CSF3/CTNNB1/CX3CL1/CX3CR1/CYLD/CYP1B1/DDIT3/DDRGK1/EDN1/EGLN1/ESR1/ESR2/EZH2/FAF1/FOXA1/FOXA2/FOXP3/FZD4/HCLS1/HDAC2/HDAC4/HIPK2/HMOX1/HSPA1A/HSPA1B/ICAM1/IKBKB/IL10/IL18/IL1B/IL6/INS/ITGB2/JUP/KEAP1/KLF4/LRP6/LRP8/LTF/MAP3K13/MAPK1/MAPK10/MAPK14/MAPK3/MAPK8/MTDH/MYD88/NDN/NEUROG2/NFKB1/NFKB2/NFKBIA/NLRP3/…	121
CALCIUM ION TRANSPORT INTO CYTOSOL	64/1834	152/17949	9.72256261770501e-25	6.82770383265876e-23	2.84541713971085e-23	ABL1/ANK2/APLNR/ATG5/BAX/BCL2/CALCR/CAV1/CCL3/CCR5/CCR7/CD19/CX3CL1/DDIT3/DRD1/DRD2/EPO/F2/F2R/FASLG/FGF2/FKBP1A/FKBP1B/FYN/GPER1/GRIN1/GRIN2A/GRIN2B/GRIN2C/GRIN2D/GSTM2/GSTO1/HTR2A/HTT/IL13/ITPR1/ITPR3/MCOLN1/NOL3/NOS1/P2RX2/P2RX3/P2RX4/P2RX5/P2RX7/P2RY6/PDPK1/PLA2G1B/PRKACA/PRNP/PTK2B/PTPN6/PTPRC/SLC8A1/SLC8A3/SLC8B1/SNCA/THY1/TMBIM6/TPCN2/TRPC1/TRPM2/TRPV1/TRPV6	64
T CELL ACTIVATION	126/1834	474/17949	1.12290162874485e-24	7.77609377905811e-23	3.2406547005005e-23	ABL1/ADA/ADAM17/AGER/AIF1/AKT1/ARG1/ATG5/ATP7A/BAX/BCL2/CASP3/CASP8/CAV1/CCL2/CCL5/CCND3/CCR2/CCR7/CD24/CD28/CD44/CD47/CD55/CDC42/CEBPB/CTSL/CXADR/DLG1/DPP4/EGR1/ELF4/EPO/ERBB2/F2RL1/FADD/FCGR2B/FKBP1A/FKBP1B/FOXP3/FYN/GBA/GLI2/GPNMB/GRAP2/HFE/HLA-A/HLA-DRA/HLA-DRB1/HMGB1/HSPD1/ICAM1/IFNG/IGF1/IGF2/IL10/IL18/IL1A/IL1B/IL23A/IL27/IL2RA/IL4/IL6/IL7/INS/ITPKB/LAG3/LEP/LGALS1/LGALS3/LIG4/LILRB1/MAPK8…	126
NEGATIVE REGULATION OF RESPONSE TO EXTERNAL STIMULUS	112/1834	394/17949	1.21987074720094e-24	8.33188430896423e-23	3.47227808936504e-23	A2M/ADA/ADCYAP1/ADIPOQ/ADORA1/ADORA2A/AIF1/ALOX5/ANGPT2/APOA1/APOE/ARG1/BACE1/CARD16/CASK/CCK/CCL2/CD200/CD200R1/CD34/CNR2/CRK/CX3CL1/DPP4/DRD1/DRD2/DRD3/DVL1/EDN1/F12/F2/FCGR2B/FGB/FGF2/FGG/FOXP3/FPR2/GBA/GHSR/GIT1/GPER1/GPR17/GPX1/GRN/GSTP1/HAMP/HGF/HLA-A/HLA-B/HLA-DRB1/HTRA1/IGF1/IL10/IL13/IL2RA/IL4/INPP5F/INS/KLF4/KNG1/KREMEN1/LDLR/LEP/LILRB1/LTF/MEFV/MFHAS1/MIF/MUL1/NBL1/NDFIP1/NFKB1/NLRP3/N…	112
REGULATION OF ANATOMICAL STRUCTURE SIZE	129/1834	493/17949	1.47047489453701e-24	9.90782138400204e-23	4.12904330272553e-23	ABL1/ACE/ACE2/ADORA1/ADORA2A/ADRB2/AGT/AGTR1/AKT1/APLN/APOE/AQP1/AQP4/ARFGEF1/ARPC3/ASIC2/ASXL1/ATG5/ATP13A2/ATP7A/AVP/BDNF/BIN1/CALCA/CASR/CAV1/CCL26/CCR7/CD38/CDK5/CDK5R1/CDKL5/CHRM3/CLN3/CREB1/CRP/CSF3/CXCL12/DBH/DBN1/DBNL/DCC/DLG1/DPYSL2/DRAXIN/DRD1/DRD5/EDN1/EGFR/F2R/F2RL1/FGB/FGF13/FGG/FN1/GBA2/GCH1/GPER1/GPX1/GSK3B/HCLS1/HIP1R/HTR1A/HTR1B/HTR2A/ICAM1/KCNA5/KCNMA1/KNG1/L1CAM/LEP/LPAR3/LRP1/…	129
PEPTIDE SECRETION	113/1834	401/17949	1.67282593287402e-24	1.11209468017465e-22	4.63460826876254e-23	ABCA1/ABCC8/ACHE/ADCY5/ADCYAP1/ADORA1/ADORA2A/ALOX5/ANG/APBB1/APLN/APOE/ARNTL/ATP13A2/CACNA1A/CASR/CCL5/CD200/CD2AP/CD38/CLOCK/CNR1/CPLX1/CRHR1/DNAJC1/DNM1L/DPP4/DRD2/DRD3/DRD4/EDN1/EGFR/F2R/F2RL1/FFAR1/FGB/FGG/FKBP1B/FOXA2/GAL/GCG/GHSR/GIP/GLP1R/GLUD1/GPER1/GRP/HCAR2/HFE/HIF1A/HLA-DRB1/HNF4A/IFNG/IGF1/IL13/IL1A/IL1B/IL1RN/IL6/INS/ITPR1/ITPR3/KCNA5/LEP/LRP1/MCU/MIDN/MTNR1B/MTTP/NOS2/NR0B2/OPRM1/P…	113
REGULATION OF CELL CELL ADHESION	119/1834	437/17949	2.46593917443377e-24	1.61778588470089e-22	6.74205530516933e-23	ABL1/ADA/ADIPOQ/AGER/AIF1/AKT1/ALOX5/APOA1/ARG1/BMP2/CASP3/CAV1/CCL2/CCL5/CCR2/CCR7/CD24/CD28/CD44/CD47/CD55/CDC42/CEACAM6/CEBPB/CX3CL1/CXCL12/DLG1/DPP4/EPO/ERBB2/FADD/FCGR2B/FGB/FGG/FOXA1/FOXA2/FOXP3/FYN/GLI2/GPNMB/GRAP2/HAS2/HFE/HLA-A/HLA-DRA/HLA-DRB1/HMGB1/HSPD1/ICAM1/IFNG/IGF1/IGF2/IL10/IL18/IL1A/IL1B/IL1RN/IL23A/IL2RA/IL4/IL6/IL7/ITGB2/ITPKB/KLF4/LAG3/LEP/LGALS1/LGALS3/LILRB1/MAPK14/MBP/NCK2…	119
CELLULAR RESPONSE TO BIOTIC STIMULUS	81/1834	233/17949	2.59680678873646e-24	1.68151670761558e-22	7.00765085572901e-23	ABCC2/ABL1/AKT1/APAF1/ARG1/BCL2L11/CARD16/CASP1/CCL2/CCL3/CCL5/CCR5/CD14/CD180/CD36/CD55/CEBPB/CSF2/CSF3/CX3CL1/CX3CR1/CXCL8/DDIT3/FCGR2B/GHSR/GIT1/GSK3B/GSTP1/HAMP/HMGB1/HSF1/HSPA5/ICAM1/IL10/IL18/IL1A/IL1B/IL6/LBP/LDOC1/LILRB1/LTF/MAPK1/MAPK14/MAPK3/MAPK8/MEF2C/MRC1/MTDH/MYD88/NFKB1/NFKBIA/NLRP3/NOD2/NOS2/PPARD/PPARGC1A/PPBP/PRDX2/PTPN22/PYCARD/SBNO2/SERPINE1/SIRPA/SIRT2/TGFB1/TICAM2/TLR2/TLR4/…	81
POSITIVE REGULATION OF CELL DEVELOPMENT	92/1834	290/17949	3.7966255583672e-24	2.42691987615626e-22	1.01140875198608e-22	ABL1/ADIPOQ/APOA1/ASCL1/BCL2/BDNF/BIN1/BMP2/CALR/CASS4/CDC42/CDKL5/CIB1/CRK/CTNNB1/CUX1/CX3CL1/CX3CR1/CXCL12/CXCR4/DBN1/DBNL/DICER1/DNM1L/DRD2/E2F1/EEF2K/EPHB2/FGB/FGG/FN1/GJC2/GPER1/HAS2/HDAC1/HDAC2/HIF1A/IFNG/IL1B/IL6/L1CAM/LIF/LIG4/LPAR3/LRP1/LRP2/LRP8/LTA/MACF1/MAG/MAP1B/MAP3K13/MAP6/MAPT/MEGF8/MME/MTOR/MYOC/NEDD9/NEFL/NGF/NGFR/NTRK2/OPA1/OPRM1/P4HB/PAK1/PLAG1/PLXNA2/PLXNA4/PPARG/PROC/PTN/RAC…	92
REGULATION OF PROTEIN CATABOLIC PROCESS	109/1834	383/17949	4.72345400406578e-24	2.98115717269265e-22	1.2423848373119e-22	AKT1/ALAD/APC/APOE/ARIH1/ATG7/ATP13A2/ATXN3/AXIN1/BAG5/CAV1/CDKN1B/CLU/CSNK1D/CST3/CTSC/DDRGK1/DVL1/EEF1A1/EEF1A2/EGF/EGFR/FAF1/FBXW7/FMR1/FOXO1/FYN/GABARAPL2/GBA/GFAP/GPX1/GRIN2A/GRIN2C/GSK3B/HAMP/HERPUD1/HFE/HIPK2/HSP90AA1/HSPA1A/HSPA1B/IDE/IFNG/IL10/IL1B/IL33/INS/KEAP1/LAMP3/LDLR/LRP1/LRP2/LRRK2/NDFIP1/NEDD4/NEDD4L/NFE2L2/NOS2/NSF/NUB1/PARK7/PHB/PIN1/PINK1/PKD1/PLK1/PLK2/PRKACA/PRKCG/PSEN1/PSM…	109
REGULATION OF CYSTEINE TYPE ENDOPEPTIDASE ACTIVITY	80/1834	230/17949	4.80981873300857e-24	2.99771952534759e-22	1.24928712881038e-22	ADORA2A/AIFM1/AKT1/APAF1/AQP1/ARL6IP5/ARRB1/AVP/BAX/BCL2L11/CARD16/CASP1/CASP8/CASP9/CAST/CCK/CD44/CDKN2D/CRYAB/CTSD/DAPK1/DNAJB6/DPEP1/F2R/FADD/FAS/FASLG/FYN/GPER1/GPX1/GRIN1/GRIN2A/GRIN2B/HERPUD1/HGF/HIP1R/HMGB1/HSF1/HSPD1/HTRA2/KLF4/LAMP3/LGMN/LTF/MAP3K5/MAPT/MEFV/MMP9/MT3/MUL1/MYC/NGF/NGFR/NLRP1/NLRP3/NOL3/P2RX1/PARK7/PDCD2/PPARG/PRDX3/PRDX5/PSMB9/PYCARD/REST/RIPK1/S100A9/SH3RF1/SIRT1/SLC1A1/…	80
PEPTIDYL TYROSINE MODIFICATION	107/1834	372/17949	4.92136590983337e-24	3.02937412671966e-22	1.2624790521132e-22	ABL1/ACE/ADAM17/ADIPOQ/ADORA1/AGT/ANGPT1/APP/BDNF/BMX/BST1/CASS4/CAV1/CCK/CCL5/CD24/CD36/CD44/CLK1/CNTF/CNTN1/CSF1R/CSF2/CSF3/DGKQ/DLG4/DOCK3/DYRK1A/EGF/EGFR/EPHB1/EPHB2/EPO/ERBB2/ERBB3/FBXW7/FGF8/FYN/GHR/GRM5/HCLS1/HDAC2/HGF/HIPK2/HSF1/HTR2A/ICAM1/IFNG/IGF1/IGF1R/IGF2/IL13/IL18/IL23A/IL4/IL6/IL7/INPP5F/INSR/ITGB2/KDR/LEP/LIF/LRP8/LRRK1/MAP2K2/MAP2K6/MAP2K7/MAPK3/MIF/MTOR/MVP/NCAPG2/NCK2/NEDD9/NE…	107
EXTRINSIC APOPTOTIC SIGNALING PATHWAY	77/1834	217/17949	8.16958128941107e-24	4.96750394012239e-22	2.0701865809111e-22	AGT/AKT1/AR/BAG3/BAX/BCL2/BCL2L1/BCL2L11/CASP3/CASP8/CASP9/CAV1/CIB1/CSF2/CYLD/DAPK3/DAXX/DBH/DCC/ERBB3/FADD/FAF1/FAIM2/FAS/FASLG/FGB/FGG/FYN/GABARAP/GDNF/GPER1/GPX1/GSK3B/GSTP1/HGF/HMOX1/HSPA1A/HSPA1B/HTRA2/HTT/ICAM1/IFNG/IGF1/IL1A/IL1B/IL33/IL4/IL7/LGALS3/MCL1/NGF/NOL3/NOS3/P2RX7/PARK7/PDIA3/PDPK1/PEA15/PRDX2/PTEN/PTPRC/PYCARD/RET/RIPK1/RNF41/RPS6KB1/SERPINE1/SH3RF1/SKIL/TGFB1/TGFB2/THBS1/TIMP3…	77
CELL DEATH IN RESPONSE TO OXIDATIVE STRESS	47/1834	89/17949	9.74857953943463e-24	5.8561948895929e-22	2.44054483333468e-22	AKT1/ARL6IP5/ATF4/ATG7/BAG5/BCL2/CYP1B1/ENDOG/FBXO7/FBXW7/FYN/GPR37/GPR37L1/GPX1/HDAC6/HGF/HIF1A/HSPB1/HTRA2/IL10/INS/LRRK2/MAP3K5/MCL1/MMP3/NFE2L2/NOL3/NOX1/P4HB/PARK7/PARP1/PAWR/PINK1/PRKCD/REST/RIPK1/SIGMAR1/SIRT1/SLC1A1/SLC7A11/SOD1/SOD2/TLR4/TRAP1/TXN/UBQLN1/WNT1	47
REGULATION OF NEUROGENESIS	102/1834	348/17949	1.18813380954776e-23	7.0524228266728e-22	2.93906784467079e-22	ADCYAP1/ARNTL/ASCL1/BDNF/BIN1/BMP2/BRINP1/CDK5/CDK5R1/CDKL5/CTNNB1/CUX1/CX3CL1/CX3CR1/CXCL12/CXCR4/DBN1/DBNL/DCC/DICER1/DNM1L/DRAXIN/DRD2/DRD3/E2F1/EEF2K/EPHB2/EZH2/F2/FGF13/FN1/GJC2/GPER1/GPR37L1/HDAC1/HDAC2/HIF1A/IFNG/IL1B/IL6/L1CAM/LDLR/LIF/LIG4/LIN28A/LINGO1/LPAR3/LRP1/LRP2/LRP8/LTA/MACF1/MAG/MAP1B/MAP2/MAP3K13/MAP6/MAPT/MEGF8/MME/MT3/MTOR/NEFL/NGF/NGFR/NTRK2/OPA1/OPRM1/PAK1/PITX3/PLAG1/PLXNA…	102
NEUROTRANSMITTER TRANSPORT	75/1834	209/17949	1.41834348547545e-23	8.22309374253559e-22	3.42694007384155e-22	ADORA2A/BACE1/CADPS2/CASK/CDK5/CHAT/CHRNA5/CHRNB4/CNR1/CPLX1/DDC/DNAJC5/DNM1L/DRD1/DRD2/DRD3/DRD4/DTNBP1/DVL1/FMR1/GAD1/GAD2/GDNF/GIT1/GLUL/GPER1/GRM4/GSK3B/HCRT/HRH3/HSPA8/HTR1B/HTR2A/LRRK2/MEF2C/NCS1/NOS1/P2RX1/P2RY1/PARK7/PRKCG/PSEN1/RAB3B/RAP1B/RHOT1/RPH3A/SLC17A6/SLC18A2/SLC18A3/SLC1A6/SLC22A1/SLC6A11/SLC6A13/SLC6A2/SLC6A3/SLC6A4/SLC6A8/SNAP23/SNAP25/SNCA/SNCAIP/SNCG/STX1B/STXBP1/STXBP3/SV2B…	75
POSITIVE REGULATION OF ERK1 AND ERK2 CASCADE	75/1834	209/17949	1.41834348547545e-23	8.22309374253559e-22	3.42694007384155e-22	ABCA7/ABL1/ADCYAP1/AGER/ANGPT1/APOE/APP/ARRB1/BMP2/BRAF/CALCR/CASR/CCL2/CCL26/CCL3/CCL5/CCR7/CD36/CD44/CHI3L1/CIB1/CSF1R/CX3CL1/DRD2/EGFR/EPO/F2R/F2RL1/FBXW7/FGB/FGF18/FGF2/FGF20/FGF23/FGF8/FGG/FPR2/GCG/GPER1/GPNMB/GPR55/HCRTR1/HLA-DRB1/HMGB1/HTR2A/ICAM1/KDR/LRP1/MAP2K7/MAP3K12/MAPK3/MFHAS1/MIF/MT3/NELFE/NOD2/NOTCH2/NQO2/NTRK1/OPRM1/P2RY1/P2RY6/PHB/PTEN/PTK2B/PTPN22/PTPRC/PYCARD/RAP1B/SERPINF2/SL…	75
REGULATION OF NEURON PROJECTION DEVELOPMENT	116/1834	428/17949	1.47688193396598e-23	8.46406129052229e-22	3.52736229600587e-22	ADAM10/ADCYAP1/AKT1/APOE/ARC/BAG5/BDNF/CD38/CDK5/CDK5R1/CDKL5/CIB1/CNR1/CNTF/CNTN1/CRK/CRMP1/CUX1/CX3CL1/CXCL12/DBN1/DBNL/DCC/DNM1L/DNM3/DRAXIN/DVL1/EEF2K/EPHB2/EPO/EZH2/FBXO7/FEZ1/FGF13/FKBP1B/FKBP4/FN1/FYN/GAK/GRN/GSK3B/HDAC2/HGF/HSPA5/INPP5F/KLF4/KLK6/KREMEN1/L1CAM/LGALS1/LINGO1/LPAR3/LRP1/LRP8/LRRK2/MACF1/MAG/MAP1B/MAP2/MAP3K13/MAP6/MAPT/MARK1/MARK2/MEGF8/MT3/MTOR/NCS1/NEDD4/NEDD4L/NEFL/NFE2L…	116
POSITIVE REGULATION OF PEPTIDYL TYROSINE PHOSPHORYLATION	71/1834	193/17949	4.06352875320636e-23	2.30235845039624e-21	9.59498296510688e-22	ABL1/ACE/ADAM17/ADIPOQ/ADORA1/AGT/ANGPT1/BDNF/CASS4/CCK/CCL5/CD24/CD36/CD44/CNTF/CNTN1/CSF1R/CSF2/CSF3/DGKQ/DLG4/DOCK3/EGF/EPO/ERBB3/FBXW7/FGF8/FYN/GHR/GRM5/HCLS1/HDAC2/HGF/HSF1/HTR2A/ICAM1/IFNG/IGF1/IGF2/IL13/IL18/IL23A/IL4/IL6/LEP/LIF/LRP8/LRRK1/MIF/MTOR/NCAPG2/NEDD9/NOD2/NOX4/NRG1/NTF3/NTRK2/PECAM1/PRNP/PTK2B/PTPRC/SOCS3/STAT3/TAL1/TGFB1/TNF/TNFRSF14/TNK2/TP53/TREM2/VEGFA	71
RESPONSE TO ALKALOID	49/1834	99/17949	4.73566226651852e-23	2.65303506301813e-21	1.10564131450119e-21	ADA/ADORA2A/ATG7/BCHE/CASP3/CASP6/CASP7/CDK5/CNR1/CXCR4/DDC/DNMT3B/DRD2/DRD3/DRD4/DRD5/FADD/GSTM2/HDAC2/HNMT/HOMER1/HSPA5/HTR1B/HTR2A/ICAM1/MAP1LC3A/MTOR/NQO1/OPRM1/PEA15/PENK/PITX3/PPARG/PPARGC1A/PPP1R1B/PPP1R9B/PRKAA1/PRKCG/PTK2B/RAD51/RGS4/SLC6A3/SLC8A1/SMPD1/TAC1/TH/TMED10/TRPV1/UBE3A	49
POSITIVE REGULATION OF PROTEIN SERINE THREONINE KINASE ACTIVITY	94/1834	311/17949	6.11715467023955e-23	3.38890368731271e-21	1.41231149930443e-21	ADAM17/ADIPOQ/ADRB2/AGER/AGT/AKT1/ARRB1/BMP2/CAB39L/CCND3/CD24/CDK1/CDK5R1/CIB1/CSF1R/CXCR4/DAXX/DBNL/DRD4/EDN1/EGF/EGFR/ERBB2/ERN1/EZH2/FGF1/FGF18/FGF2/FZD4/GDF15/GHR/GRM4/HGF/HTR2A/IFNG/IGF1/IGF2/IL1B/INSR/LPAR3/LRRK2/LTF/MAP2K2/MAP2K6/MAP2K7/MAP3K11/MAP3K12/MAP3K13/MAP3K5/MAP4K2/MAPK1/MAPK10/MAPK14/MAPK3/MLKL/MUL1/NOD2/NRG1/NTF3/PAK1/PEA15/PIK3CB/PIK3CG/PKD1/PLA2G1B/PRDX2/PRKAA1/PROK2/PSEN1/PT…	94
PEPTIDYL SERINE MODIFICATION	98/1834	333/17949	6.53382336809549e-23	3.57996080366199e-21	1.49193375692545e-21	AKT1/ANGPT1/APP/ATM/ATR/AVP/AXIN1/BAX/BCL2/BDNF/BRAF/CALCR/CAV1/CD44/CDK1/CDK5/CDK5R1/CLK1/CNKSR3/CSF3/CSNK1D/DCN/DDIT4/DGKQ/DMPK/DYRK1A/EGFR/EIF4G1/EPO/ERN1/GCG/GSK3B/HCLS1/HDAC6/HGF/HIPK2/HSP90AA1/IFNG/IKBKB/IL6/INPP5F/INPP5K/LIF/LRRK2/MAP2K2/MAP3K12/MAP3K13/MAPK1/MAPK14/MAPK3/MAPK8/MARK1/MARK2/MIF/MTOR/NCK2/NGF/NOS1/NTF3/NTF4/NTRK2/PAK1/PARK7/PARP1/PDPK1/PIK3CA/PINK1/PKD1/PLK1/PLK2/PRKAA1/PRKA…	98
REGULATION OF OXIDATIVE STRESS INDUCED CELL DEATH	40/1834	68/17949	9.02679704111367e-23	4.89213152684704e-21	2.0387754415513e-21	AKT1/ATF4/ATG7/BAG5/ENDOG/FBXO7/FBXW7/FYN/GPR37/GPR37L1/GPX1/HDAC6/HGF/HIF1A/HSPB1/HTRA2/IL10/INS/LRRK2/MCL1/MMP3/NFE2L2/NOL3/NOX1/P4HB/PARK7/PARP1/PAWR/PINK1/REST/RIPK1/SIRT1/SLC7A11/SOD1/SOD2/TLR4/TRAP1/TXN/UBQLN1/WNT1	40
VASCULAR PROCESS IN CIRCULATORY SYSTEM	81/1834	245/17949	1.07672499753623e-22	5.77263530937166e-21	2.40572172624394e-21	ABCB1/ABCC2/ACE/ACE2/ADORA1/ADORA2A/ADRB2/AGER/AGT/AGTR1/AKT1/ANGPT1/APLN/APOE/ASIC2/ATG5/AVP/CALCA/CASR/CAV1/CD36/CD38/CHRM3/CRP/DBH/DRD1/DRD5/EDN1/EGFR/F2R/F2RL1/FGB/FGG/GCH1/GPER1/GPX1/HTR1A/HTR1B/HTR2A/ICAM1/INSR/KCNA5/KCNMA1/KNG1/LEP/LRP1/LRP2/NOS1/NOS3/NPPA/NPPB/P2RX1/P2RY1/P2RY2/RGS2/ROCK1/ROCK2/SERPINF2/SH3GL2/SLC16A1/SLC16A7/SLC19A1/SLC1A1/SLC1A2/SLC22A1/SLC22A5/SLC2A1/SLC2A13/SLC2A4/SLC…	81
STRESS ACTIVATED PROTEIN KINASE SIGNALING CASCADE	87/1834	276/17949	1.09559897356228e-22	5.80756468037443e-21	2.42027839615325e-21	AGER/AKR1B1/AKT1/APP/ARL6IP5/AXIN1/BMP2/CASR/CCR7/CDC42/COPS5/CRYAB/CUL1/CYLD/DAXX/DBNL/DLG1/EGFR/EPHB1/ERN1/F2RL1/FAS/FCGR2B/FOXO1/GSTP1/HGF/HIPK2/HMGB1/IGF1R/IKBKB/IL1B/LEP/MAP2K2/MAP2K7/MAP3K11/MAP3K12/MAP3K13/MAP3K3/MAP3K5/MAP4K2/MAP4K4/MAPK1/MAPK10/MAPK14/MAPK3/MAPK8/MAPK8IP1/MECOM/MFHAS1/MLKL/MMP8/MUL1/MYC/MYD88/NFKB1/NOD2/NOX1/NPPA/PAK1/PAK6/PER1/PINK1/PTGER4/PTK2B/PTPN22/PYCARD/RIPK1/RPS2…	87
POSITIVE REGULATION OF MAP KINASE ACTIVITY	78/1834	230/17949	1.10653558892012e-22	5.80756468037443e-21	2.42027839615325e-21	AGER/AGT/ARRB1/BMP2/CD24/CDK1/CXCR4/DAXX/DBNL/DRD4/EDN1/EGF/EGFR/ERBB2/ERN1/EZH2/FGF1/FGF18/FGF2/FZD4/GDF15/GHR/GRM4/HGF/HTR2A/IGF1/IL1B/INSR/LPAR3/LRRK2/MAP2K2/MAP2K6/MAP2K7/MAP3K11/MAP3K12/MAP3K13/MAP3K5/MAP4K2/MAPK1/MAPK10/MAPK14/MAPK3/MLKL/MUL1/NOD2/NRG1/NTF3/PAK1/PEA15/PIK3CB/PIK3CG/PLA2G1B/PRDX2/PRKAA1/PROK2/PSEN1/PTK2B/PTPRC/RET/RIPK1/RPS27A/SOD1/STK39/TAOK2/TF/TGFB1/THBS1/TLR4/TLR9/TNF/TN…	78
REGULATION OF PEPTIDE SECRETION	93/1834	308/17949	1.12898076749966e-22	5.86364386120137e-21	2.44364916123282e-21	ABCC8/ACHE/ADCY5/ADCYAP1/ADORA1/ADORA2A/ALOX5/ANG/APBB1/APLN/APOE/ARNTL/ATP13A2/CACNA1A/CASR/CCL5/CD200/CD2AP/CD38/CLOCK/CNR1/DNAJC1/DNM1L/DPP4/DRD2/DRD3/DRD4/EGFR/F2R/F2RL1/FFAR1/FGB/FGG/FKBP1B/FOXA2/GCG/GHSR/GIP/GLP1R/GLUD1/GPER1/GRP/HCAR2/HFE/HIF1A/HLA-DRB1/HNF4A/IFNG/IGF1/IL13/IL1A/IL1B/IL6/INS/ITPR1/ITPR3/KCNA5/LEP/LRP1/MCU/MIDN/MTNR1B/NOS2/NR0B2/OPRM1/PAM/PLA2G1B/PLA2G6/PPARD/PPID/RAB11FIP3…	93
REGULATION OF NERVOUS SYSTEM DEVELOPMENT	113/1834	422/17949	1.6533215546607e-22	8.4984136819982e-21	3.54167851210008e-21	ADCYAP1/AKT1/AMIGO2/ARNTL/ASCL1/ASIC2/BDNF/BIN1/BMP2/BRINP1/CDK5/CDK5R1/CDKL5/CLSTN3/CTNNB1/CTSC/CUX1/CX3CL1/CX3CR1/CXCL12/CXCR4/DBN1/DBNL/DCC/DICER1/DLG1/DNM1L/DRAXIN/DRD2/DRD3/E2F1/EEF2K/EPHB1/EPHB2/EZH2/F2/FGF13/FN1/GJC2/GPER1/GPR37L1/HDAC1/HDAC2/HGF/HIF1A/IFNG/IL1B/IL6/L1CAM/LDLR/LIF/LIG4/LIN28A/LINGO1/LINGO2/LPAR3/LRP1/LRP2/LRP8/LTA/MACF1/MAG/MAP1B/MAP2/MAP3K13/MAP6/MAPT/MEGF8/MME/MT3/MTOR/N…	113
CELLULAR RESPONSE TO MOLECULE OF BACTERIAL ORIGIN	73/1834	209/17949	3.56974687564532e-22	1.81619978795587e-20	7.56893698445099e-21	ABCC2/ABL1/AKT1/ARG1/CARD16/CASP1/CCL2/CCL3/CCL5/CCR5/CD14/CD180/CD36/CD55/CEBPB/CSF2/CSF3/CX3CL1/CX3CR1/CXCL8/FCGR2B/GHSR/GIT1/GSTP1/HAMP/HMGB1/HSF1/ICAM1/IL10/IL18/IL1A/IL1B/IL6/LBP/LDOC1/LILRB1/LTF/MAPK1/MAPK14/MAPK3/MAPK8/MEF2C/MRC1/MTDH/MYD88/NFKB1/NFKBIA/NLRP3/NOD2/NOS2/PPARD/PPARGC1A/PPBP/PRDX2/PTPN22/PYCARD/SBNO2/SERPINE1/SIRPA/SIRT2/TGFB1/TICAM2/TLR2/TLR4/TNF/TNFRSF1B/TRAF6/TREM2/TRIM41/…	73
REGULATION OF HORMONE SECRETION	83/1834	260/17949	4.23557697089477e-22	2.13319058352337e-20	8.88998292455744e-21	ABCC8/ADCY5/ADCYAP1/ADIPOQ/ADORA1/AGT/AGTR1/ALOX5/APLN/ARNTL/CACNA1A/CASR/CCKAR/CCL5/CD38/CLOCK/CNR1/CREB1/CRHR1/CRY1/DPP4/DRD2/EDN1/EGFR/FFAR1/FGB/FGF23/FGG/FKBP1B/FOXA2/GAL/GCG/GHSR/GIP/GLP1R/GLUD1/GPER1/GRP/HCAR2/HFE/HIF1A/HLA-DRB1/HNF4A/HTR1A/IFNG/IL1B/IL6/INS/ITPR1/ITPR3/KCNA5/LEP/LIF/LRP1/MCU/MIDN/MTNR1B/NOS2/NR0B2/P2RY1/PLA2G6/POMC/PPARD/RAB11FIP3/RAC1/REN/REST/SIRT3/SLC16A1/SLC2A1/SLC8B1/…	83
REGULATION OF DEVELOPMENTAL GROWTH	94/1834	319/17949	4.57191023916754e-22	2.27955444524894e-20	9.49994822328076e-21	ABL1/ADRB2/AKT1/APOE/APP/AR/BCL2/BCL2L11/BDNF/CDK5/CDK5R1/CDKL5/CDKN1A/CDKN1B/CREB1/CSF1/CXCL12/CXCR4/DBN1/DBNL/DCC/DPYSL2/DRAXIN/DRD2/EDN1/FGF13/FGF2/FGF20/FGF8/FLVCR1/FN1/FXN/G6PD/GDF15/GDF5/GHR/GHSR/GLI1/GSK3B/HAMP/HTRA2/IGF1/IGF2/IL7/INSR/L1CAM/LEP/LGMN/LPAR3/LRP1/MACF1/MAG/MAP1B/MAP2/MAP3K13/MAPK1/MAPK14/MAPT/MBD5/MEF2C/MEGF8/MT3/MTOR/MUL1/NEDD4L/NGF/NPPC/PAK1/PIK3CA/PIN1/PLXNA4/PPARA/PPARD/…	94
REGULATION OF TUBE SIZE	55/1834	128/17949	5.86436444872754e-22	2.89502189518371e-20	1.20648831910247e-20	ACE/ACE2/ADORA1/ADORA2A/ADRB2/AGT/AGTR1/AKT1/APLN/APOE/ASIC2/ATG5/AVP/CALCA/CASR/CAV1/CD38/CHRM3/CRP/DBH/DRD1/DRD5/EDN1/EGFR/F2R/F2RL1/FGB/FGG/GCH1/GPER1/GPX1/HTR1A/HTR1B/HTR2A/ICAM1/KCNA5/KCNMA1/KNG1/LEP/NOS1/NOS3/NPPA/NPPB/P2RX1/P2RY1/P2RY2/RGS2/ROCK1/ROCK2/SERPINF2/SLC6A4/SLC8A1/SOD1/SOD2/UTS2R	55
POSITIVE REGULATION OF ESTABLISHMENT OF PROTEIN LOCALIZATION	95/1834	327/17949	8.39689879353379e-22	4.10460170436858e-20	1.71057566753722e-20	ACHE/ADORA2A/ANG/APBB1/ATG13/ATP13A2/BAG3/BAP1/BCL2/CASP8/CASR/CD2AP/CD38/CDC42/CDK5/CDK5R1/CHP1/CIB1/CLN3/DNM1L/E2F1/EGFR/ERBB2/F2RL1/FBXW7/FFAR1/FGB/FGG/FYN/GCG/GIP/GLUD1/GPER1/GSK3B/HCAR2/HCLS1/HIF1A/HLA-DRB1/HSPA1L/HTRA2/IFNG/IGF1/IL13/IL1A/IL1B/ITGAM/ITGB2/JUP/LEP/LRP1/MAPK1/MAPK14/MAPK8/MCU/NPEPPS/NR0B2/PAK1/PCNT/PINK1/PLA2G1B/PLA2G6/PPARD/PPID/PPP3R1/PRKAA1/PRKACA/PRKCD/PRNP/PSEN1/RAB29/RA…	95
REGULATION OF INTRINSIC APOPTOTIC SIGNALING PATHWAY	62/1834	160/17949	1.00708096428802e-21	4.82817854609623e-20	2.01212330314226e-20	AKT1/BAG5/BAX/BCL2/BCL2L1/BCL2L11/BECN1/CAV1/CD44/CDKN2D/CLU/CXCL12/CYLD/DAPK2/DDIT3/DNM1L/ENO1/EPO/FBXW7/GPX1/HDAC1/HERPUD1/HIF1A/HSPA1A/HSPB1/HTRA2/INS/LRRK2/MAPK8IP1/MCL1/MIF/MMP9/MSX1/NCK2/NDUFS3/NFE2L2/NOL3/NOX1/OPA1/P4HB/PARK7/PARP1/PINK1/PPIF/PRKRA/PYCARD/RIPK3/S100A9/SIAH1/SIRT1/SKIL/SOD1/SOD2/SYVN1/TMBIM6/TP53/TPT1/TRAP1/TRIM32/UBB/UBQLN1/XBP1	62
REGULATION OF MACROAUTOPHAGY	62/1834	160/17949	1.00708096428802e-21	4.82817854609623e-20	2.01212330314226e-20	ADRB2/AKT1/ATG13/ATP13A2/BAG3/BECN1/BNIP3L/C9orf72/CALCOCO2/CAPN1/CASP3/CDK5/CDK5R1/CLN3/DCN/ERN1/FEZ1/FYCO1/GAPDH/GBA/HDAC6/HIF1A/HMOX1/HTT/IL4/KDR/LRRK2/MAPK3/MAPK8/MTOR/NEDD4/NOD2/NPC1/OPTN/PIK3CA/PINK1/POLDIP2/PRKAA1/PRKAA2/PRKAB1/PRKACA/QSOX1/RHEB/RNF41/SESN2/SESN3/SIRT1/SMG1/SNX6/TBK1/TP53/TRIM13/TSC2/UBQLN1/UBQLN2/UCHL1/ULK1/USP30/VDAC1/VPS13C/VPS26A/VPS35	62
REGULATION OF RESPONSE TO OXIDATIVE STRESS	46/1834	93/17949	1.04422449947167e-21	4.95857462320549e-20	2.06646532527026e-20	AKT1/ALOX5/ATF4/ATG7/BAG5/CD36/ENDOG/FBXO7/FBXW7/FYN/GCH1/GPR37/GPR37L1/GPX1/HDAC6/HGF/HIF1A/HSPB1/HTRA2/IL10/INS/LRRK2/MCL1/MMP3/NFE2L2/NOL3/NOX1/OXR1/P4HB/PARK7/PARP1/PAWR/PINK1/REST/RIPK1/SESN2/SESN3/SIRT1/SLC7A11/SOD1/SOD2/TLR4/TRAP1/TXN/UBQLN1/WNT1	46
REGULATION OF CATION TRANSMEMBRANE TRANSPORT	97/1834	340/17949	1.31155574357726e-21	6.16926126177e-20	2.57101394023983e-20	ABL1/ACE2/ADRB2/ANK2/APLNR/APP/ARC/ATG5/ATP7A/BAX/BIN1/CACNG5/CALCR/CAPN1/CAV1/CCL2/CCR2/CD19/CDK5/CHP1/CRHR1/CX3CL1/DAPK1/DLG1/DLG2/DLG4/DRD1/DRD2/DRD3/DRD4/EPHB2/EPO/F2/F2R/FGF13/FKBP1A/FKBP1B/FMR1/FXYD1/FYN/G6PD/GAL/GJC2/GLRX/GPER1/GRIA2/GRIN1/GRIN2A/GRIN2B/GSTM2/GSTO1/HAMP/HOMER1/HTT/IFNG/IL13/KCNIP4/MEF2C/MMP9/MTNR1B/NEDD4/NEDD4L/NEFL/NOS1/NPPA/OPRM1/P2RY6/PARK7/PDPK1/PIK3CG/PINK1/PM20D1/PPA…	97
MAINTENANCE OF LOCATION IN CELL	72/1834	209/17949	1.73443701019865e-21	8.08215227369204e-20	3.36820330362237e-20	ABL1/AKT1/ALB/ANK2/APLNR/APOE/ATG5/BAX/CALR/CAV1/CCL3/CCR5/CCR7/CD19/CDK5/CHCHD10/CX3CL1/DBN1/DDIT3/DRD1/DRD2/F2/F2R/FASLG/FGF2/FKBP1A/FKBP1B/FTH1/FTL/FTMT/GPER1/GSTM2/GSTO1/HK1/HK2/HSP90B1/HSPA5/HTR2A/HTT/IL13/ITPR1/ITPR3/LCN2/MCOLN1/NOL3/NOS1/P2RY6/PARK7/PDIA2/PDPK1/PINK1/PRKACA/PSEN1/PTK2B/PTPN6/PTPRC/RER1/RIT2/S100A9/SKP1/SLC8A1/SLC8B1/SNCA/SORL1/THY1/TPCN2/TRPC1/TRPM2/TRPV1/TSPO/TXN/VPS13C	72
CELL GROWTH	119/1834	470/17949	1.95530448473605e-21	9.02698903786474e-20	3.76196009051555e-20	ABL1/ADAM10/ADAM17/AGT/AGTR1/AKT1/APBB1/APOE/APP/AVP/BAP1/BCL2/BDNF/BIN3/C9orf72/CD38/CDA/CDC42/CDK5/CDK5R1/CDKL5/CDKN1A/CDKN1B/CDKN2A/CDKN2D/CIB1/CLSTN3/CRYAB/CTNNB1/CXCL12/CXCR4/CYP27B1/DBN1/DBNL/DCC/DPYSL2/DRAXIN/DVL1/EDN1/EGFR/EIF4G1/ENO1/ERBB2/ESR2/F2/FBP1/FGF13/FN1/FXN/G6PD/GSK3B/HAMP/HDAC6/HNF4A/HSP90AA1/HSPA1A/HSPA1B/IGF1/IL9/INS/IP6K2/L1CAM/LAMB2/LMX1A/LPAR3/LRP1/MACF1/MAG/MAP1B/MAP2/MAP…	119
T CELL PROLIFERATION	69/1834	195/17949	2.15009889707431e-21	9.83522302826836e-20	4.09878824029425e-20	ABL1/AGER/AIF1/ARG1/BAX/CASP3/CCL5/CCND3/CCR2/CD24/CD28/CD55/CEBPB/DLG1/ELF4/EPO/ERBB2/FADD/FKBP1B/FOXP3/FYN/GPNMB/HLA-A/HLA-DRB1/HMGB1/IGF1/IGF2/IL10/IL18/IL1A/IL1B/IL23A/IL27/IL2RA/IL4/IL6/LEP/LGALS3/LILRB1/MAPK8IP1/NCK2/NCSTN/NDFIP1/PAWR/PELI1/PIK3CG/PRDX2/PRKAR1A/PRNP/PTPN22/PTPN6/PTPRC/PYCARD/RIPK3/RPS6/SH3RF1/SHH/SLC11A1/SLC7A1/SPN/TFRC/TNFRSF14/TNFRSF1B/TNFRSF4/TP53/TRAF6/VCAM1/WNT4/ZP3	69
CELLULAR RESPONSE TO OXYGEN LEVELS	76/1834	230/17949	2.35212250499846e-21	1.06615298272021e-19	4.44314815776743e-20	AKT1/AQP1/ATF4/ATG7/ATP7A/B3GAT1/BCL2/BNIP3L/CARD16/CASR/CAV1/CD34/CHCHD2/CYBB/DNM1L/DNMT3B/E2F1/EDN1/EEF2K/EGLN1/EGR1/EIF4EBP1/ENDOG/ENO1/EPO/FAS/FOXO1/HIF1A/HIF3A/HIPK2/HMOX1/ICAM1/LMNA/MT3/MTOR/MYC/NDRG1/NFE2L2/NOL3/NOX1/NPEPPS/OPA1/P4HB/PGK1/PINK1/PPARD/PPARG/PPARGC1A/PRKAA1/PSMA2/PSMB8/PSMB9/PSMC1/PSMC4/PSMD11/PSMD6/PTEN/PTGS2/PTN/ROCK2/RPS27A/SCN2A/SIRT1/SIRT2/SLC2A4/SLC8A1/SLC8A3/STUB1/TMB…	76
RESPONSE TO ISCHEMIA	33/1834	50/17949	2.70080932967482e-21	1.21317435295123e-19	5.05585359580663e-20	BCL2/CASR/CAV1/CIB1/CSF1/CSF1R/CX3CL1/CX3CR1/EEF2/EEF2K/EGR1/EIF4EBP1/FAIM2/GJB2/GPR151/HK2/MAP2K6/MAP3K5/NOL3/NQO1/P2RX2/P2RX4/P2RX7/PIK3CB/PINK1/PPARGC1A/PPIF/REST/ROCK2/SQSTM1/STUB1/TP53/TREM2	33
ACTIVATION OF MAPK ACTIVITY	60/1834	154/17949	3.30856072975166e-21	1.47290033915552e-19	6.13825082756558e-20	AGT/ARRB1/BMP2/CDK1/CXCR4/DAXX/DBNL/DRD4/EGF/ERN1/FGF1/FGF2/GDF15/GHR/GRM4/HGF/IGF1/IL1B/INSR/LPAR3/LRRK2/MAP2K2/MAP2K6/MAP2K7/MAP3K11/MAP3K12/MAP3K13/MAP3K5/MAP4K2/MAPK1/MAPK10/MAPK14/MAPK3/MLKL/MUL1/NOD2/NRG1/NTF3/PEA15/PIK3CB/PLA2G1B/PRDX2/PRKAA1/PROK2/PTPRC/RET/RIPK1/RPS27A/SOD1/STK39/TAOK2/TF/THBS1/TLR4/TNF/TRAF6/UBB/UBC/UBE2V1/WNT5A	60
CIRCADIAN RHYTHM	72/1834	212/17949	4.45813412213527e-21	1.96710236574925e-19	8.19781719338149e-20	ADA/ADIPOQ/ADORA1/ADORA2A/AHR/ARNTL/ARNTL2/ATF4/ATG7/CDK1/CLOCK/CREB1/CRY1/CRY2/CSF2/CSNK1D/DDC/DRD2/DRD3/DRD4/DYRK1A/EGFR/EGR1/EZH2/FBXW7/GFPT1/GNAQ/GSK3B/HDAC1/HDAC2/HNF4A/KLF9/KMT2A/LEP/MAPK10/MAPK8/MTA1/MTNR1B/MTOR/MTTP/NAGLU/NGFR/NMS/NOS2/NPAS2/NR0B2/NTRK1/NTRK2/OPN3/OPN4/PER1/PPARA/PPARG/PPARGC1A/PRKAA1/PRKAA2/PRKCG/PROK2/PROKR2/PTEN/RAI1/ROCK2/SERPINE1/SIRT1/SLC6A4/SREBF1/TARDBP/TH/TP53/TP…	72
POSITIVE REGULATION OF CELL CELL ADHESION	84/1834	276/17949	7.67372409474071e-21	3.35624459091028e-19	1.39870095688072e-19	ADA/AGER/AIF1/AKT1/ALOX5/CAV1/CCL2/CCL5/CCR2/CCR7/CD24/CD28/CD44/CD47/CD55/CDC42/CEACAM6/CX3CL1/DPP4/EPO/FADD/FGB/FGG/FOXA1/FOXA2/FOXP3/FYN/GLI2/GRAP2/HAS2/HLA-A/HLA-DRA/HLA-DRB1/HMGB1/HSPD1/ICAM1/IFNG/IGF1/IGF2/IL10/IL18/IL1A/IL1B/IL23A/IL2RA/IL4/IL6/IL7/ITGB2/ITPKB/LEP/LGALS1/LILRB1/NCK2/NLRP3/NOD2/PAK1/PDPK1/PIEZO1/PIK3CA/PODXL/PTPN22/PTPN6/PTPRC/PTPRU/PYCARD/RAC1/RUNX1/SELE/SERPINF2/SHH/SIRPA…	84
CALCIUM ION TRANSMEMBRANE TRANSPORT	89/1834	304/17949	9.54800128959162e-21	4.13968125477425e-19	1.72519492408731e-19	ABL1/ANK2/APLNR/ATG5/ATP2C1/BAX/BIN1/CACNA1A/CACNG5/CALCR/CCL3/CCR5/CCR7/CD19/CDK5/CRHR1/CX3CL1/DDIT3/DRD1/DRD2/DRD3/DRD4/F2/F2R/FASLG/FGF2/FKBP1A/FKBP1B/FMR1/FYN/G6PD/GJC2/GPER1/GRIN1/GRIN2A/GRIN2B/GRIN2C/GRIN2D/GSTM2/GSTO1/HTR2A/HTT/IL13/ITPR1/ITPR3/MCOLN1/MCU/NCS1/NOL3/NOS1/NPPA/OPA1/OPRM1/ORAI1/P2RX4/P2RX7/P2RY6/PARL/PDPK1/PHB/PIK3CG/PKD1/PRKACA/PRNP/PSEN1/PSEN2/PTK2B/PTPN6/PTPRC/REM1/RGS9/SL…	89
LEUKOCYTE CELL CELL ADHESION	100/1834	366/17949	9.87735022903652e-21	4.2455576070669e-19	1.76931845300527e-19	ADA/AGER/AIF1/AKT1/ALOX5/ARG1/CASP3/CAV1/CCL2/CCL5/CCR2/CCR7/CD24/CD28/CD44/CD47/CD55/CDC42/CEBPB/CX3CR1/CXCL12/DLG1/DPP4/EPO/ERBB2/FADD/FCGR2B/FOXP3/FYN/GLI2/GPNMB/GRAP2/HAS2/HFE/HLA-A/HLA-DRA/HLA-DRB1/HMGB1/HSPD1/ICAM1/IFNG/IGF1/IGF2/IL10/IL18/IL1A/IL1B/IL23A/IL2RA/IL4/IL6/IL7/ITGB2/ITPKB/KLF4/LAG3/LEP/LGALS1/LGALS3/LILRB1/NCK2/NDFIP1/NLRP3/NOD2/NT5E/PAK1/PAWR/PDPK1/PECAM1/PELI1/PIK3CA/PPARA/PR…	100
NEGATIVE REGULATION OF PHOSPHORYLATION	107/1834	407/17949	1.045559521474e-20	4.44707427320789e-19	1.85329968444537e-19	ABL1/ADIPOQ/ADORA2A/AGT/AKT1/ANGPT1/APC/APOE/ARRB1/BAX/C9orf72/CASP3/CAV1/CDKN1A/CDKN1B/CDKN2A/CDKN2D/CHORDC1/CHP1/CIB1/CIT/CNKSR3/DDIT4/DGKQ/DRD2/DTNBP1/DUSP2/DUSP26/DUSP8/DVL1/EIF4G1/EPHB2/FBP1/FBXO7/FOXA2/GBA/GIT1/GNAQ/GSTP1/HDAC4/HGF/HSPB1/IFNG/IGF1R/IL1B/INPP5F/INPP5K/LRP6/LRRK1/LRRK2/MAPK8IP1/MAPT/MAS1/MIDN/MTOR/MVP/NCK2/NPM1/NPPA/NTF3/NUP62/PARK7/PDPK1/PIK3CB/PLK1/PPARA/PPARGC1A/PPIF/PPP1R…	107
CARBOHYDRATE HOMEOSTASIS	75/1834	230/17949	1.05245640641503e-20	4.44707427320789e-19	1.85329968444537e-19	ADCY5/ADIPOQ/AGER/AKT1/ALOX5/ASPSCR1/BACE2/CASR/CMA1/CNR1/CRY1/CRY2/CSRP3/CYP11B1/DBH/ENDOG/ERN1/FFAR1/FKBP1B/FOXA1/FOXA2/FOXO1/GCG/GJB6/GPER1/HIF1A/HK1/HK2/HLA-DRB1/HNF4A/ICAM1/IGF1R/IL6/INPP5K/INS/INSR/LEP/LGALS1/LIN28A/LRP1/MBD5/MCU/MTNR1B/NGFR/NUCKS1/OPA1/PARK7/PIK3CA/PLA2G6/POLG/POMC/PPARD/PPARG/PPARGC1A/PRKAA1/PRKAA2/PRKACA/RAC1/RPS6/SERPINF1/SESN2/SESN3/SIRT1/SLC16A1/SLC2A4/SLC8B1/SOX4/STA…	75
REGULATION OF LEUKOCYTE MIGRATION	70/1834	205/17949	1.11613765799008e-20	4.67652299389793e-19	1.94892148330156e-19	ADA/ADAM10/ADAM17/ADORA1/AGER/AIF1/AKT1/APOD/APP/BST1/CALR/CCL2/CCL3/CCL5/CCR2/CCR7/CD200/CD200R1/CRK/CSF1/CSF1R/CX3CL1/CX3CR1/CXCL12/CXCL8/DAPK2/DNM1L/DPP4/EDN1/F2RL1/FADD/FPR2/HMGB1/HMOX1/ICAM1/IL23A/IL33/IL4/IL6/LBP/LGALS3/LGMN/MAPK1/MAPK3/MCU/MIF/MYD88/NBL1/NOD2/P2RX4/PTGER4/PTK2B/PTN/PYCARD/RAC1/RIPK3/SELE/SERPINE1/SLC8B1/SMPD3/SPN/STK39/THBS1/THY1/TNF/TNFRSF14/TREM2/VEGFA/WNT5A/ZP3	70
POSITIVE REGULATION OF SYNAPTIC TRANSMISSION	57/1834	144/17949	1.31571789743206e-20	5.4668078638302e-19	2.2782694118692e-19	ABL1/ADCYAP1/ADORA1/ADORA2A/AGER/APOE/APP/ARC/CACNG5/CALB1/CALB2/CCL2/CCR2/CDK5/CLSTN3/CNR1/CREB1/CX3CR1/DLG4/DNM1L/DRD1/DRD2/DTNBP1/EGFR/EPHB2/FMR1/GIP/GPER1/GRIN2A/GRIN2B/GRIN2C/GRIN2D/GSK3B/INS/ITPR3/LGMN/MAPK1/MME/NCSTN/NRGN/NTRK1/NTRK2/PINK1/PLK2/PTEN/PTK2B/PTN/SCGN/SLC1A1/SLC8A3/SNAP25/SQSTM1/STX1B/STXBP1/TAC1/TNF/TYROBP	57
MACROAUTOPHAGY	90/1834	311/17949	1.36546351980735e-20	5.62661248740452e-19	2.34486732327074e-19	ADRB2/AKT1/AMBRA1/ATG12/ATG13/ATG16L1/ATG5/ATG7/ATP13A2/BAG3/BECN1/BNIP3L/C9orf72/CALCOCO2/CAPN1/CASP3/CDK5/CDK5R1/CHMP2B/CLN3/DCN/DDRGK1/ERN1/FEZ1/FYCO1/GABARAP/GABARAPL2/GAPDH/GBA/HDAC6/HIF1A/HMOX1/HTRA2/HTT/IL4/KDR/LAMP2/LRRK2/MAP1LC3A/MAP1LC3B/MAPK3/MAPK8/MCOLN1/MFN2/MTOR/NEDD4/NOD2/NPC1/OPTN/PIK3C2B/PIK3CA/PINK1/POLDIP2/PRKAA1/PRKAA2/PRKAB1/PRKACA/PSEN1/QSOX1/RAB1A/RAB1B/RAB7A/RHEB/RNF41/SES…	90
CELLULAR RESPONSE TO HYDROGEN PEROXIDE	44/1834	90/17949	1.44824101509825e-20	5.91879483711463e-19	2.46663310077993e-19	ABL1/APEX1/AQP1/ARG1/BECN1/CYP1B1/ENDOG/ERN1/EZH2/FOXO1/FXN/GPR37/GPR37L1/HDAC2/HDAC6/HGF/HSF1/IL10/IL6/KDM6B/KLF4/LRRK2/MAP1LC3A/MAP3K5/NFE2L2/NQO1/PARK7/PAWR/PCNA/PINK1/PPIF/PRKAA1/PRKCD/RIPK1/RIPK3/SIGMAR1/SIRPA/SIRT1/SMPD3/SPHK1/TRAP1/TRPC6/TRPM2/TXN	44
REGULATION OF ENDOCYTOSIS	70/1834	206/17949	1.5255389675058e-20	6.1840140585235e-19	2.5771621068519e-19	ABCA7/ABL1/ADIPOQ/ANGPT1/APLN/APOC3/APOE/ARC/ARFGAP1/ARRB1/ATAD1/ATXN2/BIN1/CAV1/CD14/CD2AP/CD36/CDC42/CLN3/CLU/DGKD/DGKQ/DLG4/DNAJC6/DNM1L/DRD2/DRD3/DRD4/EEF2K/EGF/F2RL1/FMR1/GATA2/HFE/HIP1R/IL4/INSR/LGALS3/LILRB1/LRP1/LRPAP1/LRRK2/NEDD4L/NTF3/PICALM/PIK3CB/PPARG/PRKD1/RAB4A/RAC1/RIT2/ROCK1/SELE/SERPINE1/SH3GL2/SMPD1/SNCA/SPHK1/STX1B/SYT11/TBC1D5/TF/TFR2/TNK2/TOR1A/TREM2/TSC2/UBQLN2/VEGFA/WNT5A	70
NEGATIVE REGULATION OF CATABOLIC PROCESS	90/1834	312/17949	1.73212833203608e-20	6.96483214800961e-19	2.90256479409103e-19	ADORA1/AKT1/ALAD/APOC3/ATG7/ATP13A2/AXIN2/BAG5/BCL2/BECN1/CNR1/CST3/DDIT4/DDRGK1/E2F1/EGFR/EIF4G1/ELAVL1/ELAVL4/FBP1/FEZ1/FMR1/FUS/FYN/GABARAPL2/GDNF/GIT1/GRIN2A/GRIN2C/HCAR2/HDAC4/HFE/HGF/HIPK2/HMOX1/HP/IL10/IL1B/INS/LAMP3/LEP/LRPPRC/LRRK2/MAPK14/MCL1/MT3/MTOR/MYD88/NOS2/NPC1/PARK7/PHB/PIK3CA/PIK3CG/PIN1/PINK1/POLDIP2/PPARA/PPARGC1A/PRKAA1/PRKCG/PSEN1/PTPN22/QSOX1/RNF41/ROCK1/SGTA/SHH/SIRT2/SLC1…	90
NEGATIVE REGULATION OF ION TRANSPORT	91/1834	319/17949	2.42586969325415e-20	9.67630903245214e-19	4.03256149430205e-19	ADA/ADCYAP1/ADIPOQ/ADORA1/AKT1/ANGPT1/APOC3/APOD/APOE/ARL6IP5/ATF4/ATP7A/BAG3/BCL2/BIN1/CAV1/CD200/CD36/CDK5/CHP1/CNR1/CRHR1/CRY1/DRD2/DRD3/DRD4/EGF/EPHB2/EPO/F2R/FKBP1B/FMR1/GHSR/GSTM2/GSTO1/HAMP/HCRT/HRH3/HTR1B/HTR2A/ICAM1/IL1B/INPP5K/INS/LEP/LILRB1/LRRK2/MAOB/MIDN/MMP9/MTNR1B/MTOR/NDFIP1/NEDD4/NEDD4L/NFKB1/NOS1/OPRM1/P2RY1/PARK7/PEA15/PPIF/PTEN/PTH/PTK2B/RAB11FIP3/REM1/REST/RGS2/RGS4/SHH/SNCA/…	91
SYNAPSE ORGANIZATION	107/1834	412/17949	2.84554850516633e-20	1.12602419418725e-18	4.69265893834448e-19	ABL1/ACHE/ACTB/ACTBL2/ACTG1/ADAM10/AMIGO2/APOE/APP/ARC/ASIC2/BDNF/CAST/CDC42/CDH8/CDK5/CDK5R1/CDKL5/CEL/CHCHD10/CLN3/CLSTN3/CNTN2/CX3CL1/CX3CR1/DBN1/DBNL/DCTN1/DLG1/DLG4/DLGAP3/DMPK/DNER/DNM1L/DNM3/DRD1/DRD2/DVL1/EEF2K/EIF4G1/EPHB1/EPHB2/ERBB2/F2R/FCGR2B/FGF13/FYN/GAP43/GDNF/GHSR/GPC4/GRIN2B/GRM5/HDAC6/HOMER1/HSPA8/IGF1R/IL10/INS/INSR/ITGAM/L1CAM/LAMB2/LGMN/LINGO2/LMX1A/LRP8/LRRK2/MAP1B/MAPK14/MA…	107
ORGANIC HYDROXY COMPOUND TRANSPORT	82/1834	271/17949	3.37174130034752e-20	1.32374032468762e-18	5.51663267872856e-19	ABCA1/ABCA5/ABCA7/ABCC2/ACTB/ADIPOQ/ADORA2A/AGT/AGTR1/APOA1/APOB/APOC3/APOE/AQP1/AQP9/CAV1/CD36/CEL/CHRNA4/CLU/CNR1/CRHR1/CXCL12/DRD1/DRD2/DRD3/DRD4/DTNBP1/EGF/FGF20/GAL/GDNF/GHSR/HRH3/HTR1A/HTR1B/HTR2A/LDLR/LEP/LILRB1/LRP1/LRP6/MAOB/MTTP/NFKB1/NFKBIA/NOS1/NPC1/NPC2/NR0B2/NUS1/P2RX1/P2RY1/PARK7/PINK1/POMC/PON1/PRKAA1/RAB3B/RALBP1/REN/RXRA/SHH/SIRT1/SLC16A1/SLC16A7/SLC18A2/SLC22A1/SLC2A13/SLC6A2/S…	82
REGULATION OF TRANSPORTER ACTIVITY	84/1834	283/17949	4.54569970529436e-20	1.77069208832794e-18	7.37928554132489e-19	ABCB1/ACE2/ACTB/ADIPOQ/ADRB2/ANK2/APP/ARC/ATP7A/BCL2/CACNG5/CAPN1/CAV1/CCL2/CCR2/CDK5/CHP1/CHRM3/CRHR1/DAPK1/DLG1/DLG2/DLG4/DRD2/DRD3/DRD4/EPHB2/EPO/FGF13/FKBP1A/FKBP1B/FMR1/FXYD1/GAL/GLRX/GRIA2/GRIN1/GRIN2A/GRIN2B/GRM5/GSTM2/GSTO1/HOMER1/HTT/IFNG/INS/KMT2A/MEF2C/MMP9/MTNR1B/NDFIP1/NEDD4/NEDD4L/NEFL/NOS1/NPPA/OPRM1/P2RY6/PARK7/PINK1/PM20D1/PON1/PPARG/PPARGC1A/PPIF/PRKACA/PRKCD/PRNP/PTEN/PTK2B/REM…	84
REGULATION OF BINDING	97/1834	357/17949	5.84859749646904e-20	2.26055093933292e-18	9.42075190373715e-19	ABL1/ACE/ACTB/ADIPOQ/ADRB2/AGER/AKT1/AMFR/ANGPT1/APOE/APP/BAX/BDNF/BMP2/CARD16/CAV1/CDC42/CDK5/CDKN1A/CRK/CRMP1/CSF3/CTNNB1/CTSZ/CYP2D6/DDIT3/DDRGK1/DTNBP1/DVL1/E2F1/EGF/EIF4G1/FBXW7/FKBP1A/FMR1/GCG/GSK3B/HDAC2/HDAC4/HFE/HIP1R/HIPK2/HMGB1/HMOX1/HSF1/IDE/IFNG/IGF1/IL10/KLF4/LIF/LRP1/LRPAP1/LRRK2/MAP2/MAPK3/MAPK8/MARK2/MBD2/MMP8/MMP9/MSX1/NES/NFKBIA/NGF/NMD3/NUCKS1/P2RY1/PARK7/PARP1/PHLDA2/PIN1/PKD…	97
SMOOTH MUSCLE CELL PROLIFERATION	60/1834	162/17949	6.54107607904533e-20	2.50875425616308e-18	1.0455128890717e-18	ADIPOQ/AIF1/AKR1B1/AKT1/ANG/APLN/APOD/CCL5/CDKN1A/CDKN1B/CTNNB1/CX3CL1/DNMT1/EDN1/EGFR/ERN1/FGF2/FGF9/GPER1/GSTP1/HDAC4/HMOX1/HTR1B/IFNG/IGF1/IL10/IL13/IL18/IL6/KLF4/MAP3K5/MEF2C/MEF2D/MFN2/MMP2/MMP9/MTOR/MYD88/NDRG2/NOX1/NPPC/NQO2/P2RY6/PAK1/PHB/PPARD/PPARG/PPARGC1A/PTEN/RPS6KB1/SERPINF2/SMPD3/SOD2/STAT1/TGM2/THBS1/TNF/TPM1/TRAF6/VIP	60
CELLULAR RESPONSE TO PEPTIDE HORMONE STIMULUS	91/1834	325/17949	9.58873118687967e-20	3.64957356471619e-18	1.52094458520695e-18	ADCY5/ADIPOQ/AGTR1/AKT1/APC/APEX1/APRT/ARG1/BGLAP/CA2/CAV1/CAV2/CCND3/CREB1/CRHR1/CRK/CSRP3/CYP11B1/EDN1/EEF2K/FOXO1/FYN/GCG/GDF15/GHR/GHSR/GJB2/GLP1R/GPER1/GSK3B/GSTP1/HDAC9/HSF1/IDE/IGF1R/IGF2/IL1B/INPP5K/INS/INSR/KL/LEP/MAP1B/MAS1/MBD5/MZB1/NFE2L2/NFKB1/NR4A1/NR4A2/NUCKS1/OPA1/PAK1/PARP1/PDPK1/PIK3CA/PLA2G1B/PPARG/PRKAA1/PRKACA/PRKACB/PRKAR1A/PRKAR1B/PRKAR2A/PRKCD/PRL/PTEN/PTPRA/RAB10/RAB8A/RA…	91
REGULATION OF EXTRINSIC APOPTOTIC SIGNALING PATHWAY	58/1834	154/17949	1.05785132807093e-19	3.96678835435438e-18	1.65314252781378e-18	AGT/AKT1/AR/BCL2/BCL2L1/CASP8/CAV1/CSF2/CYLD/DAPK3/DBH/FADD/FAF1/FAIM2/FAS/FASLG/FGB/FGG/FYN/GDNF/GPER1/GPX1/GSK3B/GSTP1/HGF/HMOX1/HSPA1A/HSPA1B/HTRA2/HTT/ICAM1/IGF1/IL1A/IL1B/IL4/IL7/LGALS3/MCL1/NOL3/NOS3/PARK7/PDIA3/PEA15/PRDX2/PTEN/PTPRC/PYCARD/RET/RIPK1/RPS6KB1/SERPINE1/SH3RF1/SKIL/THBS1/TIMP3/TNF/TRAF2/WWOX	58
CELLULAR RESPONSE TO EXTERNAL STIMULUS	87/1834	303/17949	1.05812846195173e-19	3.96678835435438e-18	1.65314252781378e-18	AKT1/ALB/AMBRA1/AOC1/AQP1/ATF4/ATG5/ATG7/BAG3/BCL2/BECN1/BGLAP/CASP1/CASP8/CASR/CBSL/CDKN1A/CYP27B1/DNM1L/EGFR/EIF4G1/FADD/FAS/FGF23/FOXA2/FOXO1/FOXO3/GABARAP/GABARAPL2/GBA/GSTP1/HDAC4/HFE/HMOX1/HNRNPA1/HSPA5/HSPA8/ICAM1/IL13/IL1B/LAMP2/LEP/LRRK2/MAG/MAP1LC3A/MAP1LC3B/MAP3K5/MAPK1/MAPK3/MAPK8/MED1/MMP7/MTOR/MYD88/NFE2L2/NFKB1/NR4A2/NUDT1/PENK/PIEZO1/PIK3C2B/PPARA/PPARG/PPP1R9B/PRKAA1/PRKAA2/PRKD1…	87
GLAND DEVELOPMENT	106/1834	413/17949	1.11214710640955e-19	4.13818318847614e-18	1.72457061119596e-18	ABL1/ADA/ADCYAP1/AKT1/APLN/APOA1/APRT/AR/ARG1/ASCL1/ASXL1/ATM/ATP7A/BAX/BCL2/BCL2L11/BMP2/CAPN1/CAV1/CCKBR/CDC42/CEBPB/CREB1/CSF1/CSF1R/CYP1A1/DRD2/EGF/EGFR/ESR1/EZH2/FA2H/FADD/FASN/FBXW7/FGF1/FGF8/FOXA1/GATA2/GLI1/GLI2/GPX1/HAMP/HFE/HGF/HIF1A/HK2/HMOX1/HNF4A/HOXD13/IGF2/IGF2R/IL10/IL6/LRP6/MAPK1/MAPK3/MED1/MSX1/MT-CO2/MTX1/NOTCH2/NOTCH4/NRG1/ORAI1/PAM/PCNA/PIK3CA/PITX2/PKD1/PLAG1/POLB/PRDX2/PRL/…	106
RESPONSE TO KETONE	66/1834	193/17949	1.30281929343162e-19	4.81174592374079e-18	2.00527507620587e-18	ABCC2/ACACA/ADCY5/AHR/AKR1B1/AKT1/AQP1/AR/ARG1/AVP/BGLAP/CALR/CAV1/CCR7/CD38/CDKN1A/CYBB/DDIT4/DNMT3B/EDN1/EGFR/EIF4E/EPO/FOXO1/GBA/GHSR/GJB2/GLB1/HOXD13/HSF1/ICAM1/KLF4/KLF9/MAOB/NEFL/NQO1/NR3C1/OPA1/PARK7/PARP1/PCNA/PPARG/PPP1R9B/PRKAA1/PRKAA2/PSPH/PTGER2/PTGER4/PTN/ROCK2/RPS6KB1/SERPINF1/SGK1/SIRT1/SPP1/SREBF1/TGFB1/TGFB2/TH/THBS1/TLR2/TRH/TSPO/TXNIP/TYMS/UBE3A	66
CALCIUM MEDIATED SIGNALING	67/1834	198/17949	1.31482108802628e-19	4.82036613595516e-18	2.00886751374913e-18	ADA/AGTR1/ANK2/BST1/CCL3/CCR2/CCR3/CCR5/CCR7/CHP1/CHRM3/CIB1/CX3CR1/CXCL8/CXCR4/DMPK/EDN1/EGFR/ERBB3/FKBP1B/FPR2/GPR143/GRIN1/GRIN2A/GRIN2B/GRIN2C/GRIN2D/GRM5/GSK3B/GSTM2/GSTO1/HDAC4/HTT/IGF1/ITPR1/KDR/LRRK2/MAPT/MCOLN1/MCU/MTOR/P2RX2/P2RX3/P2RX4/P2RX5/P2RX7/PDPK1/PLEK/PPP1R9B/PPP3R1/PRKAA1/PRKACA/PRNP/PTBP1/PTGDR2/PTK2B/PTPRC/RIT2/SELE/SLC8A1/SPHK1/TNF/TPCN2/TRAT1/TREM2/TRPM2/VCAM1	67
REGULATION OF T CELL ACTIVATION	91/1834	327/17949	1.50151755257973e-19	5.46464709281937e-18	2.27736891954851e-18	ABL1/ADA/AGER/AIF1/AKT1/ARG1/CASP3/CAV1/CCL2/CCL5/CCR2/CCR7/CD24/CD28/CD47/CD55/CDC42/CEBPB/DLG1/DPP4/EPO/ERBB2/FADD/FCGR2B/FOXP3/FYN/GLI2/GPNMB/GRAP2/HFE/HLA-A/HLA-DRA/HLA-DRB1/HMGB1/HSPD1/IFNG/IGF1/IGF2/IL10/IL18/IL1A/IL1B/IL23A/IL27/IL2RA/IL4/IL6/IL7/ITPKB/LAG3/LEP/LGALS1/LGALS3/LILRB1/MAPK8IP1/NCK2/NDFIP1/NLRP3/NOD2/PAK1/PAWR/PDPK1/PELI1/PIK3CA/PRDX2/PRKAR1A/PRNP/PTPN22/PTPN6/PTPRC/PYCARD/RAC…	91
MEMORY	47/1834	107/17949	1.92003717312469e-19	6.93717778637659e-18	2.89103995404129e-18	ABCA7/APOE/ARC/ATAD1/BDNF/BRINP1/CALB1/CCK/CEBPB/CNR1/CREB1/CTNS/CX3CR1/DBH/DRD2/FGF13/GIP/GRIN2A/HTR2A/INSR/ITPR3/LDLR/LGMN/LMX1A/MAPT/MTOR/NGF/NQO2/NTF3/NTF4/PAK6/PLK2/PPP1R1B/PRNP/PSEN1/PTEN/PTN/RPS6KB1/SCN2A/SERPINF1/SGK1/SLC2A4/SLC6A4/SLC8A3/SYT11/TAC1/TH	47
REGULATION OF REACTIVE OXYGEN SPECIES BIOSYNTHETIC PROCESS	45/1834	99/17949	2.11541173483952e-19	7.58808842439558e-18	3.16230425185401e-18	AKT1/ALOX5/CAV1/CD34/CD36/CD47/CLU/CTNS/CX3CR1/EDN1/FYN/GLA/GRIN1/HDAC4/HSP90AA1/ICAM1/IFNG/IL10/IL1B/INS/INSR/ITGB2/KHSRP/KLF4/MMP8/MT-CO2/MTOR/P2RX4/PARK7/PPARA/PTGS2/PTK2B/PTX3/RAC1/ROCK2/SIRPA/SLC18A2/SLC30A10/SNCA/SOD2/TLR4/TNF/TRAP1/TSPO/UCP1	45
POSITIVE REGULATION OF PROTEIN KINASE B SIGNALING	62/1834	175/17949	2.17027895302492e-19	7.72929347127303e-18	3.2211508671212e-18	ANGPT1/ARFGEF1/CALCR/CASS4/CCL3/CCR7/CD19/CD28/CHI3L1/CSF3/CX3CL1/CX3CR1/EGF/EGFR/ERBB2/ERBB3/ESR1/FGF1/FGF18/FGF2/FGF20/FGF23/FGF8/FGF9/FYN/GDF15/GPX1/HCLS1/HGF/HSP90AA1/IAPP/IGF1R/IGF2/IL18/INS/INSR/KL/LEP/LIN28A/LRP2/MC1R/MFHAS1/MTDH/MTOR/MYOC/NRG1/P2RX4/PARK7/PHB/PIK3CA/PIK3CB/PIK3CD/PIK3CG/PINK1/RAC1/RET/SEMA5A/TGFB1/THBS1/TNF/TRAT1/TXN	62
POSITIVE REGULATION OF CELLULAR PROTEIN LOCALIZATION	85/1834	295/17949	2.20294332482897e-19	7.78998256567182e-18	3.2464427944848e-18	ABCA7/AKT1/APC/ATG13/BAG3/BAP1/BCL2/CASP8/CD2AP/CDK1/CDK5/CDK5R1/CHP1/CIB1/CLN3/DDRGK1/DLG1/E2F1/EGF/EGFR/EPB41L2/EPHB2/ERBB2/F2/FBXW7/FYN/GPER1/GSK3B/HCLS1/HSPA1L/HTRA2/IFNG/INS/ITGAM/ITGB2/JUP/LEP/LGALS3/LIF/LRP1/MAPK1/MAPK14/MAPK8/MAPT/NGFR/NMD3/NPEPPS/NUP62/PAK1/PARK7/PARP1/PDPK1/PINK1/PLK1/PPP1R9B/PPP3R1/PRKAA1/PRKAA2/PRKCD/PRNP/PSEN1/PTN/RAN/RER1/ROCK2/SESN2/SHH/SORL1/SPTBN1/SQSTM1/SYT11/TA…	85
LOCOMOTORY BEHAVIOR	59/1834	161/17949	2.43718973580873e-19	8.49778183408553e-18	3.54141519211367e-18	ADCY5/ADORA2A/APH1B/APOE/APP/ATP7A/AVP/CALB1/CTNS/CXCL12/DBH/DLG4/DPP4/DRD1/DRD2/DRD3/DRD4/EGR1/FOXA2/FXN/FZD4/GAD1/GDNF/GHSR/GIP/GIT1/GPR37/GPR88/GRIN2D/GRM5/HIPK2/HPGDS/HTRA2/INPP5F/LMX1A/LRRK2/MTA1/MTOR/NAGLU/NMS/NPC1/NR4A2/NTF4/OXR1/PAFAH1B1/PAK6/PARK7/PDE1B/PENK/PITX3/PPP1R1B/PTEN/SLC18A2/SLC6A3/SNAP25/SNCG/SOD1/TAL1/TH	59
RESPONSE TO HEAT	59/1834	161/17949	2.43718973580873e-19	8.49778183408553e-18	3.54141519211367e-18	ABCC2/AKT1/ATM/ATR/ATXN3/BAG1/BAG3/BAG5/CALCA/CD14/CD34/CDKN1A/CHORDC1/CRYAB/CXCL12/DAXX/DNAJA2/DNAJB1/DNAJB6/EIF2B1/EIF2B2/EIF2B3/EIF2B4/FGF1/FKBP4/GSK3B/HDAC2/HMOX1/HSF1/HSP90AA1/HSPA1A/HSPA1B/HSPA1L/HSPA8/HTRA2/IGF1/IL1A/MAP2K7/MAPK1/MAPK3/MAPT/MT-CYB/MTOR/NOS1/NOS3/NUP62/P2RX3/PRKACA/PSIP1/PTGES3/RPS6KB1/SIRT1/SOD1/SST/STUB1/THBS1/TRPV1/VCP/YWHAE	59
MUSCLE CELL PROLIFERATION	71/1834	222/17949	3.86712921168727e-19	1.33899348954672e-17	5.5801996080926e-18	ADIPOQ/AIF1/AKR1B1/AKT1/ANG/ANGPT1/APLN/APOD/ARID2/CCL5/CDKN1A/CDKN1B/CTNNB1/CX3CL1/DNMT1/EDN1/EGFR/EPHB1/ERN1/FGF2/FGF20/FGF9/GLI1/GPER1/GSTP1/HDAC4/HMOX1/HTR1B/IFNG/IGF1/IL10/IL13/IL18/IL6/KLF4/MAP3K5/MAPK1/MAPK14/MEF2C/MEF2D/MFN2/MMP2/MMP9/MTOR/MYD88/NDRG2/NOX1/NPPC/NQO2/P2RY6/PAK1/PHB/PPARD/PPARG/PPARGC1A/PRKAR1A/PTEN/RPS6KB1/RUNX1/SERPINF2/SHH/SMPD3/SOD2/STAT1/TGFB2/TGM2/THBS1/TNF/TPM1/TRAF6…	71
POSITIVE REGULATION OF NEUROGENESIS	70/1834	217/17949	4.05213790230102e-19	1.39337652281882e-17	5.80683863458599e-18	ASCL1/BDNF/BIN1/BMP2/CDKL5/CTNNB1/CUX1/CX3CL1/CX3CR1/CXCL12/CXCR4/DBN1/DBNL/DICER1/DNM1L/DRD2/E2F1/EEF2K/EPHB2/FN1/GJC2/GPER1/HDAC1/HDAC2/HIF1A/IFNG/IL1B/IL6/L1CAM/LIF/LIG4/LPAR3/LRP1/LRP2/LRP8/LTA/MACF1/MAG/MAP1B/MAP3K13/MAP6/MAPT/MEGF8/MME/MTOR/NEFL/NGF/NGFR/NTRK2/OPA1/OPRM1/PAK1/PLAG1/PLXNA2/PLXNA4/PPARG/PTN/RHEB/SEMA5A/SERPINF1/SHH/SKIL/TGFB1/TLR2/TNF/TNFRSF1B/TRIM32/TSPO/VEGFA/WNT3	70
POSITIVE REGULATION OF CALCIUM ION TRANSPORT	49/1834	118/17949	5.98366232725235e-19	2.04346166874522e-17	8.51604140879318e-18	ABL1/ANK2/APLNR/BAX/CALCR/CASR/CAV1/CCL2/CCL3/CCL5/CD19/CDK5/CX3CL1/CXCL12/DRD1/F2/F2R/FFAR1/G6PD/GCG/GJC2/GPER1/GRIN1/GSTM2/GSTO1/HCRT/HOMER1/HTT/IL13/LGALS3/LPAR3/MCHR1/ORAI1/P2RX2/P2RX3/P2RX4/P2RX5/P2RX7/P2RY6/PDPK1/PLA2G1B/SNCA/STIM1/THY1/TRPC1/TRPC6/TSPO/UCN/WFS1	49
REGULATION OF SMALL MOLECULE METABOLIC PROCESS	108/1834	436/17949	8.64585118288907e-19	2.93253156448197e-17	1.22212031758131e-17	ACACA/ACMSD/ADIPOQ/AKT1/APOA1/APOB/APOC3/APOE/APP/AVP/BCKDK/BMP2/CAV1/CDA/CLN3/CNR1/CRY1/CYP27B1/DDIT4/DGKQ/EGR1/ENO1/EPHX2/FABP3/FASN/FBP1/FGF1/FOXA2/GCG/GHSR/GIP/GIT1/GPER1/GSK3B/HDAC4/HIF1A/HMGB1/HTR2A/IFNG/IGF1/IGF2/IL1B/IL4/INPP5K/INS/INSR/LEP/MAS1/MIDN/MT-CO2/MTOR/NFKB1/NLN/NOS1/NOS2/NOS3/NQO1/NUP62/P2RX7/P2RY1/P2RY6/PANK2/PARK7/PARP1/PGP/PHLDA2/PINK1/PLEK/POMC/PPARA/PPARD/PPARG/PPARGC1A/PR…	108
POSITIVE REGULATION OF PHOSPHATIDYLINOSITOL 3 KINASE SIGNALING	42/1834	90/17949	9.88810319216378e-19	3.33122179163031e-17	1.38827280948302e-17	AGT/ANGPT1/BECN1/CAT/CCL5/CD28/CSF3/DCN/EGF/EPO/ERBB3/F2/F2R/F2RL1/FGF2/FN1/FYN/GPER1/HCLS1/HGF/IGF1/IGF1R/IL18/INS/INSR/KDR/LEP/MYOC/NEDD4/NTF3/NTRK1/NTRK2/PIK3CA/PIK3CB/PIK3CD/PIK3CG/PPARD/PTPN6/SIRT1/TGFB2/TNF/UBE3A	42
TISSUE REMODELING	61/1834	175/17949	1.07202056204532e-18	3.58731175997178e-17	1.49499723735603e-17	ACE/ADRB2/AGER/AGT/ARG1/ATG5/ATP7A/BAX/BGLAP/CA2/CALCA/CAPN1/CAV1/CCR2/CD38/CSF1R/CST3/DBH/EGFR/F2R/FGF8/GDF5/GPNMB/GPR55/HAMP/HIF1A/HTR1B/IAPP/IL18/IL1A/IL23A/IL6/IL7/LEP/LIF/LRP6/LRRK1/MEF2C/MMP2/NOL3/NOS3/NOTCH2/P2RX7/PLEKHM1/PLG/PTH/PTK2B/PTN/RAC1/ROCK1/ROCK2/RUNX1/SPP1/TF/TFRC/TGFB1/TGM2/TIMP1/TP53/TRAF6/UMOD	61
AUTOPHAGY OF MITOCHONDRION	38/1834	75/17949	1.23317665023106e-18	4.09907918536805e-17	1.70827418074113e-17	AMBRA1/ATG12/ATG13/ATG5/ATG7/ATP13A2/BECN1/BNIP3L/CTSK/DNM1L/FBXO7/FBXW7/GABARAP/GABARAPL2/GBA/HDAC6/HIF1A/HK2/HTRA2/HTT/MAP1LC3A/MAP1LC3B/MARK2/MFN2/MUL1/OPTN/PARK7/PINK1/PPARGC1A/RNF41/SQSTM1/SREBF1/TP53/TSC2/TSPO/USP30/VDAC1/VPS13C	38
ORGANELLE DISASSEMBLY	46/1834	107/17949	1.33666445785041e-18	4.41364833565704e-17	1.8393695641664e-17	AMBRA1/ATG12/ATG13/ATG5/ATG7/ATP13A2/BECN1/BNIP3L/CDK1/CTSK/DDRGK1/DENR/DNM1L/FBXO7/FBXW7/GABARAP/GABARAPL2/GBA/GBF1/HDAC6/HIF1A/HK2/HTRA2/HTT/KLC1/MAP1LC3A/MAP1LC3B/MARK2/MCTS1/MFN2/MTIF3/MUL1/OPTN/PARK7/PINK1/PPARGC1A/RNF41/SQSTM1/SREBF1/TP53/TSC2/TSPO/USP30/VCP/VDAC1/VPS13C	46
DETOXIFICATION	53/1834	138/17949	1.45474815409845e-18	4.77195677390451e-17	1.98869311370522e-17	ABCC2/ADH4/AKR1A1/ALB/APOE/ATP7A/CAT/CD36/GCH1/GPX1/GPX4/GPX6/GPX7/GSR/GSTK1/GSTM1/GSTM2/GSTO1/GSTO2/GSTP1/HBG1/HP/LPO/MPO/MT1A/MT1B/MT1E/MT2A/MT3/MT4/NFE2L2/NOS3/NQO1/PARK7/PRDX1/PRDX2/PRDX3/PRDX5/PTGES/PTGS2/PXDNL/RALBP1/S100A9/SESN2/SLC22A5/SLC30A10/SOD1/SOD2/SOD3/TPO/TXN/TXNRD1/TXNRD3	53
INOSITOL LIPID MEDIATED SIGNALING	65/1834	196/17949	1.51462690210071e-18	4.93590178684585e-17	2.05701651513368e-17	AGT/AKT1/ANGPT1/BECN1/CA8/CAT/CCL5/CD28/CSF1R/CSF3/DCN/EDN1/EGF/EGFR/EPO/ERBB2/ERBB3/F2/F2R/F2RL1/FGF2/FN1/FYN/GPER1/GPR143/HCLS1/HGF/HTR2A/IGF1/IGF1R/IL18/INPP5F/INS/INSR/KDR/KLF4/LEP/MAPK1/MAPK3/MYOC/NCS1/NEDD4/NGF/NTF3/NTRK1/NTRK2/PIK3C2B/PIK3CA/PIK3CB/PIK3CD/PIK3CG/PLD1/PLD2/PPARD/PTEN/PTPN6/RPS6KB1/SIRT1/SIRT2/TGFB2/TNF/TPTE2/TSC2/UBE3A/ZP3	65
RESPONSE TO AMYLOID BETA	31/1834	51/17949	1.54806264726077e-18	5.01210412937805e-17	2.0887735240552e-17	ADRB2/AGER/APP/ATP1A3/BACE1/BCL2L11/CACNA1A/CALCR/CD36/CDK5/FCGR2B/FPR2/FYN/GRM5/GSK3B/ICAM1/IGF1/IGF1R/LGMN/LRP1/MMP2/MMP3/MMP9/NGFR/PARP1/PRNP/PSEN1/SNX6/TLR4/TREM2/VCAM1	31
SENSORY PERCEPTION OF PAIN	44/1834	99/17949	1.56265996994881e-18	5.02672426462242e-17	2.09486640453579e-17	ADCYAP1/ADORA1/BACE1/CALCA/CCK/CCL2/CCL3/CCR2/CDK5/CHRNA4/CNR1/CNR2/CXCL12/CXCR4/EDN1/EPHB1/F2R/FYN/GIP/GRIN2A/GRIN2D/HTR2A/IAPP/IL10/MAPK1/MAPK3/MGLL/MME/MTOR/NDN/NTRK1/OPRL1/OPRM1/P2RX3/P2RX4/P2RX7/P2RY1/PENK/PROK2/PTGES/SCN1A/SCN9A/TAC1/VIP	44
TUMOR NECROSIS FACTOR SUPERFAMILY CYTOKINE PRODUCTION	59/1834	167/17949	1.89033341489164e-18	6.04179641451906e-17	2.51789349594879e-17	ADIPOQ/AGER/ANGPT1/APP/CCL3/CCR2/CD14/CD34/CD36/CD47/CLU/CX3CL1/CX3CR1/DICER1/FADD/FOXP3/GHSR/GSTP1/HDAC2/HMGB1/HSPB1/IFNG/IGF1/IL10/IL17A/IL1A/IL23A/IL33/IL4/IL6/LBP/LEP/LILRB1/LTF/MC1R/MIF/MMP8/MYD88/NOD2/POMC/PSEN1/PTPN22/PTPN6/PTPRC/PYCARD/RIPK1/SIRPA/SPN/STAT3/SYT11/THBS1/TLR2/TLR4/TLR9/TREM2/TRIM27/TSPO/TYROBP/WNT5A	59
COAGULATION	92/1834	347/17949	3.15424873055999e-18	1.00172510640587e-16	4.17464766619204e-17	A2M/ACTB/ACTG1/ADORA2A/ANXA5/APOE/ARRB1/CAV1/CD34/CD36/CD59/CDC42/DGKD/DGKQ/DTNBP1/EDN1/EPHB2/F12/F2/F2R/F2RL1/F9/FGB/FGG/FN1/FOXA2/FYN/GATA2/GNAQ/GP1BB/HBG1/HDAC1/HDAC2/HNF4A/HSPB1/IL6/ITPR1/ITPR3/KNG1/MAFF/MAPK1/MAPK3/MFN2/MMRN1/NFE2/NFE2L2/NOS3/P2RX1/P2RX2/P2RX3/P2RX4/P2RX5/P2RX6/P2RX7/P2RY1/PDPK1/PIK3CA/PIK3CB/PIK3CG/PLEK/PLG/PRDX2/PRKACA/PRKACB/PRKAR1A/PRKAR1B/PRKAR2A/PRKCD/PRKCG/PROC/PROCR/…	92
POSITIVE REGULATION OF NF KAPPAB TRANSCRIPTION FACTOR ACTIVITY	57/1834	159/17949	3.27312287824751e-18	1.03289814373051e-16	4.30456000110632e-17	AGER/AGT/APP/AR/CARD16/CAT/CAV1/CD36/CIB1/CLOCK/CLU/CX3CL1/CX3CR1/DDRGK1/HSPA1A/HSPA1B/ICAM1/IKBKB/IL18/IL1B/INS/ITGB2/LTF/MAP3K13/MTDH/MYD88/NFKB1/NFKB2/NLRP3/NOD2/NPM1/NTRK1/PLA2G1B/PRDX3/PRKD1/PYCARD/RAB7B/RIPK1/RIPK3/RPS27A/S100A9/SPHK1/STAT3/TFRC/TLR2/TLR4/TLR9/TNF/TRAF2/TRAF6/TRIM13/TRIM27/TRIM32/UBB/UBC/UBE2V1/WNT5A	57
POSITIVE REGULATION OF PROTEIN CATABOLIC PROCESS	70/1834	225/17949	3.71949210406462e-18	1.16637658055762e-16	4.86082582815197e-17	AKT1/APC/APOE/ARIH1/ATG7/ATXN3/AXIN1/CAV1/CDKN1B/CLU/CSNK1D/CTSC/DDRGK1/DVL1/EGF/FAF1/FBXW7/FMR1/FOXO1/GBA/GSK3B/HAMP/HERPUD1/HSP90AA1/HSPA1A/HSPA1B/IDE/IFNG/IL1B/IL33/KEAP1/LDLR/LRP1/LRP2/LRRK2/NDFIP1/NEDD4/NEDD4L/NFE2L2/NSF/NUB1/PLK1/PLK2/PSEN1/PSMC1/PSMC4/PTEN/PTK2B/RAB7A/RNF19A/RNF41/SGSM3/SGTA/SIRT2/SORL1/STUB1/TAF1/TNF/TNFRSF1B/TREM2/TRIB3/TRIM32/UBQLN1/UBQLN2/USP13/VCP/VIP/VPS11/VPS35/WNT5A	70
CELLULAR TRANSITION METAL ION HOMEOSTASIS	48/1834	118/17949	3.78737535273545e-18	1.18024084429618e-16	4.91860456993406e-17	ABCB6/ACO1/APP/ATOX1/ATP13A2/ATP7A/CP/CUL1/FLVCR1/FTH1/FTL/FTMT/FXN/HAMP/HEPH/HFE/HIF1A/HMOX1/HMOX2/IFNG/IREB2/LCN2/LTF/MT1A/MT1B/MT1E/MT2A/MT3/MT4/MYC/NDFIP1/NEDD8/NUBP1/PRNP/S100A9/SKP1/SLC11A1/SLC11A2/SLC1A1/SLC30A10/SLC39A10/SLC39A8/SLC40A1/SOD1/TF/TFR2/TFRC/TMPRSS6	48
JNK CASCADE	63/1834	189/17949	3.82946474860121e-18	1.18594479729973e-16	4.9423755565471e-17	AGER/AKT1/APP/AXIN1/CASR/CCR7/CDC42/COPS5/CYLD/DAXX/DBNL/EGFR/EPHB1/ERN1/F2RL1/FCGR2B/GSTP1/HIPK2/HMGB1/IGF1R/IL1B/MAP2K7/MAP3K11/MAP3K12/MAP3K13/MAP3K5/MAP4K2/MAP4K4/MAPK10/MAPK8/MAPK8IP1/MECOM/MFHAS1/MLKL/MMP8/MUL1/MYD88/NOD2/NOX1/NPPA/PER1/PINK1/PTGER4/PTK2B/PTPN22/PYCARD/RIPK1/RPS27A/SERPINF2/SH3RF1/SIRPA/TAOK2/TF/TLR4/TLR9/TNF/TNIK/TRAF2/TRAF6/UBB/UBC/UBE2V1/WNT5A	63
PEPTIDE HORMONE SECRETION	74/1834	247/17949	4.39527582654424e-18	1.35276822661417e-16	5.637605251201e-17	ABCC8/ADCY5/ADCYAP1/ALOX5/APLN/ARNTL/CACNA1A/CASR/CCL5/CD38/CLOCK/CNR1/CPLX1/CRHR1/DPP4/DRD2/EDN1/EGFR/FFAR1/FGB/FGG/FKBP1B/FOXA2/GAL/GCG/GHSR/GIP/GLP1R/GLUD1/GPER1/GRP/HFE/HIF1A/HLA-DRB1/HNF4A/IFNG/IL1B/IL1RN/IL6/INS/ITPR1/ITPR3/KCNA5/LEP/LRP1/MCU/MIDN/MTNR1B/NOS2/NR0B2/PARK7/PLA2G6/PPARD/RAB1A/RAC1/REST/SIRT3/SLC16A1/SLC2A1/SLC8B1/SMPD3/SNAP25/SOX4/SREBF1/STXBP3/TARDBP/TFR2/TNF/TRH/UCN/UCP2/VGF…	74
MACROPHAGE ACTIVATION	44/1834	102/17949	6.38748618374804e-18	1.95386540565446e-16	8.1426527134121e-17	AGER/AIF1/APP/ATM/CCL3/CD200/CLU/CSF2/CTSC/CX3CL1/FCGR2B/FPR2/GRN/HAMP/HMGB1/HSPD1/IFNG/IL10/IL13/IL33/IL4/IL6/ITGAM/ITGB2/LBP/LDLR/LRRK2/MAPT/MFHAS1/MIF/MMP8/PTPRC/SBNO2/SLC11A1/SNCA/SPHK1/SYT11/THBS1/TLR2/TLR4/TNF/TREM2/TYROBP/WNT5A	44
REACTIVE NITROGEN SPECIES METABOLIC PROCESS	38/1834	78/17949	6.97747153541162e-18	2.1213215289977e-16	8.84051913408379e-17	AKT1/CAV1/CD34/CD36/CD47/CLU/CX3CR1/CYP1B1/EDN1/GCH1/GLA/HSP90AA1/ICAM1/IFNG/IL10/IL1B/INSR/ITGB2/KHSRP/KLF4/MMP8/MTOR/NOS1/NOS2/NOS3/NQO1/P2RX4/PTGS2/PTK2B/PTX3/RAC1/ROCK2/SIRPA/SPR/TLR2/TLR4/TNF/TSPO	38
REGULATION OF SYNAPTIC PLASTICITY	60/1834	176/17949	7.06728227798691e-18	2.13560420836623e-16	8.90004160557969e-17	ABL1/ADORA1/ADORA2A/AGER/APOE/APP/ARC/ATF4/CALB1/CALB2/CD38/CDK5/CLN3/CREB1/CX3CL1/CX3CR1/DBN1/DLG4/DRD2/DRD5/EPHB2/FMR1/GIP/GRIN1/GRIN2A/GRIN2B/GRIN2C/GRIN2D/GRM5/GSK3B/INS/ITPR3/LGMN/MAP1B/MAPK1/MAPT/MEF2C/MME/NCSTN/NRGN/NTRK2/P2RX3/PLK2/PSEN1/PTEN/PTK2B/PTN/RAB8A/SCGN/SLC1A1/SLC8A3/SNAP25/SQSTM1/STXBP1/SYP/TYROBP/UNC13C/VGF/YWHAG/YWHAH	60
RESPONSE TO CORTICOSTEROID	55/1834	152/17949	7.84733526751478e-18	2.3570369664957e-16	9.82285340397855e-17	ABCC2/ACSBG1/ADCYAP1/ADIPOQ/ALAD/AQP1/ARG1/BCHE/BCL2/BCL2L11/BGLAP/CALCR/CASP3/CDKN1A/CYBB/DDIT4/DNMT3B/EDN1/EGFR/EIF4E/EPO/FOXO1/GBA/GHSR/GJB2/GLB1/GPER1/GSTP1/HMGB1/HNMT/HTR1B/ICAM1/IL10/IL1RN/IL6/KLF9/MAOB/MT-ND3/NEFL/NR3C1/PAM/PARP1/PCNA/PTPRU/REST/RPS6KB1/SERPINF1/SGK1/TH/TNF/TPH2/TRH/TYMS/UBE2L3/UCN	55
MULTICELLULAR ORGANISMAL RESPONSE TO STRESS	35/1834	67/17949	7.95738761280576e-18	2.37578051721255e-16	9.90096637105488e-17	ADCYAP1/APOE/BCL2/BRINP1/CALCA/CCK/DBH/DPP4/DRD4/EIF4E/EIF4G1/GCH1/HTR1A/MEF2C/NOS1/NPAS2/NR4A2/NTRK1/P2RX2/P2RX3/P2RX4/PENK/PRKCG/PTEN/RET/RPS6KB1/SCN9A/SLC1A1/SLC6A2/TAC1/TACR1/THBS1/TSPO/UCN/VDAC1	35
RESPONSE TO MECHANICAL STIMULUS	65/1834	202/17949	8.70538270634488e-18	2.58363322463307e-16	1.07671838736371e-16	AKT1/ANGPT2/AQP1/ASIC2/BACE1/BAG3/BGLAP/CASP1/CASP8/CHI3L1/CNTNAP2/CSRP3/CTNNB1/CXCL12/CXCR4/DCN/DRD2/EDN1/EGFR/ENDOG/FADD/FAS/FYN/GDF5/HDAC4/HTR2A/HTT/IL13/IL1B/JUP/KCNA5/MAG/MAP1B/MAPK14/MAPK3/MAPK8/MBD2/MMP7/MPO/MYD88/NFKB1/NFKBIA/NPPA/NTRK1/P2RX3/P2RY1/PIEZO1/PIK3CA/PKD1/PPARG/PSPH/PTGER4/PTK2B/PTN/RAC1/RPS6KB1/SCN1A/SLC2A1/SLC8A1/SMPD2/SOST/THBS1/TLR4/TXNIP/UCN	65
POSITIVE REGULATION OF LEUKOCYTE CELL CELL ADHESION	71/1834	234/17949	9.81058350607832e-18	2.89441238824299e-16	1.20623430962308e-16	ADA/AGER/AIF1/AKT1/ALOX5/CAV1/CCL2/CCL5/CCR2/CCR7/CD24/CD28/CD44/CD47/CD55/CDC42/DPP4/EPO/FADD/FOXP3/FYN/GLI2/GRAP2/HAS2/HLA-A/HLA-DRA/HLA-DRB1/HMGB1/HSPD1/ICAM1/IFNG/IGF1/IGF2/IL18/IL1A/IL1B/IL23A/IL2RA/IL4/IL6/IL7/ITGB2/ITPKB/LEP/LGALS1/LILRB1/NCK2/NLRP3/NOD2/PAK1/PDPK1/PIK3CA/PTPN22/PTPN6/PTPRC/PYCARD/RAC1/RUNX1/SELE/SHH/SIRPA/SLC7A1/SOX4/TFRC/THY1/TNF/TNFRSF14/TRAF6/VCAM1/XBP1/ZP3	71
NEGATIVE REGULATION OF KINASE ACTIVITY	77/1834	267/17949	1.05483110390493e-17	3.09375757886469e-16	1.28931058768318e-16	ABL1/ADIPOQ/ADORA2A/AGT/AKT1/APC/APOE/CASP3/CAV1/CDKN1A/CDKN1B/CDKN2A/CDKN2D/CHORDC1/CHP1/CIB1/CIT/DTNBP1/DUSP2/DUSP26/DUSP8/DVL1/EPHB2/FBXO7/FOXA2/GBA/GNAQ/GSTP1/HSPB1/IFNG/IGF1R/IL1B/INPP5K/LRP6/MAPK8IP1/MAPT/MIDN/MVP/NPM1/NPPA/NUP62/PARK7/PDPK1/PIK3CB/PLK1/PPP1R1B/PRDX3/PRKAR1A/PRKAR1B/PRKAR2A/PRKCD/PSEN1/PTEN/PTPN22/PTPN6/PTPRC/PYCARD/RB1/RGS2/RGS4/SH3BP5/SIRT1/SLC8A1/SLC8A3/SMPD1/SNCA/SNX6/S…	77
MICROGLIAL CELL ACTIVATION	29/1834	47/17949	1.10684398436005e-17	3.22732403860772e-16	1.3449738535714e-16	AGER/AIF1/APP/ATM/CCL3/CLU/CTSC/CX3CL1/FPR2/GRN/IFNG/IL13/IL33/IL4/IL6/ITGAM/ITGB2/LDLR/LRRK2/MAPT/MMP8/PTPRC/SNCA/SPHK1/SYT11/TLR2/TNF/TREM2/TYROBP	29
ORGANIC HYDROXY COMPOUND BIOSYNTHETIC PROCESS	74/1834	251/17949	1.1903419002308e-17	3.45060739218068e-16	1.43802626135593e-16	ACACA/AKR1B1/APOA1/APOB/APOE/ASAH1/ASIP/BMP2/CTNS/CYP11B1/CYP27B1/CYP3A4/DBH/DDC/DGKQ/DHDDS/FASN/FGF1/FGF2/G6PD/GBA/GCH1/GPER1/GPR37/HSD17B10/HSD17B7/HSD3B7/IFNG/IP6K2/ISYNA1/ITPKB/LEP/MAS1/NFKB1/NR4A2/NUS1/OPN3/P2RY1/P2RY6/PAH/PARK7/PDXK/PGP/PLEK/PNMT/PRKAA1/PRKAA2/PSAT1/PTH/PTK2B/QDPR/RAN/REST/SCD/SEC14L2/SIRT1/SLC27A2/SLC6A3/SLC7A11/SNCA/SOD1/SP1/SPHK1/SPR/SREBF1/TGFB2/TH/TM7SF2/TNF/TPH2/TRPC1…	74
CELLULAR RESPONSE TO AMYLOID BETA	27/1834	41/17949	1.2682284831002e-17	3.65513711950151e-16	1.52326317349547e-16	ADRB2/AGER/APP/ATP1A3/BACE1/BCL2L11/CACNA1A/CD36/CDK5/FCGR2B/FPR2/FYN/GRM5/GSK3B/ICAM1/IGF1/IGF1R/LGMN/LRP1/NGFR/PARP1/PRNP/PSEN1/SNX6/TLR4/TREM2/VCAM1	27
REGULATION OF SIGNALING RECEPTOR ACTIVITY	62/1834	188/17949	1.28521559196216e-17	3.6828074376571e-16	1.53479466335954e-16	ACE2/ADAM17/ADH7/ADORA1/ADRB2/APP/ARC/CACNG5/CALCR/CAPN1/CCL2/CCR2/CDK5/DAPK1/DLG1/DLG2/DLG4/DLGAP3/DLGAP4/EDN1/EGF/EPHB2/ESR2/FBXW7/FCGR2B/GRIA2/GRIN1/GRIN2A/GRIN2B/HDAC1/HDAC2/HDAC6/HFE/HIF1A/HOMER1/IFNG/IL10/LRPAP1/LY6E/LY6G6D/MEF2C/NCAPG2/NCK2/NEFL/NPTX2/OPRM1/P2RY1/PHLDA2/PINK1/PPARA/PPARG/PPARGC1A/PRKCD/PSEN1/PTEN/PTK2B/RGS9/SERPINE1/SNX6/TAL1/TNF/ZGPAT	62
NEGATIVE REGULATION OF TRANSFERASE ACTIVITY	82/1834	296/17949	1.3064370988905e-17	3.7222259286103e-16	1.55122215531419e-16	ABL1/ADIPOQ/ADORA2A/AGT/AKT1/APC/APOE/BAG5/CASP3/CAV1/CDKN1A/CDKN1B/CDKN2A/CDKN2D/CHORDC1/CHP1/CIB1/CIT/DTNBP1/DUSP2/DUSP26/DUSP8/DVL1/EIF4A2/EPHB2/FBXO7/FOXA2/GBA/GNAQ/GSK3B/GSTP1/HSPB1/IFNG/IGF1R/IL1B/INPP5K/LRP6/MAPK8IP1/MAPT/MIDN/MVP/NPM1/NPPA/NUP62/PARK7/PDPK1/PIK3CB/PLK1/PPARG/PPP1R1B/PRDX3/PRKAR1A/PRKAR1B/PRKAR2A/PRKCD/PSEN1/PTEN/PTPN22/PTPN6/PTPRC/PYCARD/RB1/RGS2/RGS4/SH3BP5/SIRT1/SLC8A1/…	82
POSITIVE REGULATION OF NERVOUS SYSTEM DEVELOPMENT	76/1834	263/17949	1.51820101955171e-17	4.30099447925275e-16	1.79242153863342e-16	AMIGO2/ASCL1/ASIC2/BDNF/BIN1/BMP2/CDKL5/CLSTN3/CTNNB1/CUX1/CX3CL1/CX3CR1/CXCL12/CXCR4/DBN1/DBNL/DICER1/DNM1L/DRD2/E2F1/EEF2K/EPHB1/EPHB2/FN1/GJC2/GPER1/HDAC1/HDAC2/HIF1A/IFNG/IL1B/IL6/L1CAM/LIF/LIG4/LINGO2/LPAR3/LRP1/LRP2/LRP8/LTA/MACF1/MAG/MAP1B/MAP3K13/MAP6/MAPT/MEGF8/MME/MTOR/NEFL/NGF/NGFR/NTRK1/NTRK2/OPA1/OPRM1/PAK1/PLAG1/PLXNA2/PLXNA4/PPARG/PTN/RHEB/SEMA5A/SERPINF1/SHH/SKIL/TGFB1/TLR2/TNF/TN…	76
PHOSPHATIDYLINOSITOL 3 KINASE SIGNALING	55/1834	154/17949	1.55136758535005e-17	4.37012360483352e-16	1.82123081384537e-16	AGT/AKT1/ANGPT1/BECN1/CAT/CCL5/CD28/CSF3/DCN/EDN1/EGF/EGFR/EPO/ERBB2/ERBB3/F2/F2R/F2RL1/FGF2/FN1/FYN/GPER1/HCLS1/HGF/HTR2A/IGF1/IGF1R/IL18/INS/INSR/KDR/KLF4/LEP/MAPK1/MAPK3/MYOC/NEDD4/NTF3/NTRK1/NTRK2/PIK3C2B/PIK3CA/PIK3CB/PIK3CD/PIK3CG/PPARD/PTEN/PTPN6/SIRT1/SIRT2/TGFB2/TNF/TPTE2/TSC2/UBE3A	55
POSITIVE REGULATION OF NEURON APOPTOTIC PROCESS	31/1834	54/17949	1.5945393812729e-17	4.46650188484646e-16	1.8613960606935e-16	ASCL1/ATF2/ATF4/ATM/BACE1/BAX/BCL2L11/CASP3/CCL3/CDC42/CDK5/CDK5R1/CTNNB1/DDIT3/FASLG/FBXW7/FOXO3/GRN/HDAC4/ITGAM/MAP3K11/MCL1/NQO1/NQO2/PIN1/PITX3/PRNP/TGFB2/TNF/TP53/TYROBP	31
VESICLE MEDIATED TRANSPORT IN SYNAPSE	63/1834	194/17949	1.67275766754913e-17	4.65942443039103e-16	1.94179572816347e-16	ADORA2A/ARC/ATAD1/BACE1/CADPS2/CDK5/CDK5R1/CEL/CHRNA5/CNR1/CPLX1/DDC/DGKQ/DNAJC5/DNAJC6/DNM1L/DNM3/DRD2/DRD3/DRD4/DTNBP1/DVL1/FMR1/GAK/GIT1/GSK3B/HTR1B/HTR2A/LRRK2/MX2/NCS1/P2RX1/P2RY1/PICALM/PLD1/PLD2/PRKAR1B/PRKCG/PSEN1/PTEN/RAB3B/RAB8A/RAP1B/ROCK1/SH3GL2/SLC17A6/SLC18A2/SLC2A4/SNAP23/SNAP25/SNCA/SNCB/SNCG/STX1B/STXBP1/SYN3/SYNJ1/SYP/SYT11/TH/TOR1A/TRIM9/UNC13C	63
NEGATIVE REGULATION OF INFLAMMATORY RESPONSE	56/1834	160/17949	2.27966550945634e-17	6.31467346119406e-16	2.631613868811e-16	ADA/ADCYAP1/ADIPOQ/ADORA1/ALOX5/APOA1/APOE/CD200/CD200R1/CNR2/CX3CL1/FCGR2B/FOXP3/FPR2/GBA/GHSR/GIT1/GPER1/GPR17/GPX1/GRN/GSTP1/HAMP/HGF/HLA-DRB1/IGF1/IL10/IL13/IL2RA/IL4/INS/KLF4/LDLR/MEFV/MFHAS1/NDFIP1/NFKB1/NLRP3/NOD2/NT5E/PPARA/PPARD/PPARG/PRKCD/PROC/PTGER4/PTPRC/RB1/SERPINF1/SIRPA/SOCS3/SOD1/SYT11/TNFAIP8L2/TNFRSF1B/VPS35	56
RESPONSE TO NUTRIENT	57/1834	165/17949	2.35883770358897e-17	6.49788109949978e-16	2.70796488914488e-16	ADA/ADIPOQ/ALAD/APAF1/APOA1/ARG1/ASCL1/BCHE/BECN1/BGLAP/CASR/CAT/CDKN2D/CNR1/CYBB/CYP1A1/CYP27B1/DNMT3B/EEF2/EGFR/EPO/FGF23/FKBP1B/FOXA2/GSTP1/HAMP/HMOX1/HSF1/LEP/LTA/MAP1B/MED1/MT-CYB/MTHFR/MTOR/NOD2/NQO1/OGG1/PENK/PPARD/PPARG/PTEN/PTH/PTN/RPS6KB1/SLC16A1/SLC6A4/SLC8A1/SOD2/SPP1/SST/TSPO/TYMS/TYR/VCAM1/VDR/XBP1	57
REGULATION OF PROTEIN BINDING	63/1834	196/17949	2.96456139067801e-17	8.12159510654976e-16	3.38464093996437e-16	ABL1/ACE/ACTB/ADIPOQ/ADRB2/AKT1/AMFR/ANGPT1/APOE/APP/BAX/BDNF/BMP2/CARD16/CAV1/CDC42/CDK5/CDKN1A/CRK/CRMP1/CSF3/CTSZ/DTNBP1/DVL1/FKBP1A/GCG/GSK3B/HDAC4/HFE/HIP1R/HIPK2/HSF1/IDE/IL10/LRP1/LRPAP1/LRRK2/MAP2/MAPK3/MAPK8/MARK2/MMP9/NES/NMD3/PARK7/PHLDA2/PIN1/PKD1/PLK1/PLK2/PPARA/PRKACA/PRKCD/PSEN1/RAN/ROCK1/SORL1/STUB1/TAF1/TMBIM6/TRIB3/WNT5A/ZFPM1	63
RESPONSE TO COPPER ION	27/1834	42/17949	3.20622804496632e-17	8.73565739464593e-16	3.64054884139402e-16	AOC1/APP/AQP1/ATP7A/BACE1/BECN1/CYP1A1/CYP1A2/DAXX/HSF1/ICAM1/IL1A/MAP1LC3A/MT1A/MT1B/MT1E/MT2A/MT3/MT4/MT-CYB/NFE2L2/PAM/PARK7/PRNP/SNCA/SOD1/SOD3	27
SEQUESTERING OF CALCIUM ION	47/1834	119/17949	3.45149648098114e-17	9.35280513813695e-16	3.89774259351074e-16	ABL1/ANK2/APLNR/ATG5/BAX/CALR/CCL3/CCR5/CCR7/CD19/CX3CL1/DDIT3/DRD1/DRD2/F2/F2R/FASLG/FGF2/FKBP1A/FKBP1B/GPER1/GSTM2/GSTO1/HSP90B1/HTR2A/HTT/IL13/ITPR1/ITPR3/MCOLN1/NOL3/NOS1/P2RY6/PDPK1/PRKACA/PSEN1/PTK2B/PTPN6/PTPRC/SLC8A1/SLC8B1/SNCA/THY1/TPCN2/TRPC1/TRPM2/TRPV1	47
REGENERATION	62/1834	192/17949	4.11428607025203e-17	1.10885569439333e-15	4.62110993039972e-16	ANGPT2/APOA1/APOD/BCL2/BIN3/CDKN1A/CDKN1B/CEBPB/CNTF/CXCL12/EGFR/EZH2/FKBP1B/GAP43/GLI1/GPX1/GRN/GSTP1/HAMP/HFE/HGF/HMOX1/IGF1/IGF2R/IL10/IL6/INPP5F/KLF4/KLK6/KREMEN1/LAMB2/LGR6/LRP1/MAG/MAP1B/MED1/MT-CYB/MTR/NEFL/NNMT/NR0B2/PCNA/PHB/PPARD/PPARG/PRRX1/PTEN/PTN/PTPRU/REG1A/RGMA/RTN4R/RUNX1/SGCA/SOX2/SPP1/THY1/TSPO/TYMS/UCP2/ULK1/WNT1	62
REGULATION OF PEPTIDYL SERINE PHOSPHORYLATION	52/1834	143/17949	4.84587504328897e-17	1.29900714870101e-15	5.41355819776595e-16	AKT1/ANGPT1/APP/AVP/AXIN1/BAX/BCL2/BDNF/BRAF/CALCR/CAV1/CD44/CNKSR3/CSF3/DDIT4/EGFR/EIF4G1/GCG/HCLS1/HDAC6/HGF/HSP90AA1/IFNG/IL6/INPP5F/INPP5K/LIF/MIF/NCK2/NGF/NOS1/NTF3/NTF4/NTRK2/PAK1/PARK7/PIK3CA/PINK1/PRKAA1/PRKD1/PTEN/RET/SNCA/TBK1/TCL1B/TFRC/TGFB1/TNF/TXN/UCN/VEGFA/WNT5A	52
POSITIVE REGULATION OF AUTOPHAGY	47/1834	120/17949	5.11918321944404e-17	1.36493302310952e-15	5.68830153401775e-16	ADRB2/AMBRA1/BAG3/BCL2L11/BECN1/BNIP3L/C9orf72/CALCOCO2/DAPK1/DCN/FBXO7/FOXO1/FOXO3/FYCO1/GSK3B/HIF1A/HMGB1/HMOX1/HTT/IFNG/IL4/KDR/LRRK2/MAPK3/MEFV/MTDH/NOD2/OPTN/PARK7/PIK3CB/PINK1/PLK2/PRKAA1/PRKAA2/PRKD1/ROCK1/SESN2/SESN3/SIRT1/TBK1/TFEB/TMEM59/TRIM13/TRIM27/TSC2/ULK1/VDAC1	47
POSITIVE REGULATION OF LEUKOCYTE PROLIFERATION	53/1834	148/17949	5.2402510965143e-17	1.3897814876181e-15	5.79185647509476e-16	ADA/AGER/AIF1/BCL2/BST1/CCL5/CCR2/CD24/CD28/CD38/CD55/CDKN1A/CSF1/CSF1R/EPO/FADD/FOXP3/HLA-A/HMGB1/IGF1/IGF2/IL13/IL18/IL1A/IL1B/IL23A/IL2RA/IL4/IL6/IL7/LEP/MAPK1/MAPK3/MEF2C/MIF/MYD88/NCK2/PELI1/PTH/PTPN22/PTPRC/PYCARD/SHH/SLC39A10/SLC7A1/TAC1/TFRC/TLR4/TLR9/TNFRSF4/TRAF6/VCAM1/ZP3	53
NEGATIVE REGULATION OF REACTIVE OXYGEN SPECIES METABOLIC PROCESS	33/1834	63/17949	6.22449380004448e-17	1.64208074534507e-15	6.8433031251951e-16	ATG5/BCL2/BECN1/CAV1/CD34/CRYAB/CTNS/FYN/G6PD/GLA/HDAC6/HIF1A/HK2/HP/IL10/INS/KHSRP/MMP3/MT3/PARK7/PINK1/PPARA/ROCK2/SIRPA/SIRT2/SIRT3/SIRT5/SLC18A2/SLC30A10/TP53/TRAP1/TSPO/VDAC1	33
TRANSITION METAL ION HOMEOSTASIS	51/1834	139/17949	6.25944475182488e-17	1.6426100806631e-15	6.84550910808992e-16	ABCB6/ACO1/APP/ATOX1/ATP13A2/ATP7A/CP/CUL1/FLVCR1/FTH1/FTL/FTMT/FXN/HAMP/HEPH/HFE/HIF1A/HMOX1/HMOX2/IFNG/IREB2/LCN2/LTF/MT1A/MT1B/MT1E/MT2A/MT3/MT4/MYC/NDFIP1/NEDD8/NUBP1/PICALM/PRNP/S100A9/SKP1/SLC11A1/SLC11A2/SLC1A1/SLC25A28/SLC30A10/SLC39A10/SLC39A8/SLC40A1/SOD1/TF/TFR2/TFRC/TMPRSS6/XIAP	51
POSITIVE REGULATION OF CELL ACTIVATION	99/1834	405/17949	6.63989155904245e-17	1.73332457138145e-15	7.22355797054274e-16	ADA/AGER/AIF1/AKT1/BCL2/BST1/CAV1/CCL2/CCL3/CCL5/CCR2/CCR7/CD24/CD28/CD38/CD47/CD55/CDC42/CDKN1A/CTSC/DPP4/EPO/EXOSC6/F2RL1/FADD/FOXP3/FYN/GATA2/GLI2/GRAP2/HAMP/HLA-A/HLA-DRA/HLA-DRB1/HMGB1/HSPD1/IFNG/IGF1/IGF2/IL10/IL13/IL18/IL1A/IL1B/IL23A/IL2RA/IL33/IL4/IL6/IL7/ITGAM/ITGB2/ITPKB/LAMP1/LBP/LEP/LGALS1/LILRB1/LRRK2/MEF2C/MIF/MMP8/MYD88/NCK2/NLRP3/NOD2/PAK1/PDPK1/PELI1/PIK3CA/PLEK/PTPN22/PTPN6/PTP…	99
RESPONSE TO PURINE CONTAINING COMPOUND	52/1834	144/17949	6.84335807226907e-17	1.77713454939237e-15	7.40613422952804e-16	ADIPOQ/ADORA2A/AHR/APEX1/APP/AQP1/AQP9/CASP1/DGKQ/DNMT3B/EEF2K/GSTM2/HCN1/HCN2/HDAC2/HSP90B1/HSPA5/INPP5K/NDUFS4/NOX4/P2RX1/P2RX2/P2RX3/P2RX4/P2RX5/P2RX6/P2RX7/P2RY1/P2RY2/P2RY6/PENK/PER1/PIK3CG/PPARG/PPARGC1A/PRKAA1/PTEN/PTK2B/RAP1B/REN/SLC6A3/SLC6A4/SLC8A1/SLC8A3/SOD1/SREBF1/STAT1/TAF1/TRPM2/TRPV1/TYR/VGF	52
GLIAL CELL DEVELOPMENT	45/1834	112/17949	7.44123888376807e-17	1.92238430437656e-15	8.01145653480129e-16	ADORA2A/AGER/AKT1/APP/ASCL1/BACE2/CDK5/CDK6/CLU/CNTF/DICER1/EGFR/EIF2B1/EIF2B2/EIF2B3/EIF2B4/FA2H/FPR2/GRN/GSTP1/IFNG/IL6/LAMB2/LDLR/LRP1/MAG/MAPT/MT3/MYOC/NCSTN/NDRG1/NTRK2/PSEN1/PTEN/S100A9/SHH/SIRT2/SOD1/SOX4/TLR2/TLR4/TNF/TPPP/TREM2/VIM	45
REGULATION OF STRESS ACTIVATED PROTEIN KINASE SIGNALING CASCADE	60/1834	184/17949	7.87266472272247e-17	2.02335599523166e-15	8.43225185168429e-16	AGER/AKT1/APP/ARL6IP5/AXIN1/BMP2/CCR7/CDC42/COPS5/CYLD/DLG1/EGFR/EPHB1/F2RL1/FAS/FCGR2B/FOXO1/GSTP1/HGF/HIPK2/HMGB1/IGF1R/IL1B/LEP/MAP2K2/MAP3K11/MAP3K3/MAP3K5/MAP4K2/MAP4K4/MAPK1/MAPK3/MAPK8IP1/MECOM/MFHAS1/MMP8/MYC/MYD88/NOD2/NOX1/NPPA/PER1/PINK1/PTK2B/PTPN22/PYCARD/RIPK1/SERPINF2/SH3RF1/SIRPA/SPHK1/TAOK2/TGFB2/TLR4/TLR9/TNF/TRAF2/TRAF6/VEGFA/WNT5A	60
CHEMOKINE PRODUCTION	41/1834	95/17949	8.37755923295467e-17	2.13114848650571e-15	8.88147257027525e-16	ADAM17/ADCYAP1/ADIPOQ/AGER/AIF1/APOD/APP/CSF1R/EGR1/F2RL1/GSTP1/HIF1A/HMGB1/HMOX1/IFNG/IL10/IL17A/IL18/IL1B/IL33/IL6/IL7/KLF4/LBP/LRP1/MBP/MEFV/MUL1/MYD88/NOD2/PYCARD/S100A9/SIRPA/TLR2/TLR4/TLR9/TNF/TREM2/TRIM32/WNT5A/ZFPM1	41
REGULATION OF CALCIUM ION TRANSPORT INTO CYTOSOL	41/1834	95/17949	8.37755923295467e-17	2.13114848650571e-15	8.88147257027525e-16	ABL1/ANK2/APLNR/ATG5/BAX/BCL2/CALCR/CAV1/CD19/CX3CL1/DRD1/EPO/F2/F2R/FKBP1A/FKBP1B/FYN/GPER1/GRIN1/GSTM2/GSTO1/HTT/IL13/NOS1/P2RX2/P2RX3/P2RX4/P2RX5/P2RX7/P2RY6/PDPK1/PLA2G1B/PRKACA/PRNP/PTK2B/PTPN6/SLC8A1/SNCA/THY1/TMBIM6/TRPC1	41
RESPONSE TO CARBOHYDRATE	67/1834	221/17949	8.62880574008953e-17	2.1839200720856e-15	9.10139595561675e-16	ADCY5/ADIPOQ/AGER/ANGPT2/APOB/ATG7/CASP3/CASR/CAT/CMA1/EGR1/EIF2B1/EIF2B2/EIF2B3/EIF2B4/ENDOG/ERN1/FKBP1B/FOXA2/GCG/GIP/GJB6/GPER1/GSTP1/HIF1A/HLA-DRB1/HNF4A/ICAM1/IGF1R/LEP/LGALS1/LIN28A/LRP1/MAP1B/MAP2K6/NQO1/NR0B2/OPA1/P2RX2/P2RX3/PIK3CA/PLA2G6/POLG/PPARD/PPARGC1A/PRKAA1/PRKAA2/PRKACA/PTEN/PTK2B/RAC1/RAP1B/RPS6KB1/SARM1/SERPINF1/SESN2/SLC8A1/SOD2/SOX4/SREBF1/TH/THBS1/TRH/TXNIP/UCP2/VSNL1/XBP1	67
POSITIVE REGULATION OF APOPTOTIC SIGNALING PATHWAY	48/1834	126/17949	8.90957154917067e-17	2.24359210829116e-15	9.35007668158581e-16	AGT/APAF1/BAX/BCL2/BCL2L1/BCL2L11/BECN1/CAV1/CTSC/CYLD/DAPK3/DDIT3/DNM1L/FADD/FAF1/FAS/FBXW7/GPER1/HTRA2/MCL1/MSX1/NCK2/NGFR/NOX1/PARK7/PDIA3/PEA15/PRKCD/PRKRA/PTEN/PTPRC/PYCARD/RET/RIPK1/RIPK3/S100A9/SIAH1/SIRT1/SKIL/SOD1/THBS1/TIMP3/TNF/TP53/TP63/TRAF2/UBB/WWOX	48
POSITIVE REGULATION OF PEPTIDASE ACTIVITY	63/1834	200/17949	9.04888425037277e-17	2.26722295840998e-15	9.44855726539849e-16	AGER/AIFM1/APAF1/APH1B/APP/ARL6IP5/ARRB1/BAX/BCL2L11/CASP1/CASP8/CASP9/CAV1/CCK/CTSD/DAPK1/DDRGK1/F2R/FADD/FAS/FASLG/FN1/FYN/GPER1/GRIN1/GRIN2A/GRIN2B/GRN/HIP1R/HMGB1/HSF1/HSPD1/HTRA2/LGMN/MAP3K5/MAPT/MBP/MEFV/MUL1/MYC/NCSTN/NGF/NGFR/NLRP1/NLRP3/P2RX1/PDCD2/PICALM/PINK1/PPARG/PSENEN/PYCARD/REST/RIPK1/ROCK2/S100A9/SIRT1/SLC1A1/SNCA/STAT3/TNF/TRAF2/VCP	63
STEROID METABOLIC PROCESS	86/1834	329/17949	1.03154501199868e-16	2.5716417149127e-15	1.07172097562389e-15	ABCA1/ACACA/AGT/AGTR1/AKR1B1/APOA1/APOB/APOE/APP/ASAH1/BMP2/CAT/CEL/CYP11B1/CYP17A1/CYP1A1/CYP1A2/CYP1B1/CYP27B1/CYP2B6/CYP2C19/CYP2C9/CYP2D6/CYP2E1/CYP3A4/CYP3A5/DGKQ/DHRS11/EBPL/EGR1/EPHX2/ESR1/FASN/FDXR/FGF1/FGF23/G6PD/GAL/GBA/GBA2/GC/HSD17B10/HSD17B6/HSD17B7/HSD3B7/IFNG/IL4/LDLR/LEP/LGMN/LRP2/MED1/MT3/NFE2L1/NFKB1/NPC1/NPC2/NR0B2/NR1I2/PANK2/PON1/PPARD/PPARGC1A/PRKAA1/PRKAA2/RAN/REST/RXRA/SCD…	86
REGULATION OF PHOSPHATIDYLINOSITOL 3 KINASE SIGNALING	48/1834	127/17949	1.2923074820929e-16	3.20569408244538e-15	1.33595965941419e-15	AGT/ANGPT1/BECN1/CAT/CCL5/CD28/CSF3/DCN/EGF/EGFR/EPO/ERBB3/F2/F2R/F2RL1/FGF2/FN1/FYN/GPER1/HCLS1/HGF/IGF1/IGF1R/IL18/INS/INSR/KDR/KLF4/LEP/MAPK1/MAPK3/MYOC/NEDD4/NTF3/NTRK1/NTRK2/PIK3CA/PIK3CB/PIK3CD/PIK3CG/PPARD/PTEN/PTPN6/SIRT1/TGFB2/TNF/TSC2/UBE3A	48
ASTROCYTE DIFFERENTIATION	35/1834	72/17949	1.52921613412343e-16	3.77458992313833e-15	1.57304463197481e-15	ABL1/ADORA2A/AGER/APP/BACE2/BIN1/BMP2/CDK6/CNTF/EGFR/F2/FPR2/GPR37L1/GRN/IFNG/IL6/LAMB2/LDLR/LIF/LRP1/MAG/MAPK1/MAPK3/MAPT/MT3/PSEN1/S100A9/SHH/SOX6/STAT3/TAL1/TLR4/TNF/TREM2/VIM	35
CELLULAR RESPONSE TO EXTRACELLULAR STIMULUS	69/1834	235/17949	1.90748976876443e-16	4.6850955601278e-15	1.95249406457919e-15	ALB/AMBRA1/AOC1/ATF4/ATG5/ATG7/BCL2/BECN1/BGLAP/CASR/CBSL/CDKN1A/CYP27B1/DNM1L/EIF4G1/FAS/FGF23/FOXA2/FOXO1/FOXO3/GABARAP/GABARAPL2/GBA/GSTP1/HFE/HMOX1/HNRNPA1/HSPA5/HSPA8/ICAM1/LAMP2/LEP/LRRK2/MAP1LC3A/MAP1LC3B/MAP3K5/MAPK1/MAPK3/MAPK8/MED1/MTOR/NFE2L2/NR4A2/NUDT1/PENK/PIK3C2B/PPARA/PPARG/PPP1R9B/PRKAA1/PRKAA2/PRKD1/PTN/PTPRC/SESN2/SESN3/SIRT1/SLC2A1/SREBF1/TFEB/TP53/UCP2/ULK1/VCAM1/VDR/VPS41/WN…	69
REGULATION OF OXIDOREDUCTASE ACTIVITY	44/1834	110/17949	2.00177448001333e-16	4.89257233203258e-15	2.03895914527673e-15	ABL1/AGT/AGTR1/AKT1/APOE/ATP7A/CAV1/CNR1/CNR2/CYP27B1/DRD5/EDN1/EGFR/FCER2/FGF23/FTMT/FXN/GCH1/GDNF/GLA/HDAC6/HIF1A/HP/HSP90AA1/IFNG/IL13/IL1A/IL1B/INS/LEP/MT3/NFKB1/NOD2/NOS3/NUS1/PARK7/PIK3CB/PTK2B/RIPK3/SIRT3/SNCA/SPR/TNF/VDR	44
POSITIVE REGULATION OF LEUKOCYTE MIGRATION	49/1834	133/17949	2.09664219174833e-16	5.09944291124741e-15	2.1251715976951e-15	ADAM10/ADAM17/AGER/AIF1/APP/CALR/CCL3/CCL5/CCR2/CCR7/CSF1/CSF1R/CX3CL1/CX3CR1/CXCL12/CXCL8/DAPK2/DNM1L/EDN1/F2RL1/FADD/FPR2/HMGB1/ICAM1/IL23A/IL4/IL6/LBP/LGALS3/LGMN/MAPK1/MAPK3/MCU/P2RX4/PTK2B/PTN/PYCARD/RAC1/SERPINE1/SPN/STK39/THBS1/THY1/TNF/TNFRSF14/TREM2/VEGFA/WNT5A/ZP3	49
DOPAMINE METABOLIC PROCESS	25/1834	38/17949	2.12588306156609e-16	5.14546259464491e-15	2.14435010911163e-15	ATP7A/COMT/DBH/DDC/DRD1/DRD2/DRD3/DRD4/GCH1/GPR37/GRIN2A/HTR1A/ITGAM/ITGB2/MAOA/MAOB/NR4A2/PARK7/PDE1B/SLC6A3/SNCA/SNCAIP/SNCB/TGFB2/TH	25
MYELOID CELL DIFFERENTIATION	100/1834	419/17949	2.57367877351188e-16	6.19920887185035e-15	2.58349448203023e-15	ADIPOQ/APP/BGLAP/CA2/CASP3/CASP8/CASP9/CCL3/CCR7/CDC42/CDK6/CEBPB/CIB1/CREB1/CSF1/CSF1R/CSF2/CSF3/EPO/F2RL1/FADD/FASN/FBXW7/FLVCR1/FOXO3/G6PD/GABPA/GATA2/GBA/GPR55/HCLS1/HDAC1/HIF1A/HIPK2/HLA-DRB1/HMGB1/HSPA1A/HSPA1B/HSPA9/IFNG/IL17A/IL23A/IL4/IREB2/ISG15/ITPKB/KMT2A/LGALS3/LIF/LILRB1/LRRK1/LTF/MAPK14/MED1/MEF2C/MFHAS1/MMP9/MTOR/MYC/NCAPG2/NDFIP1/NFE2/NFKBIA/NOTCH2/PARP1/PDE1B/PIK3CD/PPARG/PRDX3/…	100
POSITIVE REGULATION OF PEPTIDYL SERINE PHOSPHORYLATION	43/1834	107/17949	3.58590422450637e-16	8.59582618432151e-15	3.58227476678925e-15	AKT1/ANGPT1/APP/AVP/AXIN1/BCL2/BDNF/BRAF/CALCR/CAV1/CD44/CSF3/EGFR/EIF4G1/GCG/HCLS1/HDAC6/HSP90AA1/IFNG/IL6/LIF/MIF/NGF/NOS1/NTF3/NTF4/NTRK2/PAK1/PARK7/PIK3CA/PINK1/PRKD1/RET/SNCA/TBK1/TCL1B/TFRC/TGFB1/TNF/TXN/UCN/VEGFA/WNT5A	43
AMINE TRANSPORT	40/1834	94/17949	3.61326406581128e-16	8.6199687235096e-15	3.59233606945932e-15	ACE2/ADORA1/ADORA2A/AQP9/ARG1/ARL6IP5/AVP/CCK/CHRNA4/CNR1/CXCL12/DDC/DRD1/DRD2/DRD3/DRD4/DTNBP1/FGF20/GDNF/GHSR/HRH3/HTR1B/HTR2A/LEP/P2RY1/PINK1/PSEN1/RAB3B/RGS2/RGS4/SLC18A2/SNCA/SNCG/STXBP1/SYT11/SYT17/TH/TOR1A/TRH/VIP	40
LEARNING	48/1834	130/17949	3.83460195350391e-16	9.10444063817643e-15	3.7942377224144e-15	ABCA7/APP/ARC/ATAD1/BCHE/CCK/CDK5/CLN3/CNTNAP2/CREB1/CTNS/DBH/DLG4/DRD1/DRD2/DRD3/DRD5/EPHB2/FGF13/FYN/GIT1/GPR88/GRIN1/GRIN2A/GRM5/HIF1A/HTT/INSR/LGMN/MTOR/NPTX2/NRGN/NTRK2/PAK6/PDE1B/PPP1R1B/PPP1R9B/PTN/SLC7A11/SLC8A3/SNAP25/SYNJ1/SYT11/TAC1/TH/TLR2/UCN/VDAC1	48
NEGATIVE REGULATION OF IMMUNE SYSTEM PROCESS	97/1834	403/17949	4.06269593679025e-16	9.59138923143078e-15	3.99717152085721e-15	A2M/ADA/ADCYAP1/ADIPOQ/ADORA1/AKT1/ANGPT1/APOA1/APOD/ARG1/ATM/CASP3/CCL2/CCL3/CCR2/CD200/CD200R1/CD47/CD55/CD59/CDK6/CEBPB/CNR1/CNR2/CRK/CX3CL1/CXCL12/DLG1/DPP4/DRD2/ERBB2/FADD/FBXO7/FBXW7/FCGR2B/FOXP3/GAL/GATA2/GPER1/GPNMB/GPR17/GPR55/GPX1/GRN/HFE/HLA-A/HLA-B/HLA-DRB1/HMGB1/HMOX1/HSPA9/HTRA1/IL10/IL17D/IL2RA/IL33/IL4/INS/LAG3/LDLR/LGALS3/LILRB1/LTF/MIF/MUL1/MYC/NBL1/NDFIP1/NOD2/PAWR/PELI1/PGLYRP…	97
EPITHELIAL CELL PROLIFERATION	101/1834	428/17949	4.07816790425857e-16	9.59138923143078e-15	3.99717152085721e-15	ADAM17/AGTR1/AKT1/ALOX5/ANG/APLN/APLNR/APOA1/APOE/AR/ARG1/ATF2/ATP7A/BAX/BMP2/CASK/CAV1/CAV2/CCL2/CCL26/CCR3/CD34/CDC42/CDK6/CEBPB/CXCL12/DLG1/EGF/EGFR/ERBB2/ERN1/ESR1/FBXW7/FGF1/FGF2/FGF9/FST/GATA2/GDF5/GHSR/GLI1/GPX1/GRN/HAS2/HGF/HIF1A/HMGB1/HMOX1/HTRA1/IGF1/IGF2/IL10/IL6/KDR/KLF9/LEP/LGR5/MAPK1/MED1/MEF2C/MTOR/MYC/NCSTN/NGFR/NOD2/NOTCH2/NR4A1/PDPK1/PIK3CD/PPARD/PPARG/PRKD1/PRL/PROK2/PSEN1/PTEN…	101
NEGATIVE REGULATION OF EXTRINSIC APOPTOTIC SIGNALING PATHWAY	42/1834	103/17949	4.23691820069624e-16	9.91796908388331e-15	4.13327231439307e-15	AKT1/AR/BCL2/BCL2L1/CASP8/CSF2/FADD/FAIM2/FAS/FASLG/FGB/FGG/FYN/GDNF/GPX1/GSK3B/GSTP1/HGF/HMOX1/HSPA1A/HSPA1B/HTT/ICAM1/IGF1/IL1A/IL1B/IL4/IL7/LGALS3/MCL1/NOL3/NOS3/PARK7/PEA15/PRDX2/RIPK1/RPS6KB1/SERPINE1/SH3RF1/THBS1/TNF/TRAF2	42
CELLULAR IRON ION HOMEOSTASIS	34/1834	70/17949	4.27896279799201e-16	9.96958341625616e-15	4.15478237247232e-15	ABCB6/ACO1/ATP13A2/CP/CUL1/FLVCR1/FTH1/FTL/FTMT/FXN/HAMP/HEPH/HFE/HIF1A/HMOX1/HMOX2/IFNG/IREB2/LCN2/LTF/MYC/NDFIP1/NEDD8/NUBP1/SKP1/SLC11A1/SLC11A2/SLC39A8/SLC40A1/SOD1/TF/TFR2/TFRC/TMPRSS6	34
NEUROTRANSMITTER SECRETION	53/1834	155/17949	5.13356368289899e-16	1.19050923362485e-14	4.96139765485562e-15	ADORA2A/BACE1/CADPS2/CASK/CDK5/CHAT/CHRNA5/CHRNB4/CNR1/CPLX1/DNAJC5/DNM1L/DRD2/DTNBP1/DVL1/FMR1/GAD1/GAD2/GIT1/GPER1/GRM4/GSK3B/HCRT/HRH3/HSPA8/HTR1B/HTR2A/LRRK2/MEF2C/NCS1/P2RX1/P2RY1/PRKCG/PSEN1/RAP1B/RHOT1/RPH3A/SLC18A2/SLC18A3/SNAP23/SNAP25/SNCA/SNCAIP/SNCG/STX1B/STXBP1/STXBP3/SYN3/SYNJ1/SYP/SYT11/TRIM9/UNC13C	53
MONONUCLEAR CELL DIFFERENTIATION	98/1834	411/17949	5.5041537226375e-16	1.27054215097549e-14	5.29493150511034e-15	ABL1/ADA/ADAM17/AGER/ATG5/ATM/ATP7A/BAX/BCL2/CCR2/CCR7/CD19/CD28/CDK6/CEBPB/CSF1/CSF1R/CSF2/CTSL/DNAJB9/EGR1/ERBB2/EZH2/F2RL1/FADD/FASN/FBXO7/FCGR2B/FOXP3/GBA/GLI2/HDAC4/HDAC9/HLA-B/HLA-DRA/HLA-DRB1/HMGB1/IFNG/IL10/IL18/IL1A/IL1B/IL23A/IL27/IL2RA/IL4/IL6/IL7/ITPKB/KLF6/LAG3/LEP/LGALS1/LIG4/LILRB1/MED1/MTOR/MYC/NDFIP1/NLRP3/NOTCH2/NTRK1/PDE1B/PGLYRP2/PGLYRP3/PIK3CD/PPARG/PRDX2/PSEN1/PTGER4/PTK2B/P…	98
TEMPERATURE HOMEOSTASIS	56/1834	171/17949	6.8134832587734e-16	1.56154769165823e-14	6.5076849775864e-15	ACHE/ADAM17/ADCYAP1/ADIPOQ/ADORA1/ADRB2/ALDH1A1/APC/APLN/ARNTL/ATF4/CAV1/CCR2/CD36/CEBPB/CNR1/CXCR4/DBH/DDIT3/DECR1/DRD2/EGR1/EHMT1/ESRRG/FOXO1/GPR3/GPX1/HCRT/HSF1/HTR2A/IGF1R/IL13/IL18/IL1A/IL1B/IL4/KDM6B/LCN2/LEP/MAP2K6/MFN2/PHOX2B/PPARGC1A/PRKAB1/PTGES/PTGS2/RB1/RHEB/SCD/STAT3/TLR4/TNF/TRPM2/UCP1/UCP2/VEGFA	56
AMYLOID BETA METABOLIC PROCESS	33/1834	67/17949	6.82746483717398e-16	1.56154769165823e-14	6.5076849775864e-15	ABCA7/ACE/ADAM10/APH1B/APOE/BACE1/BACE2/BECN1/BIN1/CASP3/CLU/DYRK1A/IDE/IFNG/IGF1/MME/NCSTN/NTRK2/PICALM/PIN1/PRNP/PSEN1/PSEN2/PSENEN/REN/ROCK1/ROCK2/RTN1/SLC2A13/SORL1/SP1/TMED10/TNF	33
POSITIVE REGULATION OF PEPTIDE SECRETION	52/1834	151/17949	6.89995416059752e-16	1.57092107053604e-14	6.54674814372483e-15	ACHE/ADCYAP1/ADORA1/ADORA2A/ANG/APBB1/APLN/ATP13A2/CASR/CD2AP/CD38/DNM1L/DRD2/EGFR/F2RL1/FFAR1/FGB/FGG/GCG/GIP/GLUD1/GPER1/GRP/HCAR2/HFE/HIF1A/HLA-DRB1/IGF1/IL13/IL1A/INS/LRP1/MCU/NR0B2/PLA2G1B/PLA2G6/PPARD/PPID/RAC1/SIRT3/SOX4/TARDBP/TFR2/TGFB1/TGFB2/TLR2/TLR4/TMED10/TREM2/TRH/UCN/VSNL1	52
LONG TERM SYNAPTIC POTENTIATION	37/1834	83/17949	7.3838097825668e-16	1.67343979890355e-14	6.97399067501764e-15	ABL1/ADORA1/ADORA2A/AGER/APOE/APP/ARC/CALB1/CALB2/CREB1/CX3CR1/DRD2/EPHB2/GIP/GRIN2A/GRIN2B/GRIN2C/GRIN2D/GSK3B/INS/ITPR3/LGMN/MAPK1/MME/NCSTN/NRGN/NTRK2/PLK2/PTEN/PTK2B/PTN/SCGN/SLC1A1/SLC8A3/SNAP25/SQSTM1/TYROBP	37
MONOAMINE TRANSPORT	36/1834	79/17949	7.6596989183692e-16	1.72811125823479e-14	7.2018317051016e-15	ACTB/ADORA2A/CHRNA4/CNR1/CXCL12/DRD1/DRD2/DRD3/DRD4/DTNBP1/FGF20/GDNF/GHSR/HRH3/HTR1A/HTR1B/HTR2A/LILRB1/MAOB/NOS1/P2RX1/P2RY1/PARK7/PINK1/RAB3B/SLC18A2/SLC22A1/SLC6A2/SLC6A3/SLC6A4/SNCA/SNCG/SYT11/SYT17/TOR1A/VIP	36
REGULATION OF OXIDATIVE STRESS INDUCED INTRINSIC APOPTOTIC SIGNALING PATHWAY	21/1834	28/17949	8.2535021645852e-16	1.85369197264062e-14	7.72518410284077e-15	AKT1/BAG5/FBXW7/GPX1/HIF1A/HSPB1/HTRA2/INS/MCL1/NFE2L2/NOL3/NOX1/P4HB/PARK7/PARP1/PINK1/SIRT1/SOD1/SOD2/TRAP1/UBQLN1	21
POSITIVE REGULATION OF SMOOTH MUSCLE CELL PROLIFERATION	40/1834	96/17949	8.71206140041063e-16	1.94790754002006e-14	8.11782355648364e-15	AIF1/AKR1B1/AKT1/CCL5/CX3CL1/DNMT1/EDN1/EGFR/ERN1/FGF2/FGF9/HDAC4/HMOX1/HTR1B/IGF1/IL10/IL13/IL18/IL6/MAP3K5/MEF2D/MFN2/MMP2/MMP9/MTOR/MYD88/NOX1/NQO2/P2RY6/PAK1/PHB/PPARGC1A/RPS6KB1/SERPINF2/SMPD3/STAT1/TGM2/THBS1/TNF/TRAF6	40
REGULATION OF BLOOD PRESSURE	57/1834	177/17949	8.77724238174608e-16	1.95372011229402e-14	8.14204720938288e-15	ACE/ACE2/ADIPOQ/ADORA1/ADRB2/AGT/AGTR1/APLN/AR/ASIC2/ATP6AP2/AVP/CALCA/CD34/CMA1/CNR1/CTSZ/CYP11B1/DRD2/DRD3/DRD5/EDN1/F2R/F2RL1/GCH1/GLP1R/GPR37L1/HMOX1/KLK2/KLK3/LEP/MME/NOS1/NOS2/NOS3/NOX1/NPPA/NPPB/NPY/P2RX1/P2RX2/P2RX4/POMC/PPARA/PPARG/PTGS2/REN/RENBP/SERPINF2/SGK1/SOD1/SOD2/STK39/TAC1/TPM1/UCN/UTS2R	57
RESPONSE TO RADIATION	103/1834	446/17949	9.75807531839654e-16	2.15626228058344e-14	8.98613326128256e-15	ABCA7/AKT1/ALAD/ANGPT2/APP/AQP1/ASIC2/ATF4/ATM/ATR/BACE1/BAX/BCL2/BRCC3/CARD16/CASP3/CASP9/CAT/CCK/CDK5/CDKN1A/CDKN2D/CLOCK/CNGA1/CREB1/CRY1/CRY2/CRYAB/CTNS/CXCL12/DBH/DNMT3B/DRD1/DRD2/DRD3/EGFR/EGR1/FMR1/GNAQ/GPR88/GPX1/GRIN1/GRIN2A/HAMP/HIF1A/HSF1/HSPA5/ICAM1/LIG4/MAP2K7/MAPK10/MAPK14/MAPK8/MC1R/MME/MMP1/MMP2/MMP3/MMP9/MTA1/MT-ND3/MTOR/MYC/NEDD4/NOX4/NPM1/NTRK1/NUCKS1/OGG1/OPN1MW/OPN1MW2/OPN3/O…	103
REGULATION OF PEPTIDE HORMONE SECRETION	63/1834	209/17949	9.77367178924704e-16	2.15626228058344e-14	8.98613326128256e-15	ABCC8/ADCY5/ADCYAP1/ALOX5/APLN/ARNTL/CACNA1A/CASR/CCL5/CD38/CLOCK/CNR1/DPP4/DRD2/EGFR/FFAR1/FGB/FGG/FKBP1B/FOXA2/GCG/GHSR/GIP/GLP1R/GLUD1/GPER1/GRP/HFE/HIF1A/HLA-DRB1/HNF4A/IFNG/IL1B/IL6/INS/ITPR1/ITPR3/KCNA5/LEP/LRP1/MCU/MIDN/MTNR1B/NOS2/NR0B2/PLA2G6/PPARD/RAC1/REST/SIRT3/SLC16A1/SLC2A1/SLC8B1/SNAP25/SOX4/SREBF1/TARDBP/TFR2/TNF/TRH/UCN/UCP2/VSNL1	63
CELL CHEMOTAXIS	80/1834	305/17949	9.96957231513939e-16	2.18979240366894e-14	9.1258686529493e-15	ADAM10/ADAM17/AGTR1/AIF1/ALOX5/BST1/CALCA/CALR/CCL2/CCL26/CCL3/CCL5/CCR2/CCR3/CCR5/CCR7/CNR2/CRK/CSF1/CSF1R/CX3CL1/CX3CR1/CXADR/CXCL12/CXCL8/CXCR4/DAPK2/DNM1L/DPEP1/DPP4/EDN1/EPHB1/F2RL1/FGF1/FGF18/FGF2/FPR2/GBF1/GSTP1/HGF/HMGB1/HSD3B7/HSPB1/IL10/IL23A/IL4/IL6/ITGB2/KDR/LBP/LGALS3/LGMN/MAPK1/MAPK3/MCU/MIF/NBL1/NOD2/NR4A1/P2RX4/PIK3CD/PIK3CG/PLA2G1B/PPBP/PRKCD/PRKD1/PTK2B/PTN/RAC1/S100A9/SEMA5A/SE…	80
CELLULAR RESPONSE TO ABIOTIC STIMULUS	84/1834	329/17949	1.05334929021997e-15	2.3035085794021e-14	9.59977607984407e-15	AKR1B1/AKT1/AQP1/ASCL1/ATF4/ATM/ATR/BAG3/BAX/CARD16/CASP1/CASP3/CASP8/CASP9/CDKN1A/CHP1/CLN3/CLOCK/CNGA1/CRY1/CRY2/CRYAB/EGFR/EGR1/EPO/FADD/FAS/FMR1/GPR88/HAMP/HDAC4/HSF1/HSPA5/IL13/IL1B/LIG4/MAG/MAPK14/MAPK3/MAPK8/MC1R/MCOLN1/MME/MMP1/MMP2/MMP3/MMP7/MMP9/MYC/MYD88/NEDD4/NFKB1/NOX1/NOX4/NPM1/NUCKS1/OPN1MW/OPN1MW2/OPN3/OPN4/PARP1/PCNA/PIEZO1/PIK3CA/PPID/PRKCD/PTEN/PTGER4/PTN/RAC1/RAD51/REST/SCN2A/…	84
MYELOID LEUKOCYTE DIFFERENTIATION	62/1834	204/17949	1.07302356606806e-15	2.33628624472286e-14	9.73637563511078e-15	ADIPOQ/APP/BGLAP/CA2/CASP8/CCL3/CCR7/CDC42/CDK6/CEBPB/CREB1/CSF1/CSF1R/CSF2/CSF3/F2RL1/FADD/FASN/FBXW7/GATA2/GBA/GPR55/HCLS1/HLA-DRB1/IFNG/IL17A/IL23A/IL4/IREB2/LIF/LILRB1/LRRK1/LTF/MAPK14/MED1/MMP9/MTOR/MYC/NDFIP1/NOTCH2/PARP1/PDE1B/PIK3CD/PPARG/PSEN1/RB1/RIPK1/RUNX1/SBNO2/SIRT1/TAL1/TF/TFRC/TGFB1/TLR2/TLR4/TNF/TRAF6/TREM2/TYROBP/VEGFA/ZFPM1	62
RESPONSE TO NICOTINE	26/1834	43/17949	1.1079644162978e-15	2.40187416506993e-14	1.0009710561885e-14	AVP/BCL2/CASP3/CHRNA4/CHRNA5/CHRNB3/CNR1/CREB1/DRD2/EDN1/HDAC2/HMOX1/IL13/MAPK1/MSX1/NFKB1/NTRK1/PENK/PPARA/PPP1R1B/PPP1R9B/SLC6A3/SLC7A11/TH/TNF/VCAM1	26
ALCOHOL METABOLIC PROCESS	91/1834	373/17949	1.3956621081249e-15	3.01245509571895e-14	1.25542811639943e-14	ABCA1/ACACA/ADH1B/ADH1C/ADH4/ADH7/AKR1A1/AKR1B1/ALDH1A1/ALDH2/APOA1/APOB/APOE/APP/ASAH1/BMP2/CAT/CEL/COQ2/CYP11B1/CYP1A1/CYP1A2/CYP1B1/CYP27B1/CYP2C9/CYP2D6/CYP3A4/CYP3A5/DBH/DGKQ/DHDDS/EPHX2/FASN/FDXR/FGF1/FGF2/G6PD/GBA/GBA2/GCH1/GK5/GPER1/HSD17B7/IGF1/IL4/INPP5K/IP6K2/ISYNA1/ITPKB/LDLR/LEP/MAS1/MOGAT3/MT3/NFE2L1/NFKB1/NPC1/NPC2/NR0B2/NUS1/P2RY1/P2RY6/PARK7/PGP/PLB1/PLEK/PON1/PPARD/PRKAA1/PRKAA2…	91
PHENOL CONTAINING COMPOUND METABOLIC PROCESS	42/1834	106/17949	1.44138487477486e-15	3.09773490759804e-14	1.29096812287004e-14	AKR1B1/ASIP/ATP7A/BCL2/COMT/CRYM/CTNS/CTSK/CYP2E1/DBH/DDC/DRD1/DRD2/DRD3/DRD4/GCH1/GPR37/GRIN2A/HTR1A/ITGAM/ITGB2/MAOA/MAOB/MED1/NR4A2/OPN3/PAH/PARK7/PDE1B/PNMT/SLC6A3/SLC7A11/SNCA/SNCAIP/SNCB/TGFB2/TH/TPH2/TPO/TRPC1/TYR/WNT5A	42
NEGATIVE REGULATION OF CELLULAR CATABOLIC PROCESS	71/1834	255/17949	1.50575402088692e-15	3.22218435542584e-14	1.34283191200849e-14	AKT1/ALAD/APOC3/ATG7/ATP13A2/AXIN2/BAG5/BCL2/BECN1/CNR1/CST3/DDRGK1/E2F1/EIF4G1/ELAVL1/ELAVL4/FEZ1/FMR1/FUS/GABARAPL2/GDNF/HFE/HGF/HIPK2/HMOX1/HP/IL10/INS/LAMP3/LEP/LRPPRC/LRRK2/MAPK14/MCL1/MT3/MTOR/MYD88/NPC1/PARK7/PIK3CA/PIK3CG/PINK1/POLDIP2/PRKCG/PSEN1/PTPN22/QSOX1/RNF41/ROCK1/SGTA/SHH/SIRT2/SLC11A1/SMG1/SNCA/SNRNP70/SORL1/STAT3/TAF1/TARDBP/TIMP1/TIMP2/TIMP3/TP53/TREM2/TSC2/TSPO/USP25/USP30/VI…	71
RESPONSE TO TUMOR NECROSIS FACTOR	82/1834	319/17949	1.52886733588553e-15	3.25766347723301e-14	1.35761768827622e-14	ABCC2/ADAM10/ADAM17/ADIPOQ/AKT1/APOA1/APOB/ASAH1/CALCA/CARD16/CASP1/CASP3/CASP8/CCL2/CCL26/CCL3/CCL5/CD14/CHI3L1/CIB1/CX3CL1/CXCL8/CYLD/EDN1/ENDOG/F2RL1/FAS/FOXO3/GBA/GCH1/GPER1/GSTP1/HAMP/HAS2/HDAC4/HSPA1A/HSPA1B/ICAM1/IKBKB/INPP5K/LTA/MAP2K7/MAP3K5/MAPK1/MAPK14/MAPK3/NFE2L2/NFKB1/NFKBIA/NOL3/NUB1/PPARGC1A/PSMA2/PSMB8/PSMB9/PSMC1/PSMC4/PSMD11/PSMD6/PTK2B/PYCARD/RIPK1/RPS6KB1/SELE/SIRT1/SLC2A4/SM…	82
POSITIVE REGULATION OF CHEMOTAXIS	49/1834	139/17949	1.63136946365369e-15	3.4612800620329e-14	1.44247405207274e-14	ADAM10/ADAM17/AGER/AIF1/CALR/CASR/CCL26/CCL3/CCL5/CCR2/CCR7/CSF1/CSF1R/CXCL12/CXCL8/CXCR4/DAPK2/DNM1L/EDN1/F2RL1/FGF18/FGF2/FPR2/HMGB1/HSPB1/IL23A/IL4/IL6/KDR/LBP/LGMN/MAPK1/MAPK3/MCU/MEGF8/NTF3/P2RX4/PRKD1/PTK2B/PTN/RAC1/SEMA5A/SERPINE1/STK39/TGFB1/THBS1/TREM2/VEGFA/WNT5A	49
CELLULAR OXIDANT DETOXIFICATION	41/1834	102/17949	1.72743361113354e-15	3.64956948521688e-14	1.5209428850926e-14	ALB/APOE/ATP7A/CAT/CD36/GCH1/GPX1/GPX4/GPX6/GPX7/GSR/GSTK1/GSTM2/GSTO1/GSTO2/GSTP1/HBG1/HP/LPO/MPO/MT3/NFE2L2/NOS3/NQO1/PARK7/PRDX1/PRDX2/PRDX3/PRDX5/PTGES/PTGS2/PXDNL/S100A9/SESN2/SOD1/SOD2/SOD3/TPO/TXN/TXNRD1/TXNRD3	41
RESPONSE TO ESTRADIOL	46/1834	125/17949	1.82856047993437e-15	3.84692090841889e-14	1.60318826888317e-14	ABCC2/APOB/BCL2L11/CALR/CASP3/CASP8/CAT/CCDC62/CD38/CRYAB/CTNNB1/CYP1A2/DNMT3B/EEF2/EGFR/ENDOG/ESR1/ESR2/EZH2/FOXA1/GHSR/GJB2/GPER1/GSTP1/HSF1/IL10/LEP/MAP1B/MBD2/NQO1/OGG1/PAM/PCNA/PENK/PPARGC1A/PPP1R9B/PTEN/PTN/RGS9/SLC6A4/STAT3/STXBP1/TGFB1/TH/TXNIP/UCN	46
NEGATIVE REGULATION OF PROTEOLYSIS	86/1834	344/17949	1.8382497485994e-15	3.85105598593135e-14	1.60491154521682e-14	A2M/ADORA2A/AGT/AKT1/ALAD/APP/AQP1/AVP/BAG5/BIN1/C4A/C4B/CARD16/CAST/CD44/CDK5/CDKN2D/CLN3/CRYAB/CST3/CTSZ/DDRGK1/DNAJB6/DNAJC1/DPEP1/F2/GABARAPL2/GAPDH/GPX1/HDAC6/HERPUD1/HFE/HGF/HIPK2/IDE/IL10/INS/ITIH1/KLF4/KNG1/LAMP3/LCN1/LPA/LRP1/LRRK2/LTF/MMP9/MT3/NGF/NGFR/NOL3/PARK7/PEBP1/PICALM/PRDX3/PRDX5/PRKCG/PRNP/PROS1/PSEN1/RENBP/ROCK1/SERPINA1/SERPINA5/SERPINE1/SERPINF1/SERPINF2/SGTA/SH3RF1/SHH/SNCA…	86
RESPONSE TO MONOSACCHARIDE	60/1834	196/17949	2.14961747214141e-15	4.48451578079376e-14	1.86890327681442e-14	ADCY5/ADIPOQ/AGER/ANGPT2/ATG7/CASP3/CASR/CAT/CMA1/EGR1/EIF2B1/EIF2B2/EIF2B3/EIF2B4/ENDOG/ERN1/FKBP1B/FOXA2/GCG/GIP/GJB6/GPER1/GSTP1/HIF1A/HLA-DRB1/HNF4A/ICAM1/IGF1R/LEP/LGALS1/LIN28A/LRP1/NR0B2/OPA1/PIK3CA/PLA2G6/POLG/PPARD/PPARGC1A/PRKAA1/PRKAA2/PRKACA/PTEN/PTK2B/RAC1/RPS6KB1/SARM1/SERPINF1/SESN2/SLC8A1/SOD2/SOX4/SREBF1/TH/THBS1/TRH/TXNIP/UCP2/VSNL1/XBP1	60
INTRINSIC APOPTOTIC SIGNALING PATHWAY IN RESPONSE TO OXIDATIVE STRESS	26/1834	44/17949	2.44573061639819e-15	5.05992234579309e-14	2.10870156661717e-14	AKT1/ARL6IP5/BAG5/BCL2/CYP1B1/FBXW7/GPX1/HIF1A/HSPB1/HTRA2/INS/MAP3K5/MCL1/NFE2L2/NOL3/NOX1/P4HB/PARK7/PARP1/PINK1/PRKCD/SIRT1/SOD1/SOD2/TRAP1/UBQLN1	26
NEUROINFLAMMATORY RESPONSE	26/1834	44/17949	2.44573061639819e-15	5.05992234579309e-14	2.10870156661717e-14	ATM/CCL3/CD200/CD200R1/CTSC/CX3CL1/GRN/IFNG/IGF1/IL18/IL1B/IL33/IL4/IL6/LDLR/LRRK2/MMP3/MMP8/MMP9/PTGS2/PTPRC/SPHK1/SYT11/TNF/TNFRSF1B/TREM2	26
IMPORT INTO CELL	66/1834	230/17949	3.00992120568726e-15	6.20143269899035e-14	2.58442125273016e-14	ACE2/ACTB/AKT1/ARC/ARL6IP5/ATAD1/ATP1A3/CACNG5/CALCR/CD36/DLG1/DNM3/DRD1/DRD2/DRD3/DRD4/FABP3/FYN/GDNF/GLUL/HCN2/HFE/IFNG/KCNJ4/KCNJ6/LRP2/LTF/MX2/NOS1/PARK7/PRNP/PSEN1/RAB3B/RGS2/RGS4/RPS6KB1/SLC11A2/SLC18A2/SLC19A1/SLC1A1/SLC1A2/SLC1A6/SLC22A1/SLC27A2/SLC2A1/SLC39A10/SLC39A8/SLC6A11/SLC6A13/SLC6A2/SLC6A3/SLC6A4/SLC7A1/SLC7A11/SLC7A5/SLC8A1/SLC8A3/SNAP25/SNCA/TFR2/THBS1/TOR1A/TREM2/TRPM2/TRPV1/T…	66
REGULATION OF HEMOPOIESIS	97/1834	415/17949	3.0430767455222e-15	6.24394265562703e-14	2.60213710013464e-14	ABL1/ADA/ADIPOQ/AGER/BGLAP/CA2/CASP8/CCL3/CCR2/CD28/CDK6/CEBPB/CIB1/CREB1/CSF1/CSF2/CSF3/ERBB2/FADD/FBXO7/FBXW7/FCGR2B/FOXO3/FOXP3/GABPA/GATA2/GLI2/GPR55/HCLS1/HDAC1/HIF1A/HLA-B/HLA-DRA/HLA-DRB1/HMGB1/HSPA1A/HSPA1B/HSPA9/IFNG/IL10/IL17A/IL17D/IL18/IL23A/IL27/IL2RA/IL4/IL7/ISG15/ITPKB/KMT2A/LAG3/LGALS3/LIF/LILRB1/LTF/MAPK14/MED1/MEF2C/MTOR/MYC/NCAPG2/NDFIP1/NFE2/NFKBIA/NLRP3/NOTCH2/PGLYRP2/PGLYRP3…	97
REGULATION OF NEUROTRANSMITTER TRANSPORT	40/1834	99/17949	3.0887040217313e-15	6.31158944768536e-14	2.63032861902398e-14	ADORA2A/BACE1/CDK5/CHRNA5/CHRNB4/CNR1/CPLX1/DNM1L/DRD1/DRD2/DRD3/DRD4/DTNBP1/DVL1/FMR1/GDNF/GIT1/GPER1/GSK3B/HCRT/HTR1B/HTR2A/LRRK2/MEF2C/NCS1/NOS1/P2RX1/P2RY1/PRKCG/RAB3B/RAP1B/RHOT1/SNCA/SNCAIP/SNCG/STX1B/STXBP1/SYP/SYT11/TOR1A	40
REGULATION OF INTRACELLULAR PROTEIN TRANSPORT	69/1834	247/17949	3.15189057959713e-15	6.41441895096788e-14	2.67318238630494e-14	ADIPOQ/ANGPT1/APOD/ATG13/ATP13A2/BAG3/BAP1/BCL2/BNIP3L/CASP8/CD36/CDC42/CDK5/CDK5R1/CHP1/CIB1/E2F1/ERBB2/FBXW7/FYN/GSK3B/HCLS1/HSPA1L/HTRA2/IFNG/IL1B/INPP5K/ITGAM/ITGB2/JUP/LEP/LRRK2/MAPK1/MAPK14/MAPK8/NPEPPS/NUCB1/NUP62/PAK1/PARK7/PARL/PCNT/PINK1/PPP3R1/PRKAA1/PRKACA/PRKCD/PRNP/PSEN1/RAB29/RAN/SEC16A/SHH/SIRT7/SLC1A1/SORL1/SREBF1/TARDBP/TGFB1/TP53/TP63/TXN/UBE2L3/VPS11/YOD1/YWHAE/YWHAG/YWHAH/YWH…	69
REGULATION OF VASCULATURE DEVELOPMENT	85/1834	341/17949	3.22981854780198e-15	6.54629076395962e-14	2.72813941521656e-14	ABL1/ADAM10/AGO2/ALOX5/ANGPT2/APLNR/AQP1/ATF2/CCR2/CCR3/CD34/CHI3L1/CMA1/CTNNB1/CX3CR1/CXCL8/CXCR4/CYBB/CYP1B1/DCN/EGLN1/ERBB2/FASLG/FGF1/FGF18/FGF2/GATA2/GHSR/GLUL/GPNMB/GRN/HGF/HIF1A/HIPK2/HK2/HMGB1/HMOX1/HSPB1/IL10/IL1A/IL1B/IL6/ITGB2/JUP/KDR/KLF4/KLK3/LEP/MTDH/NFE2L2/NOS3/NPPB/PDPK1/PGK1/PIK3CB/PIK3CD/PLK2/PPARG/PRKD1/PRL/PROK2/PTK2B/PTN/RNH1/ROCK1/ROCK2/RRAS/RUNX1/SEMA5A/SEMA6A/SERPINE1/SERP…	85
NEGATIVE REGULATION OF DEFENSE RESPONSE	67/1834	236/17949	3.32602693835235e-15	6.71399607879548e-14	2.79802990680057e-14	A2M/ADA/ADCYAP1/ADIPOQ/ADORA1/ALOX5/APOA1/APOE/ARG1/CCK/CD200/CD200R1/CNR2/CRK/CX3CL1/DRD2/FCGR2B/FOXP3/FPR2/GBA/GHSR/GIT1/GPER1/GPR17/GPX1/GRN/GSTP1/HAMP/HGF/HLA-A/HLA-B/HLA-DRB1/HTRA1/IGF1/IL10/IL13/IL2RA/IL4/INS/KLF4/LDLR/LILRB1/MEFV/MFHAS1/MUL1/NDFIP1/NFKB1/NLRP3/NOD2/NT5E/PPARA/PPARD/PPARG/PRKCD/PROC/PTGER4/PTPRC/RB1/SERPINF1/SIRPA/SIRT2/SOCS3/SOD1/SYT11/TNFAIP8L2/TNFRSF1B/VPS35	67
CELLULAR RESPONSE TO TOXIC SUBSTANCE	45/1834	122/17949	3.34387857708742e-15	6.72281394570882e-14	2.80170471611654e-14	ADH4/AKR1A1/ALB/APOE/ATP7A/CAT/CD36/GCH1/GPX1/GPX4/GPX6/GPX7/GSR/GSTK1/GSTM1/GSTM2/GSTO1/GSTO2/GSTP1/HBG1/HP/LPO/MPO/MT3/NFE2L2/NOS3/NQO1/PARK7/PINK1/PRDX1/PRDX2/PRDX3/PRDX5/PTGES/PTGS2/PXDNL/S100A9/SESN2/SOD1/SOD2/SOD3/TPO/TXN/TXNRD1/TXNRD3	45
POSITIVE REGULATION OF GROWTH	70/1834	253/17949	3.39566397961109e-15	6.79951028206462e-14	2.83366759490691e-14	ADAM10/ADAM17/AKT1/AVP/BCL2/BDNF/CD38/CDC42/CDKL5/CIB1/CREB1/CSF1/CXCL12/CXCR4/DBN1/DBNL/DRD2/EDN1/EGFR/EIF4G1/ERBB2/F2/FGF2/FGF8/FN1/FXN/GHR/GHSR/GLI1/HAMP/IGF1/IGF2/IL7/IL9/INS/INSR/L1CAM/LEP/LPAR3/LRP1/MACF1/MAP1B/MAP3K13/MAPK1/MAPK14/MAPT/MEF2C/MEGF8/MTOR/MUL1/NEDD4L/NGF/PAK1/PIN1/PPARD/PTK2B/REG1A/RPS6KB1/S100A9/SEMA5A/SLC6A3/SPHK1/SYT17/TGFB2/TRIM32/UCN/VEGFA/WFS1/WNT3/ZP3	70
I KAPPAB KINASE NF KAPPAB SIGNALING	75/1834	282/17949	3.56192541795168e-15	7.10390405356283e-14	2.96052243159437e-14	ABL1/ADIPOQ/AKT1/ANGPT1/ATP2C1/CARD16/CASP1/CASP8/CCR7/CD14/CD36/CX3CL1/CX3CR1/DDRGK1/ESR1/F2R/F2RL1/FADD/FASLG/FKBP1A/FYN/GSTP1/HDAC1/HLA-DRB1/HMOX1/HSPB1/IKBKB/IL1B/LGALS1/LTF/MAP3K3/MTDH/MUL1/MYD88/NDFIP1/NFKBIA/NOD2/NUP62/OPTN/PDPK1/PELI1/PER1/PINK1/PLK2/PRKD1/PYCARD/REL/RIPK1/RIPK3/ROCK1/ROCK2/RPS27A/S100B/SIRPA/SIRT1/SQSTM1/STAT1/TBK1/TFRC/TGM2/TICAM2/TLR2/TLR4/TLR9/TNF/TRAF2/TRAF6/TRIM13/T…	75
NEGATIVE REGULATION OF CYTOKINE PRODUCTION	89/1834	367/17949	4.2373017702841e-15	8.41720582734524e-14	3.50783547684664e-14	ADIPOQ/AGER/ANGPT1/APOA1/APOD/ARG1/ARRB1/CARD16/CCR7/CD200/CD200R1/CD24/CD2AP/CD34/CX3CL1/CX3CR1/CYLD/DDIT3/DICER1/F2/F2RL1/FCGR2B/FFAR1/FKBP1A/FN1/FOXP3/GBA/GHSR/GIT1/GPNMB/GSTP1/HDAC9/HFE/HGF/HLA-DRB1/HMGB1/HMOX1/IFNG/IGF1/IL10/IL13/IL23A/IL33/IL4/IL6/ISG15/KLF4/LAG3/LBP/LILRB1/LTF/MC1R/MEFV/MMP8/MUL1/NDFIP1/NDRG2/NFKB1/NLRP3/NOD2/PGLYRP2/PGLYRP3/PIN1/POMC/PPARA/PRNP/PTGER4/PTPN22/PTPN6/PTPRC/P…	89
REGULATION OF INTRACELLULAR TRANSPORT	86/1834	349/17949	4.56932076560678e-15	9.0407275148077e-14	3.7676855435705e-14	ADIPOQ/ANGPT1/APOD/ATG13/ATP13A2/BAG3/BAP1/BCL2/BNIP3L/CASP8/CD36/CDC42/CDK5/CDK5R1/CHP1/CIB1/CRYAB/DNAJC13/E2F1/ERBB2/FBXW7/FEZ1/FYN/GSK3B/HCLS1/HSPA1L/HTRA2/IFNG/IL1B/INPP5F/INPP5K/ITGAM/ITGB2/JUP/KHDRBS1/LAMP1/LEP/LRRK2/MAP1B/MAP2/MAP2K2/MAPK1/MAPK14/MAPK3/MAPK8/MX2/NEDD4/NEFH/NPEPPS/NUCB1/NUP62/NUS1/PAK1/PARK7/PARL/PCNT/PINK1/PPP3R1/PRKAA1/PRKACA/PRKCD/PRNP/PSEN1/RAB29/RAN/RHOT1/SEC16A/SETD2/…	86
CATECHOL CONTAINING COMPOUND METABOLIC PROCESS	28/1834	52/17949	5.5607483276572e-15	1.0958850261541e-13	4.56705521064919e-14	AKR1B1/ATP7A/COMT/DBH/DDC/DRD1/DRD2/DRD3/DRD4/GCH1/GPR37/GRIN2A/HTR1A/ITGAM/ITGB2/MAOA/MAOB/NR4A2/PAH/PARK7/PDE1B/PNMT/SLC6A3/SNCA/SNCAIP/SNCB/TGFB2/TH	28
REGULATION OF PROTEIN CONTAINING COMPLEX ASSEMBLY	101/1834	445/17949	6.22785717118156e-15	1.2225234588784e-13	5.09481560543407e-14	ABCA1/ABL1/APOE/ARFGEF1/ARPC3/ASAP1/ATM/ATR/BAX/BCL2L11/BIN1/CCK/CCL26/CCR7/CD36/CDC42/CDK5R1/CLU/CREB1/CRYAB/CSF2/CSF3/DBN1/DBNL/DCTN1/DLG1/DYRK1A/EIF4EBP1/EIF4G1/ESR1/FAF1/FKBP4/GBA/GBA2/GFAP/GSK3B/GTF2H1/GTF2H4/HCLS1/HDAC6/HIP1R/HMGB1/HSF1/HSP90AA1/HSPA1A/HSPA1B/HSPA5/HSPA8/IAPP/ICAM1/IFNG/LGALS3/MAP1B/MAP2/MAPT/MEFV/MMP1/MMP3/MTOR/NCK2/NRG1/PAK1/PARK7/PARP1/PFN3/PIEZO1/PINK1/PLEK/PRKCD/PSMC4/…	101
REGULATION OF LIPID METABOLIC PROCESS	94/1834	401/17949	6.81638925804082e-15	1.33280458198398e-13	5.55440759354905e-14	ABCA1/ABCA7/ACACA/ADIPOQ/ADORA1/AGT/AGTR1/AKT1/AMBRA1/APOA1/APOB/APOC3/APOD/APOE/ASAH1/AVP/BMP2/CAV1/CCR7/CD19/CD36/CDC42/CHP1/CNR1/CREB1/CYP1A1/CYP27B1/DGKQ/EEF1A2/EGR1/EPHX2/F2/FABP3/FASN/FBXW7/FGF1/FGF2/FPR2/GAL/GHSR/GIP/GPER1/HCAR2/HNF4A/HTR2A/IFNG/IL1B/INS/LDLR/LEP/MED1/MTOR/NFKB1/NOD2/NPAS2/NPC2/PANK2/PIK3CG/PPARA/PPARD/PPARG/PPARGC1A/PRKAA1/PRKAA2/PRKCD/PRKD1/PSAP/PTGS2/PTK2B/RAN/REST/RXRA…	94
REGULATION OF RESPONSE TO WOUNDING	53/1834	164/17949	7.61340273566986e-15	1.47948944062356e-13	6.16571063354426e-14	ACTG1/ALOX5/APOE/ARFGEF1/ATP7A/CASK/CAV1/CD34/CD36/CNTF/CRK/CXCR4/EDN1/EPHB2/F12/F2/F2R/F2RL1/FGB/FGF2/FGG/FKBP1B/FOXA2/GIT1/GRN/HMGB1/IL10/INPP5F/KLF4/KNG1/KREMEN1/LRP1/MTOR/NFE2L2/NOS3/PLG/PRDX2/PRKCD/PROC/PROS1/PTEN/PTN/REG3A/RGMA/RREB1/RTN4R/SERPINE1/SERPINF2/SPP1/THBS1/TNF/WNT4/XBP1	53
REGULATION OF CELLULAR PROTEIN CATABOLIC PROCESS	69/1834	251/17949	7.62592832411262e-15	1.47948944062356e-13	6.16571063354426e-14	AKT1/ALAD/APOE/ARIH1/ATP13A2/ATXN3/AXIN1/BAG5/CAV1/CLU/CSNK1D/CTSC/DDRGK1/DVL1/EGF/FAF1/FBXW7/FMR1/GABARAPL2/GBA/GPX1/GSK3B/HAMP/HERPUD1/HFE/HIPK2/HSP90AA1/HSPA1A/HSPA1B/IL33/KEAP1/LAMP3/LDLR/LRP1/LRP2/LRRK2/NFE2L2/NUB1/PARK7/PINK1/PKD1/PLK1/PLK2/PRKACA/PRKCG/PSEN1/PSMC1/PSMC4/PTEN/PTK2B/RNF19A/SGTA/SHH/SIRT2/STUB1/TAF1/TREM2/TRIB3/UBB/UBE2K/UBE3A/UBQLN1/UBQLN2/USP13/USP25/VCP/VPS11/VPS35/WNT1	69
POSITIVE REGULATION OF MITOCHONDRION ORGANIZATION	36/1834	84/17949	8.26845974613246e-15	1.59792791838048e-13	6.65929805747265e-14	BAX/BCL2/BCL2L11/CASP8/CHCHD10/DCN/DNM1L/E2F1/FBXO7/GPER1/GSK3B/HIF1A/HIP1R/HTRA2/HTT/KDR/MAPK8/MCU/MMP9/MUL1/OPA1/PARK7/PINK1/PPARGC1A/PPIF/PPP3R1/PYCARD/TP53/TP63/TREM2/VDAC1/VPS35/YWHAE/YWHAG/YWHAH/YWHAZ	36
POSITIVE REGULATION OF CELLULAR PROTEIN CATABOLIC PROCESS	50/1834	150/17949	1.10042454518994e-14	2.10832595192967e-13	8.78636060782646e-14	AKT1/APOE/ARIH1/ATXN3/AXIN1/CAV1/CLU/CSNK1D/CTSC/DDRGK1/DVL1/EGF/FAF1/FBXW7/FMR1/GBA/GSK3B/HAMP/HERPUD1/HSP90AA1/HSPA1A/HSPA1B/IL33/KEAP1/LDLR/LRP1/LRP2/LRRK2/NFE2L2/NUB1/PLK1/PLK2/PSEN1/PSMC1/PSMC4/PTEN/PTK2B/RNF19A/SGTA/SIRT2/STUB1/TAF1/TREM2/TRIB3/UBQLN1/UBQLN2/USP13/VCP/VPS11/VPS35	50
NEGATIVE REGULATION OF PROTEIN SERINE THREONINE KINASE ACTIVITY	49/1834	145/17949	1.10363632862744e-14	2.10832595192967e-13	8.78636060782646e-14	ABL1/ADIPOQ/AGT/AKT1/APC/APOE/CASP3/CAV1/CDKN1A/CDKN1B/CDKN2A/CDKN2D/CHORDC1/CIB1/CIT/DTNBP1/DUSP2/DUSP8/FBXO7/GBA/GSTP1/HSPB1/IL1B/INPP5K/LRP6/MAPK8IP1/NPPA/NUP62/PIK3CB/PLK1/PRKAR1A/PRKAR1B/PRKAR2A/PRKCD/PTEN/PTPN22/PTPN6/PYCARD/RB1/RGS2/RGS4/SIRT1/SLC8A1/SLC8A3/SMPD1/SORL1/SPRY1/UCHL1/YWHAG	49
REGULATION OF CALCIUM ION TRANSMEMBRANE TRANSPORT	49/1834	145/17949	1.10363632862744e-14	2.10832595192967e-13	8.78636060782646e-14	ABL1/ANK2/APLNR/ATG5/BAX/BIN1/CALCR/CD19/CDK5/CRHR1/CX3CL1/DRD1/DRD2/DRD3/DRD4/F2/F2R/FKBP1A/FKBP1B/FMR1/FYN/G6PD/GJC2/GPER1/GSTM2/GSTO1/HTT/IL13/NOS1/NPPA/P2RY6/PDPK1/PIK3CG/PRKACA/PRNP/PSEN2/PTK2B/PTPN6/REM1/RGS9/SLC8A1/SNCA/STIM1/THY1/TLR9/TRPC1/UBQLN1/VDAC1/YWHAE	49
RESPONSE TO VITAMIN	37/1834	89/17949	1.13862364527926e-14	2.16686163945129e-13	9.03030564797612e-14	ADA/ALAD/ARG1/ASCL1/BCHE/BECN1/BGLAP/CASR/CAT/CDKN2D/CYP1A1/CYP27B1/DNMT3B/EEF2/EGFR/EPO/FGF23/FKBP1B/GSTP1/HAMP/LEP/MAP1B/MED1/MT-CYB/MTHFR/OGG1/PENK/PPARD/PPARG/PTH/PTN/SOD2/SPP1/TSPO/TYMS/TYR/VDR	37
ACUTE INFLAMMATORY RESPONSE	41/1834	107/17949	1.22945547219169e-14	2.33082318796494e-13	9.71360857356976e-14	ADCYAP1/ADORA1/CCR7/CEBPB/CNR1/CRP/EPO/F12/F2/FCGR2B/FN1/GSTP1/HAMP/HFE/HP/ICAM1/IL1A/IL1B/IL4/IL6/INS/LBP/MRGPRX1/NLRP3/OGG1/OPRM1/OSMR/PARK7/PIK3CG/PPARG/PTGES/PTGS2/REG3A/SERPINA1/SERPINF2/TAC1/TFR2/TNF/TREM1/VCAM1/ZP3	41
AMYLOID PRECURSOR PROTEIN METABOLIC PROCESS	38/1834	94/17949	1.48732531703598e-14	2.80901667831113e-13	1.17064600312162e-13	ABCA7/ACHE/ADAM10/ADAM17/AGER/AGO2/APH1B/APOE/BACE1/BACE2/BIN1/CASP3/CLN3/CLU/DLG1/DYRK1A/FKBP1A/IFNG/IGF1/KLK6/NCSTN/NTRK2/PAWR/PICALM/PIN1/PRNP/PSEN1/PSEN2/PSENEN/ROCK1/ROCK2/RTN1/SLC2A13/SOAT1/SORL1/SP1/TMED10/TNF	38
REGULATION OF NITRIC OXIDE METABOLIC PROCESS	30/1834	61/17949	1.49949908230553e-14	2.82132166957561e-13	1.17577405698952e-13	AKT1/CAV1/CD34/CD36/CD47/CLU/CX3CR1/EDN1/GLA/HSP90AA1/ICAM1/IFNG/IL10/IL1B/INSR/ITGB2/KHSRP/KLF4/MMP8/MTOR/P2RX4/PTGS2/PTK2B/PTX3/RAC1/ROCK2/SIRPA/TLR4/TNF/TSPO	30
NEGATIVE REGULATION OF OXIDATIVE STRESS INDUCED CELL DEATH	27/1834	50/17949	1.55123570766304e-14	2.90769219489019e-13	1.21176861374232e-13	AKT1/ATF4/ATG7/BAG5/FBXO7/FYN/GPR37/GPR37L1/GPX1/HGF/HIF1A/HSPB1/HTRA2/IL10/INS/LRRK2/NFE2L2/NOL3/PARK7/PINK1/REST/SIRT1/SLC7A11/SOD2/TRAP1/TXN/WNT1	27
RESPONSE TO AXON INJURY	34/1834	77/17949	1.55811928861825e-14	2.90965646930734e-13	1.21258721692585e-13	APOA1/APOD/ARG1/BAX/BCL2/CNTF/DRD2/EPO/FKBP1B/GAP43/GIP/GRN/INPP5F/KLF4/KREMEN1/LAMB2/LGALS1/LRP1/MAG/MAP1B/MTR/NEFL/NTRK1/P2RX4/PTEN/PTN/RGMA/RTN4R/SARM1/SLC1A1/SOD1/SPP1/TSPO/TYROBP	34
PROTEIN AUTOPHOSPHORYLATION	64/1834	226/17949	1.57828787082089e-14	2.93632213578841e-13	1.22370002238823e-13	ABL1/ACE/ADIPOQ/AKT1/ATM/ATP13A2/ATR/BCR/BMX/CAV1/CDK5/CDKL5/CHP1/CLK1/CSF1R/DAPK1/DAPK2/DAPK3/DYRK1A/EEF2K/EGFR/EPHB1/ERBB2/ERN1/GPNMB/GRK5/GSK3B/IGF1R/INS/INSR/KDR/LRRK2/MAP2K2/MAP3K11/MAP3K12/MAP3K13/MAP3K3/MAPK3/MARK2/MTOR/MVP/NTRK1/NTRK2/PAK1/PDPK1/PEAK1/PINK1/PRKACA/PRKCG/PRKD1/PTK2B/PTPRC/RAP2B/RIPK1/RIPK3/ROS1/SMG1/STK39/TAF1/TAOK2/TNIK/TRPM7/ULK1/VEGFA	64
RESPONSE TO ACTIVITY	32/1834	69/17949	1.66145726326433e-14	3.07956353703939e-13	1.28339527986061e-13	ADIPOQ/AGT/ALAD/ANGPT2/BGLAP/CAT/CREB1/CRY1/CRY2/CXCR4/DNMT3B/EDN1/GCG/HIF1A/HSF1/IL10/IL6/KDM6B/LEP/MAS1/MTOR/OPA1/PPARD/PPARGC1A/PRKAA1/PRKAA2/PTEN/PTN/SOD2/TH/TOMM20/TPH2	32
SYNAPTIC TRANSMISSION GLUTAMATERGIC	37/1834	90/17949	1.74496204563055e-14	3.22236324426442e-13	1.34290646318702e-13	ADCYAP1/ADORA1/ADORA2A/ATAD1/CACNG5/CCL2/CCR2/CDH8/CDK5/CLN3/CLSTN3/CNR1/DRD1/DRD2/DRD3/EGFR/GRIA2/GRIK3/GRM2/GRM3/GRM4/GRM5/GRM8/HOMER1/HTR1B/HTR2A/LRRK2/MEF2C/NTRK1/P2RX1/PSEN1/PTK2B/SLC17A6/STXBP1/TNF/UCN/UNC13C	37
INTERLEUKIN 6 PRODUCTION	52/1834	162/17949	1.86396028507357e-14	3.42941180124606e-13	1.42919308709856e-13	ADCYAP1/AGER/AIF1/APP/ARRB1/CD200/CD200R1/CD36/CD47/CEBPB/CX3CL1/F2R/F2RL1/FOXP3/GBA/GHSR/HGF/HLA-B/HMGB1/HSPD1/IFNG/IL10/IL17A/IL17D/IL1A/IL1B/IL33/IL6/LBP/LEP/MBP/MMP8/MYD88/NOD2/NOS2/PTPN22/PTPN6/PYCARD/RAB7B/SIRPA/STAT3/SYT11/TLR2/TLR4/TLR9/TNF/TRAF6/TREM2/TYROBP/UCN/WNT5A/XBP1	52
CELLULAR RESPONSE TO COPPER ION	20/1834	28/17949	1.93794969400932e-14	3.55243278468032e-13	1.48046156964953e-13	AOC1/APP/AQP1/ATP7A/BACE1/BECN1/CYP1A1/CYP1A2/DAXX/HSF1/MAP1LC3A/MT1A/MT1B/MT1E/MT2A/MT3/MT4/NFE2L2/PRNP/SNCA	20
IRON ION HOMEOSTASIS	36/1834	86/17949	2.00948043787261e-14	3.67006207444426e-13	1.52948308631599e-13	ABCB6/ACO1/ATP13A2/CP/CUL1/FLVCR1/FTH1/FTL/FTMT/FXN/HAMP/HEPH/HFE/HIF1A/HMOX1/HMOX2/IFNG/IREB2/LCN2/LTF/MYC/NDFIP1/NEDD8/NUBP1/PICALM/SKP1/SLC11A1/SLC11A2/SLC25A28/SLC39A8/SLC40A1/SOD1/TF/TFR2/TFRC/TMPRSS6	36
RECEPTOR MEDIATED ENDOCYTOSIS	81/1834	327/17949	2.11976698256146e-14	3.85735699819396e-13	1.60753746583801e-13	ACHE/ADIPOQ/ADRB2/ALB/ANGPT1/APLN/APOA1/APOB/APOC3/APOE/ARC/ARR3/ARRB1/ATAD1/ATXN2/CACNG5/CALR/CAV1/CAV2/CD14/CD2AP/CD36/CLN3/CLU/CTSL/CXCL8/DBNL/DGKD/DLG4/DNAJC13/DNAJC6/DNM3/DRD2/DRD3/DRD4/EGF/FCGR2B/FMR1/FPR2/GAK/HFE/HIP1R/HP/HSP90AA1/HSP90B1/HTR1B/IGF2R/IL4/INPP5F/INSR/ITGAM/ITGB2/LDLR/LILRB1/LRP1/LRP2/LRP6/LRPAP1/MRC1/MX2/NEDD4/NTF3/PICALM/PIK3CB/RAC1/SCARB2/SELE/SERPINE1/SH3GL2/SNAP25/SNCA/…	81
MONONUCLEAR CELL MIGRATION	57/1834	189/17949	2.22203370450883e-14	4.02874910933856e-13	1.67896441443079e-13	ADAM10/ADAM17/AGER/AIF1/AKT1/ALOX5/APOD/APP/CALCA/CALR/CCL2/CCL26/CCL3/CCL5/CCR2/CCR5/CCR7/CD200/CD200R1/CD47/CDC42/CRK/CSF1/CSF1R/CX3CL1/CXCL12/CXCR4/FADD/FPR2/GBA/HMGB1/HSD3B7/ICAM1/IL4/IL6/LGALS3/LGMN/MAPK1/MAPK3/NBL1/PECAM1/PIK3CD/PIK3CG/PTK2B/PYCARD/RET/RIPK3/SERPINE1/SIRPA/SLC8B1/SPN/STK39/THBS1/TNF/TNFRSF14/TRPM2/WNT5A	57
NEGATIVE REGULATION OF INTRINSIC APOPTOTIC SIGNALING PATHWAY	38/1834	95/17949	2.2370786108191e-14	4.04133114258841e-13	1.68420792439241e-13	AKT1/BAG5/BCL2/BCL2L1/CD44/CDKN2D/CLU/CXCL12/ENO1/EPO/GPX1/HDAC1/HERPUD1/HIF1A/HSPA1A/HSPB1/HTRA2/INS/LRRK2/MAPK8IP1/MCL1/MIF/MMP9/NDUFS3/NFE2L2/NOL3/OPA1/PARK7/PINK1/PPIF/SIRT1/SOD2/SYVN1/TMBIM6/TPT1/TRAP1/TRIM32/XBP1	38
POSITIVE REGULATION OF DEFENSE RESPONSE	86/1834	359/17949	2.6337142181804e-14	4.74068559272472e-13	1.97566097917086e-13	AGT/AGTR1/APP/ARG1/CCK/CCL3/CCL5/CCR2/CCR7/CD28/CD47/CEBPB/CLOCK/CNR1/CTSC/CUL1/CX3CL1/EGFR/F2RL1/FADD/FPR2/FYN/GRN/HMGB1/HSP90AA1/IFNG/IKBKB/IL18/IL1B/IL23A/IL33/IL6/KLK7/LAG3/LAMP1/LBP/LRRK2/LTA/MAPK3/MED1/MEF2C/MMP8/NFKB1/NFKBIA/NOD2/NPAS2/OPTN/OSMR/PAK1/PARK7/PDPK1/PENK/PIK3CG/PQBP1/PRKACA/PRKACB/PRKCD/PSMA2/PSMB8/PSMB9/PSMC1/PSMC4/PSMD11/PSMD6/PTGER4/PTGS2/PYCARD/RIPK1/S100A9/SERPINE1/SKP1/S…	86
CELLULAR RESPONSE TO STEROID HORMONE STIMULUS	59/1834	201/17949	2.96406099486624e-14	5.31611802892196e-13	2.2154700506876e-13	ABCC2/ADCYAP1/AQP1/AR/ARG1/ARNTL/ATP1A3/AXIN1/BCL2L11/CALR/CLOCK/CRY1/CRY2/DAXX/DDIT4/DDRGK1/DNMT3B/EDN1/EGFR/EIF4E/ESR1/ESR2/ESRRG/FOXA1/FOXO1/GJB2/GPER1/GSTP1/HDAC1/HDAC6/ICAM1/KLF9/MED1/MT-ND3/NEDD4/NPC1/NR2C1/NR3C1/NR3C2/PAK1/PARK7/PARP1/PER1/PHB/PIAS2/PPARA/PPARD/REST/RPS6KB1/RUNX1/RXRA/SERPINF1/SGK1/SIRT1/TP63/UBE2L3/UBE3A/VPS11/YWHAH	59
INSULIN SECRETION	60/1834	207/17949	3.35087692475951e-14	5.98834134295732e-13	2.49561631747794e-13	ABCC8/ADCY5/ADCYAP1/ALOX5/ARNTL/CACNA1A/CASR/CCL5/CD38/CLOCK/CNR1/CPLX1/DPP4/DRD2/FFAR1/FKBP1B/FOXA2/GAL/GCG/GHSR/GIP/GLP1R/GLUD1/GPER1/HIF1A/HLA-DRB1/HNF4A/IFNG/IL1B/IL1RN/IL6/ITPR1/ITPR3/KCNA5/LEP/LRP1/MCU/MIDN/MTNR1B/NOS2/NR0B2/PARK7/PLA2G6/PPARD/RAC1/REST/SIRT3/SLC16A1/SLC2A1/SLC8B1/SNAP25/SOX4/SREBF1/STXBP3/TARDBP/TNF/TRH/UCP2/VGF/VSNL1	60
REGULATION OF JNK CASCADE	45/1834	129/17949	3.59329989420291e-14	6.39864045446276e-13	2.66660676359269e-13	AGER/AKT1/APP/AXIN1/CCR7/CDC42/COPS5/CYLD/EGFR/EPHB1/F2RL1/FCGR2B/GSTP1/HIPK2/HMGB1/IGF1R/IL1B/MAP3K11/MAP3K5/MAP4K2/MAP4K4/MAPK8IP1/MECOM/MFHAS1/MMP8/MYD88/NOD2/NOX1/NPPA/PER1/PINK1/PTK2B/PTPN22/PYCARD/RIPK1/SERPINF2/SH3RF1/SIRPA/TAOK2/TLR4/TLR9/TNF/TRAF2/TRAF6/WNT5A	45
ADENYLATE CYCLASE MODULATING G PROTEIN COUPLED RECEPTOR SIGNALING PATHWAY	64/1834	230/17949	3.89375185105771e-14	6.90898460120062e-13	2.87929056152385e-13	ABCA1/ADCY5/ADCYAP1/ADCYAP1R1/ADORA1/ADORA2A/ADRB2/CALCA/CALCR/CASR/CCR3/CHRM3/CNR1/CNR2/CRHR1/DRD1/DRD2/DRD3/DRD4/DRD5/EDN1/FPR2/GABBR1/GCG/GLP1R/GNAL/GNAQ/GPER1/GPR3/GPR37/GPR37L1/GPR6/GPR65/GPR78/GRIK3/GRK5/GRM2/GRM3/GRM4/GRM8/HRH3/HTR1A/HTR1B/IAPP/LGR5/LPAR3/MC1R/MCHR1/OPRL1/OPRM1/OXER1/P2RY1/PRKACB/PSAP/PTGDR2/PTGER2/PTGER4/PTH/RGS2/RIT2/VIP/VIPR1/VIPR2/WASF2	64
NEGATIVE REGULATION OF MAPK CASCADE	55/1834	181/17949	4.46627849323008e-14	7.89676048483872e-13	3.29094204764322e-13	ABCA7/ABL1/ADIPOQ/AGT/AKT1/APOE/ARRB1/CAV1/CNKSR3/CYLD/DLG1/DUSP2/DUSP26/DUSP8/EIF3A/EPHB2/F2RL1/FOXO1/GBA/GPER1/GSTP1/IGF1R/IL1B/INPP5K/KLF4/LIF/MAPK8IP1/MECOM/MYC/NDRG2/NPPA/NUP62/P2RX7/PEBP1/PER1/PHB/PIK3CB/PIN1/PINK1/PRKCD/PTEN/PTPN22/PTPN6/PTPRC/RGS2/RGS4/SEMA6A/SIRPA/SIRT3/SMPD1/SORL1/SPRY1/TIMP3/TLR4/UCHL1	55
AMYLOID PRECURSOR PROTEIN CATABOLIC PROCESS	31/1834	67/17949	4.62657700183493e-14	8.1429607854026e-13	3.39354499765337e-13	ABCA7/ADAM10/ADAM17/AGER/APH1B/APOE/BACE1/BIN1/CASP3/CLN3/CLU/DYRK1A/FKBP1A/IFNG/IGF1/NCSTN/NTRK2/PICALM/PIN1/PRNP/PSEN1/PSEN2/PSENEN/ROCK1/ROCK2/RTN1/SLC2A13/SORL1/SP1/TMED10/TNF	31
REGULATION OF PROTEIN STABILITY	75/1834	295/17949	4.65452030453217e-14	8.1429607854026e-13	3.39354499765337e-13	ANK2/APOA1/BAG1/BAG3/BAG5/BCL2/BMP2/CALR/CASP3/CDKN1A/CHP1/CLU/CREB1/CRYAB/DDRGK1/DVL1/FBXO7/FBXW7/GAPDH/GNAQ/GRN/HDAC6/HIP1R/HSP90AA1/HSPA1A/HSPA1B/HSPA8/HSPD1/HTT/IGF1/LAMP1/LAMP2/LRRK2/MAPK1/MSX1/MT3/MUL1/NEDD4L/PARK7/PHB/PIN1/PINK1/PLK1/PPARGC1A/PRKCD/PRKD1/PRKRA/PRNP/PTEN/PTGES3/PYCARD/QRSL1/SEC16A/SEL1L/SIAH1/SIRT1/SNCA/SOX4/SREBF1/STUB1/STXBP1/SUGT1/SYVN1/TAF1/TARDBP/TF/TP53/TYROBP/USP13/U…	75
RESPONSE TO ENDOPLASMIC RETICULUM STRESS	75/1834	295/17949	4.65452030453217e-14	8.1429607854026e-13	3.39354499765337e-13	ABCA7/AIFM1/ALOX5/AMFR/APAF1/ARFGAP1/ATF4/ATXN3/BAX/BCL2/BCL2L1/BCL2L11/CALR/CAV1/CCL2/CEBPB/CLU/COPS5/CXCL8/DCTN1/DDIT3/DDRGK1/DNAJB9/EEF2/EIF4G1/ERN1/FBXO2/FCGR2B/GFPT1/GORASP2/GSK3B/HERPUD1/HSP90B1/HSPA1A/HSPA5/ITPR1/LMNA/LRRK2/MANF/MAP3K5/NCK2/NFE2L2/OPA1/P4HB/PARK7/PDIA2/PDIA3/PPP1R15A/SEC16A/SEL1L/SESN2/SGTA/SIRT1/STUB1/SYVN1/TARDBP/THBS1/TLN1/TMBIM6/TOR1A/TP53/TRAF2/TRIB3/TRIM13/UBE2K/UBQL…	75
POSITIVE REGULATION OF ENDOCYTOSIS	38/1834	97/17949	4.9579650897666e-14	8.61488816349831e-13	3.59021876723155e-13	ABCA7/ANGPT1/APLN/APOE/ARRB1/ATAD1/CD14/CD36/CDC42/CLN3/CLU/DGKD/DNM1L/DRD2/EEF2K/EGF/F2RL1/FMR1/GATA2/HFE/IL4/INSR/LRP1/LRRK2/NEDD4L/NTF3/PPARG/SELE/SERPINE1/SMPD1/SNCA/TBC1D5/TF/TFR2/TOR1A/TREM2/VEGFA/WNT5A	38
RESPONSE TO ORGANOPHOSPHORUS	45/1834	130/17949	4.95883053133577e-14	8.61488816349831e-13	3.59021876723155e-13	ADIPOQ/AHR/APEX1/APP/AQP1/AQP9/CASP1/DGKQ/EEF2K/HCN1/HCN2/HSP90B1/HSPA5/INPP5K/NDUFS4/NOX4/P2RX1/P2RX2/P2RX3/P2RX4/P2RX5/P2RX6/P2RX7/P2RY1/P2RY2/P2RY6/PENK/PER1/PIK3CG/PTEN/PTK2B/RAP1B/REN/SLC6A3/SLC6A4/SLC8A1/SLC8A3/SOD1/SREBF1/STAT1/TAF1/TRPV1/TYMS/TYR/VGF	45
POSITIVE REGULATION OF SMALL MOLECULE METABOLIC PROCESS	47/1834	140/17949	5.09122659774639e-14	8.81418604734844e-13	3.67327533039158e-13	ADIPOQ/AKT1/APOA1/APP/AVP/ENO1/FGF1/GCG/GHSR/GPER1/HIF1A/HMGB1/HTR2A/IFNG/IGF1/IGF2/IL1B/IL4/INS/INSR/MAS1/MT-CO2/NOS1/NOS2/NOS3/P2RX7/P2RY1/P2RY6/PARK7/PINK1/PPARA/PPARD/PPARG/PPARGC1A/PRKAA1/PRKAA2/PSEN1/PTGS2/PTH/SIRT1/SLC45A3/SNCA/SREBF1/TNF/TREM2/VCP/WNT4	47
FOREBRAIN DEVELOPMENT	85/1834	357/17949	5.39649658043809e-14	9.31035707614682e-13	3.88005254044246e-13	ADCYAP1/APAF1/APP/AQP1/ASCL1/ATP7A/BAX/BMP2/CASP3/CCKAR/CDK5/CDK5R1/CDK6/CNTNAP2/CREB1/CRK/CSF1R/CXCL12/CXCR4/DNAJB1/DRAXIN/DRD1/DRD2/E2F1/EIF2B3/EPHB2/EZH2/FEZ1/FGF13/FGF8/FYN/GATA2/GLI1/GLI2/GSK3B/HDAC1/HIF1A/HTR6/HTRA2/ITGAM/KDM6B/LMX1A/LRP1/LRP2/LRP6/LRP8/LRRK2/MAS1/MCPH1/MSX1/NDE1/NEFL/NEUROD6/NPY/NR4A2/NRGN/NTRK2/PAFAH1B1/PITX2/PLXNA4/PPARGC1A/PPP1R9B/PROP1/PSEN1/PTEN/PTN/RTN4R/SALL1/SATB2/…	85
HOMEOSTASIS OF NUMBER OF CELLS	67/1834	249/17949	5.79412312181228e-14	9.96189582253656e-13	4.15157859980306e-13	ABL1/ADA/ADAM17/AKT1/ASXL1/BAP1/BAX/BCL2/BCL2L11/CASP3/CCR7/CDK6/CSF1/EPO/EZH2/F2R/FADD/FAS/FLVCR1/FOXO3/FOXP3/G6PD/GATA2/GBA/HAMP/HCAR2/HCLS1/HIF1A/HIPK2/HMGB1/HMOX1/HSPA1A/HSPA1B/HSPA9/IL2RA/IL6/IL7/IREB2/ISG15/ITPKB/MAPK14/MED1/MEF2C/MFHAS1/NCAPG2/NCSTN/NOS3/PIK3CB/PIK3CD/POLB/PRDX2/PTH/RB1/RIPK3/RPS6/SIT1/SKIL/SLC11A2/SLC7A11/SOD1/SOX4/STAT1/STAT3/TAL1/TRIM10/VEGFA/ZFPM1	67
ALCOHOL BIOSYNTHETIC PROCESS	50/1834	156/17949	6.32071639377564e-14	1.08299285015001e-12	4.51332760401994e-13	ACACA/AKR1B1/APOA1/APOB/APOE/ASAH1/BMP2/CYP11B1/CYP27B1/CYP3A4/DBH/DGKQ/DHDDS/FASN/FGF1/FGF2/G6PD/GBA/GCH1/GPER1/HSD17B7/IP6K2/ISYNA1/ITPKB/LEP/MAS1/NFKB1/NUS1/P2RY1/P2RY6/PARK7/PGP/PLEK/PRKAA1/PRKAA2/PTH/PTK2B/QDPR/RAN/REST/SCD/SEC14L2/SNCA/SOD1/SP1/SPHK1/SPR/SREBF1/TM7SF2/WNT4	50
POSITIVE REGULATION OF CYSTEINE TYPE ENDOPEPTIDASE ACTIVITY	49/1834	151/17949	6.58394777482353e-14	1.12423163031747e-12	4.68518850306476e-13	AIFM1/APAF1/ARL6IP5/ARRB1/BAX/BCL2L11/CASP1/CASP8/CASP9/CCK/CTSD/DAPK1/F2R/FADD/FAS/FASLG/FYN/GPER1/GRIN1/GRIN2A/GRIN2B/HIP1R/HMGB1/HSF1/HSPD1/HTRA2/LGMN/MAP3K5/MAPT/MEFV/MUL1/MYC/NGF/NGFR/NLRP1/NLRP3/P2RX1/PDCD2/PPARG/PYCARD/REST/RIPK1/S100A9/SIRT1/SLC1A1/SNCA/TNF/TRAF2/VCP	49
HYDROGEN PEROXIDE METABOLIC PROCESS	28/1834	56/17949	6.62985028219185e-14	1.12436848663294e-12	4.6857588460604e-13	CAT/CTNS/CYP1A1/CYP1A2/EGFR/FYN/GPX1/HBG1/HDAC6/HP/LPO/MAOB/MMP3/MPO/MT-CO2/NOX1/PARK7/PINK1/PRDX1/PRDX2/PRDX3/PRDX5/PXDNL/RAC1/SNCA/SOD1/SOD2/TPO	28
POSITIVE REGULATION OF OXIDOREDUCTASE ACTIVITY	28/1834	56/17949	6.62985028219185e-14	1.12436848663294e-12	4.6857588460604e-13	ABL1/AGT/AGTR1/AKT1/APOE/ATP7A/CYP27B1/EDN1/FCER2/FGF23/FTMT/FXN/GCH1/GDNF/HIF1A/IFNG/IL1B/INS/NOD2/NUS1/PARK7/PIK3CB/PTK2B/RIPK3/SIRT3/SNCA/TNF/VDR	28
POSITIVE REGULATION OF CHEMOKINE PRODUCTION	29/1834	60/17949	7.33957410153338e-14	1.24051242272018e-12	5.16978386313181e-13	ADAM17/ADCYAP1/ADIPOQ/AGER/AIF1/APP/CSF1R/EGR1/HIF1A/HMGB1/HMOX1/IFNG/IL17A/IL1B/IL33/IL6/IL7/LBP/LRP1/MBP/MYD88/NOD2/PYCARD/TLR2/TLR4/TLR9/TNF/TRIM32/WNT5A	29
REGULATION OF RESPONSE TO ENDOPLASMIC RETICULUM STRESS	34/1834	81/17949	9.64628058744149e-14	1.6248768584116e-12	6.77160664281988e-13	ABCA7/ALOX5/ATXN3/BAX/BCL2L1/BCL2L11/CAV1/CLU/COPS5/DDIT3/DDRGK1/DNAJB9/ERN1/FCGR2B/HERPUD1/HSPA1A/HSPA5/LRRK2/MANF/NCK2/NFE2L2/OPA1/PARK7/PPP1R15A/SGTA/SIRT1/SYVN1/TMBIM6/UBQLN1/UBQLN2/USP13/USP25/WFS1/XBP1	34
POSITIVE REGULATION OF CALCIUM ION TRANSPORT INTO CYTOSOL	27/1834	53/17949	1.02911751568836e-13	1.72767001118591e-12	7.19999282640019e-13	ABL1/APLNR/BAX/CALCR/CAV1/CD19/CX3CL1/DRD1/F2/F2R/GPER1/GRIN1/GSTM2/GSTO1/HTT/IL13/P2RX2/P2RX3/P2RX4/P2RX5/P2RX7/P2RY6/PDPK1/PLA2G1B/SNCA/THY1/TRPC1	27
REGULATION OF IMMUNE EFFECTOR PROCESS	101/1834	464/17949	1.04589664319316e-13	1.749946531195e-12	7.29282929587886e-13	A2M/AGER/ANGPT1/APOA1/ARG1/ATG5/C1R/C4A/C4B/CCR2/CD19/CD28/CD36/CD47/CD55/CD59/CFB/CFP/CLU/CRK/EXOSC6/F2/F2RL1/FADD/FCER2/FCGR2B/FOXP3/GATA2/GRN/HFE/HK1/HLA-A/HLA-B/HLA-DRA/HLA-DRB1/HMGB1/HMOX1/HSP90AA1/HSPD1/HTRA1/ICAM1/IFNG/IL10/IL13/IL17A/IL18/IL1B/IL23A/IL27/IL2RA/IL33/IL4/IL6/INS/ITGAM/ITGB2/KLK7/LAG3/LAMP1/LBP/LEP/LGALS3/LILRB1/LTA/MUL1/MZB1/NDFIP1/NLRP3/NOD2/NOS2/PDPK1/PGLYRP2/PGLYRP3/PHB/…	101
APOPTOTIC MITOCHONDRIAL CHANGES	42/1834	118/17949	1.15537146338951e-13	1.92664953727763e-12	8.02923171529975e-13	AKT1/ATF2/AVP/BAX/BCL2/BCL2L1/BCL2L11/BNIP3L/CASP8/CCK/CHCHD10/CLU/DNM1L/E2F1/FXN/GPER1/GPX1/GSK3B/HGF/HIP1R/HK2/HSPA1A/HSPD1/IGF1/MAPK8/MMP9/MUL1/NOL3/OPA1/PINK1/PPIF/PPP3R1/PYCARD/RHOT1/SOD2/TP53/TP63/VPS35/YWHAE/YWHAG/YWHAH/YWHAZ	42
REGULATION OF SYNAPTIC TRANSMISSION GLUTAMATERGIC	31/1834	69/17949	1.25825360974791e-13	2.09121749940102e-12	8.71506184435919e-13	ADCYAP1/ADORA1/ADORA2A/ATAD1/CACNG5/CCL2/CCR2/CDK5/CLN3/CNR1/DRD1/DRD2/DRD3/EGFR/GRIK3/GRM2/GRM3/GRM4/GRM5/GRM8/HOMER1/HTR1B/HTR2A/LRRK2/MEF2C/NTRK1/PSEN1/PTK2B/STXBP1/TNF/UCN	31
RESPONSE TO CADMIUM ION	29/1834	61/17949	1.26321420877086e-13	2.09248705811678e-12	8.72035267743897e-13	AKT1/ALAD/ARG1/ATP7A/CAT/CYBB/CYP1A2/DAXX/EGFR/HMOX1/HSF1/MAPK1/MAPK3/MAPK8/MMP9/MT1A/MT1B/MT1E/MT2A/MT3/MT4/MT-CYB/NPC1/NUDT1/OGG1/PCNA/PTH/SOD1/SOD2	29
REGULATION OF CHEMOTAXIS	62/1834	224/17949	1.26830925213659e-13	2.0939701758785e-12	8.72653350894959e-13	ADAM10/ADAM17/AGER/AIF1/ANGPT2/BST1/CALR/CASR/CCL2/CCL26/CCL3/CCL5/CCR2/CCR7/CSF1/CSF1R/CXCL12/CXCL8/CXCR4/DAPK2/DNM1L/DPP4/EDN1/F2RL1/FGF1/FGF18/FGF2/FPR2/GSTP1/HMGB1/HSPB1/IL23A/IL4/IL6/KDR/LBP/LGMN/MAPK1/MAPK3/MCU/MEGF8/MIF/NBL1/NOD2/NTF3/P2RX4/PLXNA4/PRKD1/PTK2B/PTN/RAC1/SEMA5A/SEMA6A/SERPINE1/SLC8B1/STK39/TGFB1/THBS1/TREM2/VEGFA/WNT3/WNT5A	62
POSITIVE REGULATION OF CELL PROJECTION ORGANIZATION	82/1834	344/17949	1.41431993376242e-13	2.32732646526054e-12	9.6990361273129e-13	ADCYAP1/APC/APOE/ATP7A/BDNF/CCR7/CDC42/CDKL5/CNR1/CNTF/CNTN1/CUX1/CX3CL1/CXCL12/DBN1/DBNL/DLG4/DNM1L/DNM3/DVL1/EEF2K/EPO/EZH2/F2RL1/FEZ1/FKBP1B/FMR1/FN1/FYN/FZD4/GRN/HDAC4/HGF/HSPA5/HTT/INS/L1CAM/LPAR3/LRP1/LRP8/MACF1/MAP1B/MAP3K13/MAP6/MAPT/MARK2/MEGF8/MTOR/NEFL/NFE2L2/NGF/NGFR/NTRK1/NTRK2/OPA1/P2RX7/PAK1/PIK3CA/PLEKHM1/PLXNA2/PLXNA4/PRKD1/PTK2B/PTN/RAC1/RET/RGS2/RIT2/RREB1/RRN3/S100A9/SCARB2/SE…	82
MUSCLE SYSTEM PROCESS	99/1834	453/17949	1.42482235370661e-13	2.33689613670432e-12	9.73891733454584e-13	ACE2/ACTG2/ADA/ADORA1/ADRB2/AGT/ANK2/BECN1/BIN1/CALCA/CALD1/CAV1/CD38/CHRM3/CRYAB/CSRP3/CTNNA3/CXCR4/DAPK3/DLG1/DMPK/DRD2/EDN1/EEF2/ENO1/EZH2/F2R/FGF13/FKBP1B/FOXO1/FOXO3/FXYD1/G6PD/GDNF/GHSR/GPER1/GSTM2/GSTO1/HAMP/HDAC2/HDAC4/HMOX1/HOMER1/HTR2A/IGF1/IL1B/INPP5F/JUP/KCNA5/KCNMA1/KLF4/LEP/LMNA/MAP2K6/MTOR/MYL4/MYOC/NEDD4L/NOL3/NOS1/NOS3/NPPA/P2RX1/P2RX2/P2RX3/P2RX4/P2RX6/P2RY1/PAK1/PARP1/PIK3CA/PI…	99
POSITIVE REGULATION OF EPITHELIAL CELL MIGRATION	53/1834	175/17949	1.49958615204443e-13	2.44344331833122e-12	1.01829482770406e-12	ABL1/ADAM17/AGT/AKT1/ANGPT1/CALR/CIB1/EDN1/EGF/FGF1/FGF18/FGF2/GATA2/GRN/HAS2/HDAC6/HDAC9/HIF1A/HMGB1/HMOX1/HSPB1/IFNG/KDR/LGMN/MAP3K3/MAP4K4/MMP9/MTOR/NFE2L2/NOS3/NUS1/P2RX4/PDPK1/PIK3CB/PIK3CD/PIK3CG/PLK2/PRKD1/PTGS2/PTK2B/RAC1/ROCK2/RRAS/RREB1/SEMA5A/SIRT1/SP1/TAC1/TGFB1/TGFB2/THBS1/VEGFA/WNT5A	53
POSITIVE REGULATION OF VASCULATURE DEVELOPMENT	53/1834	175/17949	1.49958615204443e-13	2.44344331833122e-12	1.01829482770406e-12	ABL1/AGO2/ANGPT2/APLNR/AQP1/CCR3/CD34/CHI3L1/CMA1/CX3CR1/CXCL8/CXCR4/CYBB/CYP1B1/FGF1/FGF18/FGF2/GATA2/GHSR/GRN/HGF/HIF1A/HIPK2/HK2/HMGB1/HMOX1/HSPB1/IL10/IL1A/IL1B/ITGB2/JUP/KDR/KLF4/MTDH/NFE2L2/NOS3/PDPK1/PIK3CD/PRKD1/PTK2B/RRAS/RUNX1/SEMA5A/SERPINE1/SIRT1/SP1/SPHK1/STIM1/THBS1/VEGFA/WNT5A/XBP1	53
RESPONSE TO AMPHETAMINE	20/1834	30/17949	1.5302660655322e-13	2.48531159698487e-12	1.03574325848125e-12	CNR2/DBH/DRD2/DRD4/DRD5/GRIN2A/HDAC2/HDAC9/ICAM1/NR4A2/PDE1B/PPP1R1B/PPP1R9B/RGS10/RGS2/RGS4/RGS9/SLC18A2/SOD1/TH	20
RESPONSE TO NERVE GROWTH FACTOR	26/1834	50/17949	1.56620884842532e-13	2.53542770073008e-12	1.056628936019e-12	AKT1/APP/ARPC3/BDNF/CALCA/CIB1/CREB1/CRK/E2F1/EEF2/EEF2K/HSPA5/MAPT/NGF/NTF3/NTF4/NTRK1/NTRK2/PDPK1/PTEN/PTN/RAB35/SH3GL2/STMN2/TAC1/UBE3A	26
DEVELOPMENTAL GROWTH INVOLVED IN MORPHOGENESIS	62/1834	225/17949	1.57956346365995e-13	2.54054949348661e-12	1.05876342182164e-12	ABL1/APOE/APP/BDNF/BIN3/C9orf72/CDK5/CDK5R1/CDKL5/CSF1/CTNNB1/CXCL12/CXCR4/DBN1/DBNL/DCC/DPYSL2/DRAXIN/DVL1/ESR1/FGF1/FGF13/FN1/GSK3B/HDAC6/HOXD13/HSP90AA1/L1CAM/LAMB2/LPAR3/LRP1/LRP6/MACF1/MAG/MAP1B/MAP2/MAP3K13/MAPT/MED1/MEGF8/MT3/MUL1/NDN/NEDD4L/NGF/PAK1/PAK6/PLXNA4/REG1A/RTN4R/SALL1/SEMA5A/SEMA6A/SH3GL2/SHH/SPP1/SPRY1/SYT17/ULK1/VEGFA/WNT3/WNT5A	62
LEUKOCYTE CHEMOTAXIS	62/1834	225/17949	1.57956346365995e-13	2.54054949348661e-12	1.05876342182164e-12	ADAM10/ADAM17/AIF1/ALOX5/BST1/CALCA/CALR/CCL2/CCL26/CCL3/CCL5/CCR2/CCR5/CCR7/CNR2/CSF1/CSF1R/CX3CL1/CXADR/CXCL12/CXCL8/CXCR4/DAPK2/DNM1L/DPEP1/DPP4/EDN1/F2RL1/FPR2/GBF1/HMGB1/HSD3B7/IL10/IL23A/IL4/IL6/ITGB2/LBP/LGALS3/LGMN/MAPK1/MAPK3/MCU/MIF/NBL1/NOD2/PIK3CD/PIK3CG/PLA2G1B/PPBP/PTK2B/PTN/RAC1/S100A9/SERPINE1/SLC8B1/STK39/TGFB2/THBS1/TRPM2/VEGFA/WNT5A	62
NEURON PROJECTION ORGANIZATION	36/1834	91/17949	1.60866835009373e-13	2.57904192719206e-12	1.07480498327467e-12	ADAM10/APOE/APP/ARC/ATP1A3/CDC42/CDK5/CDK5R1/DBN1/DBNL/DCTN1/DLG4/DNM1L/DNM3/DVL1/EEF2K/EPHB1/EPHB2/FCGR2B/FYN/GRIN2B/GSK3B/HDAC6/HOMER1/IGF1R/INS/INSR/LGMN/LRP8/LRRK2/OPA1/PRNP/PSEN1/PTEN/UBE3A/VPS35	36
POSITIVE REGULATION OF BINDING	52/1834	170/17949	1.63796082158119e-13	2.61758738987302e-12	1.09086864433241e-12	ABL1/ACE/AMFR/APOE/APP/BDNF/BMP2/CAV1/CDK5/CSF3/CTNNB1/DDRGK1/EGF/EIF4G1/FKBP1A/FMR1/GCG/GSK3B/HFE/HIP1R/HIPK2/HMGB1/HSF1/IDE/IFNG/IGF1/KLF4/LRP1/LRRK2/MBD2/MMP8/MMP9/NGF/NMD3/PARK7/PARP1/PIN1/PKD1/PLK2/PON1/PPARG/PSEN1/RAN/RB1/S100A10/SIRT2/TAF1/TGFB1/TRAF6/TRIB3/TXN/WNT5A	52
REGULATION OF SYNAPSE STRUCTURE OR ACTIVITY	60/1834	214/17949	1.69686930511643e-13	2.70306401128132e-12	1.12649067035475e-12	ABL1/ADAM10/AMIGO2/APOE/APP/ARC/ASIC2/BDNF/CDC42/CDH8/CDK5/CDK5R1/CDKL5/CLN3/CLSTN3/DBN1/DBNL/DCTN1/DMPK/DNM1L/DNM3/DRD2/EEF2K/EIF4G1/EPHB1/EPHB2/FCGR2B/FYN/GHSR/GPC4/GRIN2B/HOMER1/HSPA8/IL10/INS/LINGO2/LRP8/LRRK2/MAPK14/MEF2C/MX2/NEDD4/NTRK1/NTRK2/OPA1/PRNP/PTEN/PTN/SLC17A6/SLC7A11/SNCA/STX1B/TLR2/TNF/TUBA1A/UBE3A/VCP/VPS35/WNT5A/YWHAZ	60
SELECTIVE AUTOPHAGY	29/1834	62/17949	2.14281906088453e-13	3.40257829221984e-12	1.41801033395443e-12	ADRB2/AMBRA1/ATG13/ATG5/BAG3/BECN1/CALCOCO2/DDRGK1/HDAC6/HTRA2/HTT/MAP1LC3B/MAPK3/MFN2/NOD2/OPTN/PINK1/RAB7A/RNF41/SESN2/SQSTM1/STBD1/TBK1/TP53/TSC2/UBQLN1/USP30/VDAC1/VPS13C	29
MULTI MULTICELLULAR ORGANISM PROCESS	58/1834	204/17949	2.2358890964083e-13	3.53909302688629e-12	1.47490228113951e-12	ABCC2/ADCYAP1/AGO2/AKR1B1/AKT1/ANGPT2/AR/ARG1/ATP7A/BCL2/CALCA/CALR/CD38/CNR1/CRHR1/CYP1A1/CYP27B1/EDN1/ENDOU/EPO/ESR1/GHSR/GIP/GJB2/HFE/IL1B/LEP/LIF/MAFF/MAPK1/MAPK3/MED1/MMP2/MMP7/MMP9/MTOR/NPPA/P2RX1/PAM/PNOC/PPARD/PRDX3/PRL/PSG5/PTN/RGS2/SLC19A1/SLC2A1/SLC6A4/SOD1/SPP1/TAC1/TIMP1/UCN/UCP2/VDR/VEGFA/WNT4	58
POSITIVE REGULATION OF CELL GROWTH	50/1834	161/17949	2.49691343256099e-13	3.93975011859149e-12	1.6418744556547e-12	ADAM10/ADAM17/AKT1/AVP/BCL2/BDNF/CD38/CDC42/CDKL5/CIB1/CXCL12/CXCR4/DBN1/DBNL/EDN1/EGFR/EIF4G1/ERBB2/F2/FN1/FXN/HAMP/IGF1/IL9/INS/L1CAM/LPAR3/LRP1/MACF1/MAP1B/MAP3K13/MAPT/MEGF8/MTOR/MUL1/NEDD4L/NGF/PAK1/PIN1/PTK2B/REG1A/S100A9/SEMA5A/SPHK1/SYT17/TGFB2/TRIM32/UCN/VEGFA/WNT3	50
RESPONSE TO TOPOLOGICALLY INCORRECT PROTEIN	58/1834	205/17949	2.81323055965823e-13	4.42484781402395e-12	1.84403690013792e-12	ABCA7/AMFR/ARFGAP1/ATF4/ATXN3/BAG3/BAX/BCL2L11/CALR/CCL2/CLU/COPS5/CXCL8/DAXX/DCTN1/DDIT3/DDRGK1/DNAJB1/DNAJB9/ERN1/F12/GFPT1/HDAC6/HERPUD1/HSF1/HSP90AA1/HSP90B1/HSPA1A/HSPA1B/HSPA1L/HSPA4/HSPA5/HSPA8/HSPA9/HSPB1/HSPB2/HSPB3/HSPD1/LMNA/MANF/MFN2/NCK2/NFE2L2/OPTN/PACRG/PPP1R15A/STUB1/SYVN1/THBS1/TLN1/TMBIM6/TOR1A/UMOD/VAPB/VCP/WFS1/XBP1/YOD1	58
DEVELOPMENTAL CELL GROWTH	61/1834	222/17949	2.84438326998471e-13	4.45977829690055e-12	1.85859403341602e-12	ABL1/APOE/APP/BDNF/C9orf72/CDK5/CDK5R1/CDKL5/CTNNB1/CXCL12/CXCR4/DBN1/DBNL/DCC/DPYSL2/DRAXIN/DVL1/EDN1/FGF13/FN1/G6PD/GSK3B/HAMP/HDAC6/HSP90AA1/IGF1/L1CAM/LAMB2/LPAR3/LRP1/MACF1/MAG/MAP1B/MAP2/MAP3K13/MAPT/MEGF8/MT3/MTOR/MUL1/NDN/NEDD4L/NGF/PAK1/PAK6/PIN1/PLXNA4/PPARA/REG1A/RGS2/RGS4/RTN4R/SEMA5A/SEMA6A/SH3GL2/SPP1/SYT17/ULK1/VEGFA/WNT3/WNT5A	61
DOPAMINERGIC NEURON DIFFERENTIATION	22/1834	37/17949	2.92700126726041e-13	4.5749305073857e-12	1.90658323760833e-12	CDNF/CSNK1D/CTNNB1/FGF20/FGF8/FOXA1/FOXA2/GSK3B/HIF1A/LMX1A/LMX1B/LRP6/MANF/NR4A2/PHOX2B/PITX3/RSPO2/SHH/VEGFA/WNT1/WNT3/WNT5A	22
PEPTIDYL THREONINE MODIFICATION	43/1834	126/17949	3.16565163382296e-13	4.9324809519504e-12	2.05559089643636e-12	AKT1/APP/AXIN1/BCL2/CDK1/CDK5/CDK5R1/CHI3L1/CIT/CLK1/DDIT4/DGKQ/DYRK1A/EGF/EIF4G1/GCG/GSK3B/HIPK2/INPP5K/LRRK2/MAP3K12/MAPK1/MAPK8/MARK2/MTOR/PDPK1/PLK1/PRKACA/PRKCD/PRKD1/ROCK1/ROCK2/SIRT2/SPHK1/STK39/TAF1/TBK1/TGFB1/TRPC6/UBE2K/ULK1/UMOD/WNT5A	43
REGULATION OF LIPID LOCALIZATION	55/1834	189/17949	3.27087341198433e-13	5.08055290721305e-12	2.11729926717727e-12	ABCA1/ABCA7/ADIPOQ/ADORA1/ADORA2A/AGT/AGTR1/AKT1/APOA1/APOB/APOC3/APOE/ARL6IP5/ASXL1/AVP/CAV1/CCK/CD36/CRHR1/CRP/CRY1/DBI/EDN1/EGF/FABP3/FASLG/GAL/HRH3/IL1B/IL6/LEP/LRP1/MAP2K6/NFKB1/NFKBIA/NUS1/P2RX4/POMC/PON1/PPARA/PPARD/PPARG/PRKCD/PSEN1/PTGES/REN/SHH/SIRT1/SPP1/STXBP1/TAC1/THBS1/TNF/TRH/TSPO	55
MYELOID LEUKOCYTE MIGRATION	60/1834	217/17949	3.30822801363944e-13	5.12261642111996e-12	2.13482906143323e-12	AGER/AIF1/BST1/CALCA/CCL2/CCL26/CCL3/CCL5/CCR2/CCR7/CD200/CD200R1/CD47/CSF1/CSF1R/CX3CL1/CX3CR1/CXADR/CXCL12/CXCL8/DAPK2/DNM1L/DPEP1/DPP4/EDN1/FPR2/GBF1/HMGB1/IL17A/IL23A/IL4/IL6/ITGB2/LBP/LGALS3/LGMN/MAPK1/MAPK3/MCU/MIF/MYD88/NBL1/NOD2/P2RX4/PECAM1/PIK3CD/PIK3CG/PLA2G1B/PPBP/PTGER4/PTK2B/RAC1/S100A9/SERPINE1/SIRPA/TGFB2/THBS1/TREM2/UMOD/VEGFA	60
RESPONSE TO IRON ION	19/1834	28/17949	3.85282945091405e-13	5.94743270658125e-12	2.4785678136237e-12	ACO1/ALAD/ATP7A/BCL2/BECN1/CYP1A1/DRD2/FXN/G6PD/HAMP/HFE/HIF1A/HMOX1/MAP1LC3A/SLC11A2/SLC6A3/SNCA/TF/TFR2	19
INTERFERON GAMMA PRODUCTION	40/1834	112/17949	3.8952555091943e-13	5.99436542248234e-12	2.49812682753397e-12	ABL1/CCR2/CCR7/CD14/CD47/DDIT3/F2RL1/FADD/FOXP3/HLA-A/HLA-DRB1/HMGB1/HSPD1/IL10/IL18/IL1B/IL23A/IL27/IL33/ISG15/LILRB1/LTA/NOD2/PGLYRP2/PGLYRP3/PRNP/PTPN22/PYCARD/RIPK3/SIRPA/SLC11A1/SLC7A5/SPN/TLR4/TLR9/TNF/TRIM27/WNT5A/ZFPM1/ZP3	40
ADULT BEHAVIOR	41/1834	117/17949	4.11388511535013e-13	6.31133267234946e-12	2.63022160897203e-12	APP/ASIP/CDK5/CHRNA4/CHRNA5/CNTNAP2/CTNS/CXCL12/DBH/DRD1/DRD2/DRD3/DRD4/FADD/FOXA2/FXN/GDNF/GHSR/GIP/GRIN2D/HDAC2/HIPK2/HOMER1/HTR2A/HTRA2/INPP5F/LEP/NCSTN/NPC1/NPY/NR4A2/NTF4/OPRM1/OXR1/PAFAH1B1/PARK7/PPARA/PPP1R1B/PTEN/SLC7A11/SNCG	41
NEGATIVE REGULATION OF HYDROLASE ACTIVITY	98/1834	454/17949	4.1869137351182e-13	6.40366622187096e-12	2.66870123123129e-12	A2M/ABL1/ADCYAP1/ADORA2A/AGT/AKT1/APOA1/APOC3/APP/AQP1/ARFGEF1/ARRB1/AVP/BIN1/C4A/C4B/CARD16/CAST/CD44/CDKN2D/CHP1/CRY2/CRYAB/CST3/DLG2/DNAJB6/DPEP1/EGLN1/FKBP1A/FKBP1B/GAPDH/GPX1/GSK3B/HDAC9/HERPUD1/HGF/IKBKB/ITIH1/KLF4/KNG1/LAMP3/LCN1/LGALS3/LPA/LRP1/LRRK2/LTF/MAP2/MMP9/MT3/NEIL1/NGF/NGFR/NOL3/NOS1/PARK7/PEBP1/PHACTR2/PICALM/PPIF/PPP1R15A/PPP1R17/PPP1R1A/PPP1R1B/PPP1R9B/PRDX3/PRDX5/PRNP/PROS1/P…	98
AMINE METABOLIC PROCESS	50/1834	163/17949	4.24120535491854e-13	6.46686541272901e-12	2.69503923084153e-12	ABCC2/ACMSD/AKR1B1/AOC1/ATP7A/CHDH/CLN3/COMT/CYP1A1/DBH/DDC/DRD1/DRD2/DRD3/DRD4/GCH1/GPR37/GRIN2A/HNMT/HTR1A/INS/ITGAM/ITGB2/MAOA/MAOB/NQO1/NR4A2/PAH/PARK7/PDE1B/PNMT/PSMA2/PSMB8/PSMB9/PSMC1/PSMC4/PSMD11/PSMD6/SAT1/SLC6A3/SLC7A11/SMS/SNCA/SNCAIP/SNCB/TGFB2/TH/TPH2/TRH/VCAM1	50
POSITIVE REGULATION OF ENDOTHELIAL CELL MIGRATION	44/1834	132/17949	4.3115299912138e-13	6.55405138298537e-12	2.73137362087807e-12	ABL1/ADAM17/AGT/AKT1/ANGPT1/CALR/CIB1/EDN1/EGF/FGF1/FGF18/FGF2/GATA2/GRN/HDAC9/HIF1A/HMGB1/HMOX1/HSPB1/KDR/LGMN/MAP3K3/NFE2L2/NOS3/NUS1/P2RX4/PDPK1/PIK3CB/PIK3CD/PIK3CG/PLK2/PRKD1/PTGS2/PTK2B/RAC1/ROCK2/RRAS/SEMA5A/SIRT1/SP1/TGFB1/THBS1/VEGFA/WNT5A	44
POSITIVE REGULATION OF TRANSMEMBRANE TRANSPORT	58/1834	207/17949	4.42825186356893e-13	6.71102242910476e-12	2.79679065067511e-12	ABCB1/ABL1/ACE2/ADIPOQ/ADRB2/AKT1/ANK2/APLNR/ARC/BAX/BRAF/CA2/CALCR/CCL2/CCR2/CD19/CDK5/CHP1/CX3CL1/DRD1/DRD4/EPHB2/F2/F2R/FXYD1/G6PD/GAL/GIP/GJC2/GLRX/GPER1/GSTM2/GSTO1/HTT/IFNG/IGF1/IL13/INS/INSR/MAPK14/NFE2L2/NOS1/NPPA/OPN3/P2RX7/P2RY6/PDPK1/PINK1/PSEN1/PTH/RGS9/SNCA/STIM1/STK39/THY1/TREM2/TRPC1/TRPC6	58
RESPONSE TO STARVATION	56/1834	196/17949	4.62910423304574e-13	6.99415566847457e-12	2.91478524913311e-12	ADCYAP1/ALB/AMBRA1/AOC1/ATF4/ATG5/ATG7/BCL2/BECN1/CDKN1A/DDIT3/EIF4EBP1/FAS/FOXO1/FOXO3/GABARAP/GABARAPL2/GBA/GIP/HAMP/HCRT/HFE/HNRNPA1/HSPA5/HSPA8/LAMP2/LRRK2/MAP1LC3A/MAP1LC3B/MAP3K5/MAPK1/MAPK3/MAPK8/MTOR/NFE2L2/PIK3C2B/PPARA/PPARG/PPARGC1A/PRKAA1/PRKAA2/PRKD1/SESN2/SESN3/SIRT1/SLC2A1/SREBF1/TBC1D5/TFEB/TP53/UCP2/ULK1/VPS41/WNT4/XBP1/XPR1	56
REGULATION OF PROTEIN MODIFICATION BY SMALL PROTEIN CONJUGATION OR REMOVAL	63/1834	236/17949	4.82439861556442e-13	7.26720589039402e-12	3.0285777920573e-12	ABL1/AIMP2/AKT1/ANGPT1/ARRB1/ATG5/AXIN1/BAG5/BMI1/CAV1/CDK5/CHP1/CRY1/CTNNB1/DAXX/DCUN1D1/EGR1/FBXO2/FBXW7/FKBP1A/FYN/HDAC4/HERPUD1/HIF1A/HSP90AA1/HSPA1A/HSPA1B/HSPA5/ISG15/LRRK2/MTA1/MTOR/MUL1/NDFIP1/NOD2/PARK7/PELI1/PIN1/PINK1/PLK1/PRKCG/PSEN1/PTEN/PTPN22/RAB1A/SART3/SIRT7/SKP1/SOX4/SPHK1/SQSTM1/STUB1/TAF1/TRAF6/TRIB3/TSPO/UBB/UBE2L3/UBE3A/UBQLN1/VCP/WFS1/XIAP	63
INTERLEUKIN 1 BETA PRODUCTION	39/1834	108/17949	5.08800777949640e-13	7.64120686402683e-12	3.18444114036966e-12	AGER/APOA1/APP/CARD16/CASP1/CASP8/CCL3/CCR7/CD36/CX3CL1/CX3CR1/EGR1/F2R/F2RL1/FFAR1/GHSR/GIT1/GSTP1/HK1/HMGB1/HSPB1/IFNG/IGF1/IL17A/IL6/MEFV/NLRP1/NLRP3/NOD2/P2RX7/PYCARD/SIRPA/SPHK1/STAT3/TLR4/TNF/TREM2/TYROBP/WNT5A	39
REGULATION OF PHAGOCYTOSIS	36/1834	94/17949	5.13798366192334e-13	7.6930890505555e-12	3.20606282555293e-12	ABCA7/ADIPOQ/APOA1/ATG5/C4A/C4B/CALR/CCL2/CD36/CD47/F2RL1/FCGR2B/FPR2/GATA2/HMGB1/IFNG/IL1B/IL2RB/LRP1/MFGE8/NOD2/PPARG/PRKCG/PTEN/PTPRC/PTX3/PYCARD/SIRPA/SLC11A1/SNX3/SOD1/SPHK1/SYT11/TLR2/TNF/TREM2	36
REGULATION OF BLOOD CIRCULATION	72/1834	290/17949	5.31358434569398e-13	7.93219507414077e-12	3.30570926517488e-12	ACE/ACE2/ADA/ADORA1/AGER/AGT/AGTR1/AKT1/ANK2/APLN/ASIC2/ATP1A3/AVP/BIN1/CACNG5/CALCA/CASR/CAV1/CD38/CHRM3/CSRP3/CTNNA3/CXADR/DBH/DLG1/DMPK/DRD2/EDN1/EGFR/F2R/FGB/FGF13/FGG/FKBP1B/FXYD1/GCH1/GSTM2/GSTO1/HDAC4/HTR1A/HTR2A/ICAM1/ITPR1/ITPR3/JUP/KCNA5/KCNIP4/KCNJ4/LEP/MYL4/NOS1/NPPA/NPPC/P2RX1/P2RX4/PIK3CG/PRKACA/PTGER2/RGS2/RGS4/SLC1A1/SLC8A1/SLC8A3/SREBF1/STIM1/TAC1/TGFB2/TH/TPM1/TRPC1/UCN/YWHAE	72
POSITIVE REGULATION OF INFLAMMATORY RESPONSE	44/1834	133/17949	5.81395896419050e-13	8.65325355088175e-12	3.60620738265893e-12	AGT/AGTR1/APP/CCL3/CCR2/CCR7/CD28/CD47/CEBPB/CLOCK/CNR1/CTSC/CX3CL1/EGFR/GRN/IFNG/IL18/IL1B/IL23A/IL33/IL6/LBP/LRRK2/LTA/MMP8/NFKBIA/OSMR/PARK7/PIK3CG/PTGER4/PTGS2/RIPK1/S100A9/SERPINE1/SNCA/TAC1/TGM2/TLR2/TLR4/TLR9/TNF/TREM2/WNT5A/ZP3	44
REGULATION OF MUSCLE SYSTEM PROCESS	64/1834	243/17949	6.12698305700167e-13	9.09200521494355e-12	3.78905531156682e-12	ACE2/ADA/ADORA1/ADRB2/AGT/ANK2/BECN1/BIN1/CALCA/CAV1/CHRM3/CTNNA3/DAPK3/DLG1/DMPK/EDN1/ENO1/F2R/FGF13/FKBP1B/FOXO1/FOXO3/G6PD/GHSR/GPER1/GSTM2/GSTO1/HAMP/HDAC4/IGF1/JUP/KCNMA1/KLF4/LMNA/MTOR/NOL3/NOS1/NOS3/NPPA/P2RX1/P2RX4/PAK1/PARP1/PIK3CG/PIN1/PPARA/PPARGC1A/PRKACA/PROK2/RGS2/RGS4/ROCK1/ROCK2/RPS6KB1/SGCA/SLC8A1/SLC8A3/SOD1/SPHK1/TACR1/TNFRSF1B/TPM1/UCN/UTRN	64
POSITIVE REGULATION OF TUMOR NECROSIS FACTOR SUPERFAMILY CYTOKINE PRODUCTION	35/1834	90/17949	6.3526542673641e-13	9.39891221871733e-12	3.91695752733929e-12	AGER/APP/CCL3/CCR2/CD14/CD36/CLU/FADD/HDAC2/HMGB1/HSPB1/IFNG/IL17A/IL1A/IL23A/IL33/IL6/LBP/LEP/MIF/MMP8/MYD88/NOD2/PSEN1/PTPRC/PYCARD/RIPK1/SPN/STAT3/THBS1/TLR2/TLR4/TLR9/TYROBP/WNT5A	35
REGULATION OF LEUKOCYTE DIFFERENTIATION	70/1834	279/17949	6.51532300570835e-13	9.61106523859818e-12	4.00537141490759e-12	ABL1/ADA/ADIPOQ/AGER/BGLAP/CA2/CASP8/CCL3/CCR2/CD28/CDK6/CEBPB/CREB1/CSF1/ERBB2/FADD/FBXO7/FBXW7/FCGR2B/FOXP3/GATA2/GLI2/GPR55/HCLS1/HLA-B/HLA-DRA/HLA-DRB1/HMGB1/IFNG/IL10/IL17A/IL18/IL23A/IL27/IL2RA/IL4/IL7/ITPKB/LAG3/LIF/LILRB1/LTF/MTOR/MYC/NDFIP1/NLRP3/NOTCH2/PGLYRP2/PGLYRP3/PRDX2/PTPN6/PTPRC/RB1/RIPK1/RNF41/RUNX1/SH3RF1/SHH/SOD1/SOX4/TAL1/TGFB1/TLR4/TLR9/TNF/TRAF6/TREM2/TYROBP/XBP1/ZFPM1	70
NEGATIVE REGULATION OF SECRETION	49/1834	160/17949	7.77766090642373e-13	1.1439356129625e-11	4.76730403020663e-12	ADA/ADIPOQ/ADORA1/APOE/CCR2/CD200/CNR1/CRY1/DRD2/DRD3/DRD4/EDN1/EGF/ERBB3/F2R/FCGR2B/FGF23/FKBP1B/FMR1/GHSR/HMOX1/HRH3/HTR1B/IL1B/INS/LEP/LIF/LILRB1/MAOB/MIDN/MTNR1B/NRG1/OPRM1/P2RY1/RAB11FIP3/RAB7A/RAP1B/REST/SNCA/SREBF1/STK39/STXBP3/SYT11/TNFRSF1B/TRH/TRIM9/UCN/UCP2/VSNL1	49
REGULATION OF LEUKOCYTE CHEMOTAXIS	41/1834	119/17949	7.83272292430702e-13	1.14527731673298e-11	4.77289552479767e-12	ADAM10/ADAM17/AIF1/BST1/CALR/CCL2/CCL3/CCL5/CCR2/CCR7/CSF1/CSF1R/CXCL12/CXCL8/DAPK2/DNM1L/DPP4/EDN1/F2RL1/FPR2/HMGB1/IL23A/IL4/IL6/LBP/LGMN/MAPK1/MAPK3/MCU/MIF/NBL1/NOD2/PTK2B/PTN/RAC1/SERPINE1/SLC8B1/STK39/THBS1/VEGFA/WNT5A	41
RESPONSE TO ACID CHEMICAL	41/1834	119/17949	7.83272292430702e-13	1.14527731673298e-11	4.77289552479767e-12	AKR1B1/ALAD/ARG1/ATF2/ATP7A/CASP3/CEBPB/COL5A2/CREB1/CYBB/EDN1/FYN/GIP/GPRC6A/GRIN1/GSTP1/HSF1/ICAM1/MMP2/MTHFR/MTOR/NQO1/NTRK1/NTRK2/OPA1/PCNA/PIK3CA/PPARGC1A/PPP1R9B/PTN/RPS6KB1/SESN2/SESN3/SST/TH/TMBIM6/TNF/TOMM20/UMOD/VEGFA/XBP1	41
CHEMICAL SYNAPTIC TRANSMISSION POSTSYNAPTIC	38/1834	105/17949	9.32705914829061e-13	1.35978704425079e-11	5.66685588141756e-12	ADORA1/ADORA2A/ADRB2/AKT1/APP/CDK5/CHRNA4/CHRNA5/CHRNB3/CHRNB4/DLG4/DMPK/DRD2/DRD4/DVL1/GRIN1/GRIN2A/GRIN2B/GRIN2C/GRIN2D/GSK3B/HCRT/LRRK2/MEF2C/OPRM1/P2RX1/P2RX2/P2RX3/P2RX4/P2RX5/P2RX6/P2RX7/PTEN/PTK2B/RGS4/SLC8A3/STX1B/TRPV1	38
RESPONSE TO AMINE	23/1834	42/17949	9.37961884213452e-13	1.36346296055052e-11	5.68217510952081e-12	ARG1/CNR2/DBH/DRD2/DRD4/DRD5/GRIN2A/HDAC2/HDAC9/HNMT/ICAM1/NQO1/NR4A2/PDE1B/PPP1R1B/PPP1R9B/RGS10/RGS2/RGS4/RGS9/SLC18A2/SOD1/TH	23
NECROTIC CELL DEATH	29/1834	65/17949	9.64915894732515e-13	1.39403347268081e-11	5.80957644577855e-12	ASAH1/BAX/CASP1/CASP8/CAV1/CD14/CYLD/DNM1L/FADD/FAS/FASLG/MAP3K5/MLKL/MT3/MT-CO2/NOL3/PELI1/PPIF/RIPK1/RIPK3/SLC6A13/TICAM2/TLR4/TNF/TP53/TRAF2/TRPM7/TSPO/UCN	29
REGULATION OF MONOOXYGENASE ACTIVITY	29/1834	65/17949	9.64915894732515e-13	1.39403347268081e-11	5.80957644577855e-12	AKT1/APOE/CAV1/CNR1/CNR2/CYP27B1/EGFR/FCER2/FGF23/GCH1/GDNF/GLA/HIF1A/HSP90AA1/IFNG/IL1A/IL1B/INS/LEP/NFKB1/NOS3/NUS1/PARK7/PIK3CB/PTK2B/SNCA/SPR/TNF/VDR	29
RESPONSE TO LIGHT STIMULUS	76/1834	318/17949	9.6737982660963e-13	1.39403347268081e-11	5.80957644577855e-12	ABCA7/AKT1/APP/AQP1/ASIC2/ATF4/ATR/BAX/BCL2/CARD16/CASP3/CASP9/CAT/CCK/CDK5/CDKN1A/CDKN2D/CLOCK/CNGA1/CREB1/CRY1/CRY2/CTNS/DBH/DRD1/DRD2/DRD3/EGFR/FMR1/GNAQ/GPR88/GPX1/GRIN1/GRIN2A/HIF1A/MAP2K7/MAPK10/MAPK8/MC1R/MME/MMP1/MMP2/MMP3/MMP9/MTA1/MT-ND3/MTOR/MYC/NEDD4/NPM1/OGG1/OPN1MW/OPN1MW2/OPN3/OPN4/PARP1/PCNA/PDC/PDE1B/PER1/POLG/PPID/PPP1R1B/PRKAA1/PRKCD/PTN/SIRT1/SLC7A11/SMPD1/TAF1/TH/TIMP1/TP53/T…	76
MEMBRANE PROTEIN PROTEOLYSIS	28/1834	61/17949	9.97549083923009e-13	1.43336591712972e-11	5.97349277010169e-12	ADAM10/ADAM17/APH1B/APOE/BACE1/BACE2/IFNG/IL10/IL1B/MMP7/NCSTN/NFKB1/NGFR/PARL/PSEN1/PSEN2/PSENEN/RET/ROCK1/SPPL2C/TGFB1/TIMP1/TIMP2/TIMP3/TMPRSS6/TNF/TNFRSF1B/TRAF6	28
POSTSYNAPSE ORGANIZATION	49/1834	161/17949	1.00879879262387e-12	1.44536516667317e-11	6.02349914289027e-12	ACTB/ACTBL2/ACTG1/ADAM10/APOE/ARC/CDC42/CDK5/CDK5R1/CDKL5/CEL/DBN1/DBNL/DLG1/DLG4/DNM1L/DNM3/DVL1/EEF2K/EPHB1/EPHB2/FCGR2B/FYN/GAP43/GDNF/GHSR/GRIN2B/HDAC6/HOMER1/HSPA8/IGF1R/INS/INSR/LGMN/LRP8/LRRK2/NDRG1/NEFH/NEFL/OPA1/PRNP/PTEN/PTN/RER1/SLC7A11/UBE3A/VPS35/WASF2/WNT5A	49
REGULATION OF LIPID TRANSPORT	48/1834	156/17949	1.09713209881776e-12	1.56742138816772e-11	6.53216336319182e-12	ABCA1/ABCA7/ADIPOQ/ADORA1/ADORA2A/AGT/AGTR1/AKT1/APOA1/APOC3/APOE/ARL6IP5/AVP/CAV1/CCK/CRHR1/CRY1/DBI/EDN1/EGF/FABP3/FASLG/GAL/HRH3/IL1B/LEP/LRP1/MAP2K6/NFKB1/NFKBIA/NUS1/P2RX4/POMC/PON1/PPARA/PPARG/PRKCD/PSEN1/PTGES/REN/SHH/SIRT1/SPP1/STXBP1/TAC1/THBS1/TRH/TSPO	48
NEGATIVE REGULATION OF ANION TRANSPORT	59/1834	217/17949	1.14001496266783e-12	1.62403274396052e-11	6.76808883099638e-12	ADA/ADIPOQ/ADORA1/AKT1/ANGPT1/APOC3/APOD/APOE/ARL6IP5/BAG3/CD200/CD36/CDK5/CHP1/CNR1/CRY1/DRD2/DRD3/DRD4/EGF/F2R/FKBP1B/GHSR/HRH3/HTR1B/IL1B/INPP5K/INS/LEP/LILRB1/LRRK2/MAOB/MIDN/MTNR1B/MTOR/NDFIP1/NFKB1/NOS1/OPRM1/P2RY1/PARK7/PEA15/RAB11FIP3/REST/RGS2/RGS4/SHH/SNCA/SNX3/SREBF1/STXBP3/SYT11/THBS1/TNF/TRH/TXN/UCP2/VSNL1/YOD1	59
POSITIVE REGULATION OF INTRACELLULAR PROTEIN TRANSPORT	52/1834	178/17949	1.22053131072881e-12	1.7337803747276e-11	7.22545751200683e-12	ATG13/BAG3/BAP1/BCL2/CASP8/CDC42/CDK5/CDK5R1/CHP1/CIB1/E2F1/ERBB2/FBXW7/FYN/GSK3B/HCLS1/HSPA1L/HTRA2/IFNG/IL1B/ITGAM/ITGB2/JUP/LEP/MAPK1/MAPK14/MAPK8/NPEPPS/PAK1/PCNT/PINK1/PPP3R1/PRKAA1/PRKACA/PRKCD/PRNP/PSEN1/RAB29/RAN/SEC16A/SHH/SORL1/TARDBP/TGFB1/TP53/TP63/UBE2L3/VPS11/YWHAE/YWHAG/YWHAH/YWHAZ	52
NEGATIVE REGULATION OF MITOCHONDRION ORGANIZATION	24/1834	46/17949	1.23007685986843e-12	1.74237591571136e-11	7.26127907111327e-12	AKT1/AVP/BCL2L1/CLU/DNM1L/FXN/GPX1/HGF/HSPA1A/IAPP/IGF1/MAPT/MUL1/NOL3/OPA1/PINK1/PPARGC1A/PPIF/RNF41/TFRC/TP53/TSC2/TSPO/USP30	24
REGULATION OF PRODUCTION OF MOLECULAR MEDIATOR OF IMMUNE RESPONSE	46/1834	146/17949	1.26324042688024e-12	1.7842823706586e-11	7.43592247699893e-12	ANGPT1/APOA1/ARG1/ATG5/CCR2/CD28/CD36/EXOSC6/F2RL1/FCGR2B/FOXP3/HFE/HK1/HLA-A/HMOX1/IL10/IL13/IL17A/IL18/IL1B/IL33/IL4/IL6/KLK7/LILRB1/MZB1/NDFIP1/NLRP3/NOD2/PTPN22/PTPRC/SLC7A5/TFRC/TGFB1/TGFB2/TLR4/TLR9/TMBIM6/TNF/TNFRSF14/TNFRSF1B/TNFRSF4/TRAF2/TRAF6/WNT5A/XBP1	46
REGULATION OF CELL SIZE	51/1834	173/17949	1.36741656061842e-12	1.92597146080324e-11	8.02640585982982e-12	ABL1/AKT1/APOE/AQP1/AQP4/ATP7A/BDNF/CDK5/CDK5R1/CDKL5/CLN3/CREB1/CXCL12/DBN1/DBNL/DCC/DPYSL2/DRAXIN/EDN1/FGF13/FN1/GSK3B/KCNMA1/L1CAM/LPAR3/LRP1/MACF1/MAG/MAP1B/MAP2/MAP3K13/MAPT/MEGF8/MT3/MTOR/NGF/P2RX7/PAK1/PLEK/PLXNA4/PTEN/RAC1/RET/RTN4R/SEMA5A/SEMA6A/SPP1/UCN/VEGFA/WNT3/WNT5A	51
REGULATION OF MONONUCLEAR CELL MIGRATION	39/1834	111/17949	1.39093336437002e-12	1.95357570556308e-11	8.14144540034522e-12	ADAM10/ADAM17/AGER/AIF1/AKT1/APOD/APP/CALR/CCL2/CCL3/CCL5/CCR2/CCR7/CD200/CD200R1/CRK/CSF1/CSF1R/CXCL12/FADD/FPR2/HMGB1/IL4/LGALS3/LGMN/MAPK1/MAPK3/NBL1/PTK2B/PYCARD/RIPK3/SERPINE1/SLC8B1/SPN/STK39/THBS1/TNF/TNFRSF14/WNT5A	39
SUPEROXIDE METABOLIC PROCESS	30/1834	70/17949	1.4211298491421e-12	1.99038017635464e-11	8.29482649972357e-12	ATP7A/BST1/CD36/CRP/CYBB/EDN1/EGFR/F2RL1/FPR2/GCH1/GSTP1/ITGAM/ITGB2/MAPT/MPO/MT3/NFE2L2/NOS2/NOS3/NOX1/NOX4/NQO1/PRDX1/PRDX2/PRKCD/SOD1/SOD2/SOD3/TGFB1/TYROBP	30
INTERLEUKIN 1 PRODUCTION	42/1834	126/17949	1.46357696234371e-12	2.04408816085315e-11	8.51865228856401e-12	AGER/APOA1/APP/CARD16/CASP1/CASP8/CCL3/CCR7/CD36/CX3CL1/CX3CR1/EGR1/F2R/F2RL1/FFAR1/GHSR/GIT1/GSTP1/HDAC2/HK1/HMGB1/HSPB1/IFNG/IGF1/IL10/IL17A/IL6/MEFV/NLRP1/NLRP3/NOD2/P2RX7/PYCARD/SIRPA/SPHK1/STAT3/TLR4/TMED10/TNF/TREM2/TYROBP/WNT5A	42
REGULATION OF NEURON DIFFERENTIATION	54/1834	190/17949	1.52226328364709e-12	2.12011305370513e-11	8.83548286362643e-12	APP/ASCL1/BCL2/BDNF/BIN1/BMP2/BRINP1/CALR/CDK5R1/CNTF/CSNK1D/CXCL12/DNMT3B/DPYSL2/EIF4E/EIF4G1/EPO/FEZ1/FGF20/FOXA1/GATA2/GDF5/GLI2/GPR37L1/GSK3B/LIN28A/LMX1A/LRRK2/MAG/MAP1B/MAP3K13/MED1/MEF2C/MTOR/NBL1/NGF/NTF3/NTF4/OPA1/PCP4/PHOX2B/PTEN/REST/RET/ROCK1/SHH/SLC6A4/SOX2/TCF3/TIMP2/TRIM32/TRPC6/YWHAG/YWHAH	54
LIPOPOLYSACCHARIDE MEDIATED SIGNALING PATHWAY	27/1834	58/17949	1.66667976062033e-12	2.31478141683927e-11	9.64675516042967e-12	AKT1/CARD16/CCL2/CCL3/CCL5/CD14/CD180/CD36/CD55/CX3CL1/IL18/IL1B/LBP/LTF/MAPK1/MAPK14/MAPK3/MTDH/MYD88/NFKBIA/PRDX2/PTPN22/TGFB1/TLR2/TLR4/TNF/TRAF6	27
LEUKOCYTE APOPTOTIC PROCESS	37/1834	102/17949	1.70931173790663e-12	2.36739675700069e-11	9.86602739949618e-12	ADA/ADAM17/AKT1/BAX/BCL2L11/CASP3/CCL5/CCR7/CDKN2A/CTSL/CXCL12/FADD/FAS/FASLG/GHSR/HCAR2/HCLS1/HIF1A/IL10/IL2RA/IL6/ITPKB/LGALS3/LILRB1/MEF2C/NOD2/PIK3CB/PIK3CD/PTEN/RIPK1/RIPK3/RPS6/SIRT1/SLC39A10/SLC7A11/TP53/WNT5A	37
REGULATION OF NMDA RECEPTOR ACTIVITY	21/1834	36/17949	1.72570872703589e-12	2.38348579307506e-11	9.93307778734175e-12	APP/CAPN1/CCL2/CCR2/DAPK1/DLG1/DLG2/DLG4/EPHB2/GRIA2/GRIN1/GRIN2A/GRIN2B/IFNG/MEF2C/NEFL/OPRM1/PINK1/PPARGC1A/PTK2B/RGS9	21
BIOLOGICAL PROCESS INVOLVED IN INTERACTION WITH HOST	59/1834	219/17949	1.7415286672928e-12	2.39869114229886e-11	9.99644544703688e-12	ACE2/ATG5/ATG7/BCL2L1/BCL2L11/CASP8/CAV1/CAV2/CCR5/CD55/CDK1/CHMP2B/CTNNB1/CTSL/CXADR/CXCL8/CXCR4/DPP4/EGFR/HIPK2/HLA-DRB1/HSPA1A/HSPA1B/HTR2A/ICAM1/IDE/INSR/LAMP1/LDLR/LGALS1/LY6E/MOG/MRC1/NPC1/P4HB/PGLYRP2/PGLYRP3/PHB/PPID/PTX3/RAB7A/RPSA/RXRA/SCARB2/SLC20A2/SMPD1/SNX3/TFRC/TNFRSF14/TNFRSF4/TPCN2/TRIM10/TRIM13/TRIM27/TRIM32/TYMS/ULK1/VAPB/XPR1	59
RESPONSE TO COCAINE	23/1834	43/17949	1.82192297399926e-12	2.50250907668328e-11	1.04291023653024e-11	CDK5/CNR1/DNMT3B/DRD2/DRD3/DRD4/DRD5/FADD/HDAC2/HNMT/HOMER1/HSPA5/HTR1B/HTR2A/MTOR/OPRM1/PITX3/PPP1R1B/PTK2B/RGS4/SLC6A3/SMPD1/UBE3A	23
REGULATION OF EXOCYTOSIS	55/1834	197/17949	2.08615000854588e-12	2.85756701720048e-11	1.19087915467599e-11	ADORA2A/ATP13A2/BACE1/CADPS2/CCR2/CDK5/CHRNA5/CNR1/CPLX1/DNM1L/DRD2/DTNBP1/DVL1/F2RL1/FCGR2B/FGB/FGG/FMR1/GATA2/GIT1/GSK3B/HMOX1/HTR1B/HTR2A/IFNG/IL13/IL4/ITGAM/ITGB2/LAMP1/LRRK2/NCS1/NSF/P2RX1/P2RY1/PDPK1/PRKCG/RAB10/RAB3B/RAB7A/RAB8A/RAP1B/REST/SMPD3/SNCA/STX1B/STXBP1/STXBP3/SYP/SYT11/SYT17/TRIM9/TRPV6/VSNL1/ZP3	55
POSITIVE REGULATION OF EPITHELIAL CELL PROLIFERATION	56/1834	203/17949	2.24683911268755e-12	3.06924378516716e-11	1.27909456624232e-11	ADAM17/AGTR1/AKT1/ANG/APLN/APLNR/AR/ARG1/ATP7A/BMP2/CAV2/CCL26/CCR3/CDC42/CXCL12/EGF/EGFR/ERBB2/FGF1/FGF2/FGF9/GATA2/GHSR/GRN/HAS2/HIF1A/HMGB1/HMOX1/HTRA1/IGF1/IGF2/IL10/KDR/MED1/MTOR/MYC/NOD2/NOTCH2/NR4A1/PDPK1/PIK3CD/PRKD1/PTN/REG1A/REG3A/RREB1/SEMA5A/SHH/SIRT1/SP1/TLR4/TP63/VEGFA/VIP/WNT5A/XBP1	56
DOPAMINE TRANSPORT	24/1834	47/17949	2.27068838569671e-12	3.0933476205147e-11	1.289139739248e-11	CHRNA4/CNR1/CXCL12/DRD1/DRD2/DRD3/DRD4/DTNBP1/FGF20/GDNF/HTR1B/HTR2A/PARK7/PINK1/RAB3B/SLC18A2/SLC22A1/SLC6A2/SLC6A3/SNCA/SNCG/SYT11/SYT17/TOR1A	24
SIGNAL TRANSDUCTION IN ABSENCE OF LIGAND	29/1834	67/17949	2.47414893800507e-12	3.3613369495622e-11	1.40082317614284e-11	AKT1/BAG3/BAX/BCL2/BCL2L1/BCL2L11/CASP3/CASP9/CSF2/DAPK3/DCC/ERBB3/FADD/FAS/FYN/GDNF/GSK3B/HSPA1A/HSPA1B/HTRA2/IL1A/IL1B/IL4/IL7/MCL1/PRDX2/RET/TNF/WWOX	29
POSITIVE REGULATION OF DEVELOPMENTAL GROWTH	50/1834	170/17949	2.49363425672271e-12	3.3770340300001e-11	1.40736486904811e-11	AKT1/BCL2/BDNF/CDKL5/CREB1/CSF1/CXCL12/CXCR4/DBN1/DBNL/DRD2/EDN1/FGF2/FGF8/FN1/GHR/GHSR/GLI1/HAMP/IGF1/IGF2/IL7/INSR/L1CAM/LEP/LPAR3/LRP1/MACF1/MAP1B/MAP3K13/MAPK1/MAPK14/MAPT/MEF2C/MEGF8/MTOR/MUL1/NEDD4L/NGF/PAK1/PIN1/PPARD/REG1A/RPS6KB1/SEMA5A/SLC6A3/SYT17/VEGFA/WNT3/ZP3	50
NEGATIVE REGULATION OF CYSTEINE TYPE ENDOPEPTIDASE ACTIVITY	32/1834	80/17949	2.49924901137192e-12	3.3770340300001e-11	1.40736486904811e-11	ADORA2A/AKT1/AQP1/AVP/CARD16/CAST/CD44/CDKN2D/CRYAB/DNAJB6/DPEP1/GPX1/HERPUD1/HGF/KLF4/LAMP3/LTF/MMP9/MT3/NGF/NGFR/NOL3/PARK7/PRDX3/PRDX5/SH3RF1/SNCA/THBS1/TNF/VEGFA/XIAP/YWHAE	32
PLATELET DEGRANULATION	42/1834	128/17949	2.65046324625163e-12	3.57167830967855e-11	1.48848206204857e-11	A2M/ALB/ANXA5/APOA1/APP/CD36/CLU/EGF/FGB/FGG/FN1/HGF/IGF1/IGF2/KNG1/LAMP2/MANF/MMRN1/P2RX1/PECAM1/PHACTR2/PLEK/PLG/PPBP/PROS1/PSAP/QSOX1/SCG3/SERPINA1/SERPINE1/SERPINF2/SOD1/STXBP1/TF/TGFB1/TGFB2/THBS1/TIMP1/TIMP3/TLN1/TUBA4A/VEGFA	42
REGULATION OF MACROPHAGE ACTIVATION	27/1834	59/17949	2.77510264874509e-12	3.72955843844825e-11	1.55427794825445e-11	ATM/CCL3/CD200/CTSC/CX3CL1/FCGR2B/GRN/HAMP/HSPD1/IL10/IL13/IL33/IL4/IL6/LBP/LDLR/LRRK2/MFHAS1/MIF/MMP8/PTPRC/SPHK1/SYT11/THBS1/TLR4/TREM2/WNT5A	27
REGULATION OF PROTEIN TYROSINE KINASE ACTIVITY	35/1834	94/17949	2.82527437198455e-12	3.78677903728897e-11	1.57812439453806e-11	ACE/ADAM17/ADORA1/AGT/APP/BDNF/CASS4/CAV1/CCL5/CD24/CSF1R/DLG4/DOCK3/EGF/ERBB3/FBXW7/FYN/GRM5/LRP8/MVP/NCAPG2/NCK2/NEDD9/NOX4/NRG1/NTRK2/PRNP/PSEN1/PTPRC/RAP2B/SH3BP5/SNX6/TAL1/THY1/ZGPAT	35
REGULATION OF PROTEASOMAL PROTEIN CATABOLIC PROCESS	52/1834	182/17949	3.14936843503381e-12	4.20985281959211e-11	1.7544386315103e-11	AKT1/ALAD/APOE/ARIH1/ATXN3/BAG5/CAV1/CLU/CSNK1D/DDRGK1/DVL1/FBXW7/FMR1/GABARAPL2/GBA/GPX1/GSK3B/HERPUD1/HFE/HSPA1A/HSPA1B/IL33/KEAP1/LAMP3/LRRK2/NFE2L2/NUB1/PARK7/PINK1/PKD1/PLK1/PLK2/PRKACA/PRKCG/PSEN1/PSMC1/PSMC4/RNF19A/SGTA/SHH/SIRT2/STUB1/TAF1/TREM2/TRIB3/UBB/UBE2K/UBQLN1/UBQLN2/USP13/USP25/VCP	52
RESPONSE TO INTERLEUKIN 1	56/1834	205/17949	3.46862337189954e-12	4.62421286959655e-11	1.92712145683357e-11	ABCC2/APP/CCL2/CCL26/CCL3/CCL5/CD38/CD47/CEBPB/CHI3L1/CUL1/CX3CL1/CXCL8/EDN1/EGR1/EPO/FGB/HAS2/HDAC4/HIF1A/HNMT/ICAM1/IKBKB/IL17A/IL1A/IL1B/IL1RN/IL6/MAP3K3/MAPK3/MTHFR/MYD88/NFKB1/NFKBIA/NOD2/PELI1/PSMA2/PSMB8/PSMB9/PSMC1/PSMC4/PSMD11/PSMD6/PYCARD/RPS27A/SELE/SIRPA/SKP1/SMPD1/SNCA/SQSTM1/TRAF6/UBB/UBC/UBE2V1/USP10	56
REGULATION OF MYELOID CELL DIFFERENTIATION	65/1834	258/17949	3.56260935066365e-12	4.73684539264239e-11	1.97406059177826e-11	ADIPOQ/BGLAP/CA2/CASP8/CCL3/CDK6/CEBPB/CIB1/CREB1/CSF1/CSF2/CSF3/FADD/FBXW7/FOXO3/GABPA/GATA2/GPR55/HCLS1/HDAC1/HIF1A/HLA-DRB1/HMGB1/HSPA1A/HSPA1B/HSPA9/IFNG/IL17A/IL23A/IL4/ISG15/ITPKB/KMT2A/LGALS3/LIF/LILRB1/LTF/MAPK14/MED1/MEF2C/MTOR/MYC/NCAPG2/NDFIP1/NFE2/NFKBIA/NOTCH2/PTK2B/RAB7B/RB1/RIPK1/RNF41/RUNX1/SETD1A/STAT1/STAT3/TAL1/TGFB1/THBS1/TLR4/TNF/TRAF6/TREM2/TYROBP/ZFPM1	65
REGULATION OF CATION CHANNEL ACTIVITY	51/1834	177/17949	3.57874560887461e-12	4.74564510793852e-11	1.97772783648334e-11	ADRB2/ANK2/APP/ARC/CACNG5/CAPN1/CAV1/CCL2/CCR2/CDK5/CRHR1/DAPK1/DLG1/DLG2/DLG4/DRD2/DRD3/DRD4/EPHB2/EPO/FGF13/FKBP1A/FKBP1B/FMR1/GAL/GRIA2/GRIN1/GRIN2A/GRIN2B/GSTM2/GSTO1/HOMER1/HTT/IFNG/MEF2C/MMP9/MTNR1B/NEFL/NOS1/NPPA/OPRM1/P2RY6/PINK1/PPARGC1A/PRKACA/PTK2B/REM1/RGS9/STIM1/TREM2/UBQLN1	51
LIPID EXPORT FROM CELL	32/1834	81/17949	3.7296875824965e-12	4.93268495658555e-11	2.05567591451852e-11	ADORA1/ADORA2A/AGT/AGTR1/AVP/CCK/CPLX1/CRHR1/CRY1/EDN1/FZD4/GAL/GLS/GRM2/HRH3/IL1B/LEP/MAP2K6/NOS2/NTRK2/P2RX4/POMC/PTGES/REN/SLC1A1/SLC1A2/SLC1A6/SNAP25/SPP1/STXBP1/TAC1/TRH	32
REGULATION OF CARBOHYDRATE METABOLIC PROCESS	56/1834	206/17949	4.2979192568616e-12	5.6691601626222e-11	2.36259888973679e-11	ADIPOQ/AKT1/APP/BCKDK/CRY1/DDIT4/DGKQ/EGF/FBP1/FOXA2/GCG/GIT1/GPER1/GSK3B/HAS2/HDAC4/HIF1A/HMGB1/HTR2A/IFNG/IGF1/IGF2/INPP5K/INS/INSR/LEP/MAS1/MIDN/MTOR/NFKB1/NLN/NUP62/P2RX7/P2RY1/P2RY6/PGP/PHLDA2/PLEK/POMC/PPARA/PPARGC1A/PRKAA1/PRKAA2/PSEN1/PTH/PTK2B/SCARB2/SESN2/SIRT1/SIRT7/SLC2A6/SLC45A3/SMPD3/SNCA/TGFB1/TP53	56
POSITIVE REGULATION OF INTERLEUKIN 6 PRODUCTION	33/1834	86/17949	4.47479001650957e-12	5.88688734098066e-11	2.45333578463821e-11	ADCYAP1/AGER/AIF1/APP/CD36/F2R/F2RL1/HMGB1/HSPD1/IFNG/IL17A/IL17D/IL1A/IL1B/IL33/IL6/LBP/MBP/MMP8/MYD88/NOD2/PYCARD/RAB7B/STAT3/TLR2/TLR4/TLR9/TNF/TRAF6/TYROBP/UCN/WNT5A/XBP1	33
REGULATION OF AXONOGENESIS	46/1834	151/17949	4.78841724065233e-12	6.28290746365592e-11	2.61837552161986e-11	BDNF/CDK5/CDK5R1/CDKL5/CXCL12/DBN1/DBNL/DCC/DRAXIN/EPHB2/FGF13/FN1/GSK3B/L1CAM/LINGO1/LPAR3/LRP1/MACF1/MAG/MAP1B/MAP2/MAP3K13/MAP6/MAPT/MARK2/MEGF8/MT3/NEFL/NGF/NGFR/NTRK2/PAK1/PLXNA2/PLXNA4/PSEN1/PTEN/RET/RTN4R/SEMA5A/SEMA6A/SKIL/SPP1/THY1/VEGFA/WNT3/WNT5A	46
POSITIVE REGULATION OF LEUKOCYTE CHEMOTAXIS	34/1834	91/17949	5.15490901290069e-12	6.74603053499287e-11	2.81138013302002e-11	ADAM10/ADAM17/AIF1/CALR/CCL3/CCL5/CCR2/CCR7/CSF1/CSF1R/CXCL12/CXCL8/DAPK2/DNM1L/EDN1/F2RL1/FPR2/HMGB1/IL23A/IL4/IL6/LBP/LGMN/MAPK1/MAPK3/MCU/PTK2B/PTN/RAC1/SERPINE1/STK39/THBS1/VEGFA/WNT5A	34
POSITIVE REGULATION OF PROTEIN CONTAINING COMPLEX ASSEMBLY	64/1834	254/17949	5.19198113906401e-12	6.77675862810816e-11	2.82418593786508e-11	ABCA1/ARPC3/ASAP1/ATM/ATR/BAX/BCL2L11/BIN1/CCK/CCL26/CCR7/CD36/CDK5R1/CLU/CREB1/CSF2/CSF3/DCTN1/DLG1/EIF4G1/ESR1/FAF1/GSK3B/GTF2H1/GTF2H4/HIP1R/HSP90AA1/HSPA1A/HSPA1B/ICAM1/IFNG/LGALS3/MAP1B/MAPT/MMP1/MMP3/MTOR/NCK2/NRG1/PAK1/PARK7/PARP1/PIEZO1/PINK1/PLEK/PSMC4/PTK2B/PYCARD/RAC1/RAP1B/SNCA/STUB1/TAL1/TFRC/TGFB1/TLR4/TNF/TP53/TPPP/TRIM27/VCP/VEGFA/WAS/WASF2	64
RESPONSE TO HYPEROXIA	16/1834	22/17949	5.4435971002196e-12	7.08662536336682e-11	2.95332160940868e-11	ATG7/CAT/CAV1/CDKN1A/CYP1A1/DNMT3B/EPO/FAS/FOXO1/HDAC2/KCNA5/MT-CYB/NOX1/POLB/POLG/PPARG	16
RECEPTOR METABOLIC PROCESS	49/1834	168/17949	5.78994851465818e-12	7.49852742187526e-11	3.12498007701179e-11	ACHE/ANGPT1/APLN/APOE/ARC/ARR3/ARRB1/ATAD1/ATXN2/BECN1/CACNG5/CAPN1/CAV1/CD36/CDK5/CXCL8/DLG4/DNM3/DRD2/DRD3/DRD4/EGF/FMR1/HTR1B/INPP5F/INSR/ITGB2/LGMN/LILRB1/LRP1/LRPAP1/MX2/NEDD4/NSF/NTF3/OPTN/PICALM/PSEN1/RAB29/SELE/SNAP25/SNCA/SORL1/TBC1D5/TFRC/TGFB1/TRAT1/UBQLN2/VEGFA	49
POSITIVE REGULATION OF IMMUNE EFFECTOR PROCESS	58/1834	219/17949	5.79007833417965e-12	7.49852742187526e-11	3.12498007701179e-11	ARG1/CCR2/CD28/CD36/EXOSC6/F2RL1/FADD/FCER2/FOXP3/GATA2/HK1/HLA-A/HLA-B/HLA-DRA/HLA-DRB1/HMOX1/HSPD1/IFNG/IL10/IL13/IL17A/IL18/IL1B/IL23A/IL33/IL4/IL6/ITGAM/ITGB2/KLK7/LAG3/LAMP1/LBP/LILRB1/LTA/MZB1/NLRP3/NOD2/NOS2/PDPK1/PHB/PTPN22/PTPRC/SLC7A5/STXBP1/TFRC/TGFB1/TLR4/TLR9/TNF/TNFRSF14/TNFRSF4/TRAF2/TRAF6/TYROBP/WNT5A/XBP1/ZP3	58
REGULATION OF AUTOPHAGY OF MITOCHONDRION	19/1834	31/17949	5.81655771657676e-12	7.51330486395123e-11	3.13113851445938e-11	ATP13A2/BNIP3L/DNM1L/FBXO7/FBXW7/HDAC6/HIF1A/HTRA2/HTT/PARK7/PINK1/RNF41/SREBF1/TP53/TSC2/TSPO/USP30/VDAC1/VPS13C	19
REGULATION OF LONG TERM SYNAPTIC POTENTIATION	23/1834	45/17949	6.37366276459068e-12	8.21164923624008e-11	3.42217062350116e-11	ABL1/ADORA1/ADORA2A/AGER/APOE/APP/ARC/CALB1/CALB2/CREB1/CX3CR1/DRD2/EPHB2/GSK3B/INS/LGMN/MME/NCSTN/NRGN/PTN/SCGN/SQSTM1/TYROBP	23
AMYLOID BETA CLEARANCE	21/1834	38/17949	7.28575229522742e-12	9.36256725360926e-11	3.90181091448153e-11	ABCA7/APOE/CD36/CLU/HDAC1/IDE/IFNG/IGF1R/IL4/INSR/ITGAM/ITGB2/LDLR/LRP1/LRP2/LRPAP1/MME/PICALM/ROCK1/TNF/TREM2	21
INTRINSIC APOPTOTIC SIGNALING PATHWAY IN RESPONSE TO ENDOPLASMIC RETICULUM STRESS	27/1834	61/17949	7.3830162501543e-12	9.46316684402811e-11	3.94373537486256e-11	AIFM1/APAF1/ATF4/BAX/BCL2/BCL2L1/BCL2L11/CEBPB/DDIT3/ERN1/HERPUD1/HSPA1A/ITPR1/LRRK2/MAP3K5/NCK2/OPA1/PARK7/PPP1R15A/SIRT1/SYVN1/TMBIM6/TP53/TRAF2/TRIB3/UBE2K/XBP1	27
POSITIVE REGULATION OF INTERLEUKIN 8 PRODUCTION	26/1834	57/17949	7.71818842447133e-12	9.86740704728565e-11	4.11220079619606e-11	ADIPOQ/CD14/DDIT3/F2R/F2RL1/FADD/HMGB1/HSPA1A/HSPA1B/IL17D/IL1B/IL6/LBP/MYD88/NOD2/PARK7/PLA2G1B/PYCARD/RIPK1/SERPINE1/STAT3/TLR2/TLR4/TLR9/TNF/WNT5A	26
[truncated: 2,429 more rows]

## Sheet: GO MF
PD-EASR network: "GO: Molecular Function (MF)" enrichment results
[truncated: 269 more rows]

[truncated: 1 more sheets: GO CC]
