# Supplementary material for: Characterization of exogenous αSN response genes and their relation to Parkinson’s disease using network analyses
Source: Front Pharmacol. 2022 Sep 30;13:966760. doi: 10.3389/fphar.2022.966760 (PMC9563388; doi:10.3389/fphar.2022.966760)
Supplement: Supplementary file 6 [file Table1.XLSX]

## Sheet: Sheet1
Gene name	P-value	FDR	Fold Change	Regulation	ProbeName	Gene Symbol	converted_alias	description		Fold Change cut-off: 1.5
ALPP	0.0014592	0.658659	1.64002	up	ASHGV40030259	ALPP	ENSG00000163283	alkaline phosphatase, placental [Source:HGNC Symbol;Acc:HGNC:439]		P-value cut-off: 0.05
YIPF3	0.0299471	0.816616	1.6241	up	ASHGV40043517	YIPF3	ENSG00000137207	Yip1 domain family member 3 [Source:HGNC Symbol;Acc:HGNC:21023]		Condition pairs: α-syn_vs_Con
CYP11B1	0.00821487	0.692797	1.84363	up	ASHGV40050075	CYP11B1	ENSG00000160882	cytochrome P450 family 11 subfamily B member 1 [Source:HGNC Symbol;Acc:HGNC:2591]
GRAP2	0.0414288	0.826603	1.89055	up	ASHGV40033754	GRAP2	ENSG00000100351	GRB2 related adaptor protein 2 [Source:HGNC Symbol;Acc:HGNC:4563]
SFTPC	0.0243393	0.778537	1.5507	up	ASHGV40050354	SFTPC	ENSG00000168484	surfactant protein C [Source:HGNC Symbol;Acc:HGNC:10802]
RPL13	0.0155588	0.759811	1.77403	up	ASHGV40056316	RPL13	ENSG00000167526	ribosomal protein L13 [Source:HGNC Symbol;Acc:HGNC:10303]
IFIT3	0.00875366	0.692797	1.94072	up	ASHGV40005963	IFIT3	ENSG00000119917	interferon induced protein with tetratricopeptide repeats 3 [Source:HGNC Symbol;Acc:HGNC:5411]
GPR142	0.0240391	0.778267	2.49873	up	ASHGV40022188	GPR142	ENSG00000257008	G protein-coupled receptor 142 [Source:HGNC Symbol;Acc:HGNC:20088]
FTL	0.0481011	0.826603	1.7563	up	ASHGV40025887	FTL	ENSG00000087086	ferritin light chain [Source:HGNC Symbol;Acc:HGNC:3999]
TRMT112	0.0197149	0.771626	1.61398	up	ASHGV40007127	TRMT112	ENSG00000173113	tRNA methyltransferase subunit 11-2 [Source:HGNC Symbol;Acc:HGNC:26940]
ISG20	0.00720511	0.692797	1.547	up	ASHGV40017231	ISG20	ENSG00000172183	interferon stimulated exonuclease gene 20 [Source:HGNC Symbol;Acc:HGNC:6130]
ZNF705E	0.0422533	0.826603	1.61247	up	ASHGV40007313	ZNF705E	ENSG00000214534	zinc finger protein 705E [Source:HGNC Symbol;Acc:HGNC:33203]
TOM1	0.000226802	0.526031	2.19048	up	ASHGV40033663	TOM1	ENSG00000100284	target of myb1 membrane trafficking protein [Source:HGNC Symbol;Acc:HGNC:11982]
XAGE1B	0.0297266	0.814213	1.51015	up	ASHGV40001657	XAGE1B	ENSG00000204382	X antigen family member 1B [Source:HGNC Symbol;Acc:HGNC:25400]
CTSO	0.00506473	0.692797	1.51497	up	ASHGV40038168	CTSO	ENSG00000256043	cathepsin O [Source:HGNC Symbol;Acc:HGNC:2542]
FAM187B	0.0111391	0.735955	1.71158	up	ASHGV40024273	FAM187B	ENSG00000177558	family with sequence similarity 187 member B [Source:HGNC Symbol;Acc:HGNC:26366]
POFUT1	0.0101308	0.714976	1.63037	up	ASHGV40031485	POFUT1	ENSG00000101346	protein O-fucosyltransferase 1 [Source:HGNC Symbol;Acc:HGNC:14988]
PAEP	0.0463019	0.826603	2.31592	up	ASHGV40053621	PAEP	ENSG00000122133	progestagen associated endometrial protein [Source:HGNC Symbol;Acc:HGNC:8573]
ART4	0.017732	0.761347	1.63631	up	ASHGV40009649	ART4	ENSG00000111339	ADP-ribosyltransferase 4 (inactive) (Dombrock blood group) [Source:HGNC Symbol;Acc:HGNC:726]
MT-CO2	0.00270218	0.692797	7.53584	up	ASHGV40053699	MT-CO2	ENSG00000198712	mitochondrially encoded cytochrome c oxidase II [Source:HGNC Symbol;Acc:HGNC:7421]
UGT1A5	0.0256503	0.785942	1.62956	up	ASHGV40030284	UGT1A5	ENSG00000288705	UDP glucuronosyltransferase family 1 member A5 [Source:HGNC Symbol;Acc:HGNC:12537]
GP1BB	0.0340435	0.824103	2.36256	up	ASHGV40056839	GP1BB	ENSG00000203618	glycoprotein Ib platelet subunit beta [Source:HGNC Symbol;Acc:HGNC:4440]
MOGAT3	0.013969	0.759811	1.61118	up	ASHGV40046881	MOGAT3	ENSG00000106384	monoacylglycerol O-acyltransferase 3 [Source:HGNC Symbol;Acc:HGNC:23249]
CDCA3	0.0136293	0.759811	1.50722	up	ASHGV40009518	CDCA3	ENSG00000111665	cell division cycle associated 3 [Source:HGNC Symbol;Acc:HGNC:14624]
ASAP1	0.00849756	0.692797	2.23413	up	ASHGV40049953	ASAP1	ENSG00000153317	ArfGAP with SH3 domain, ankyrin repeat and PH domain 1 [Source:HGNC Symbol;Acc:HGNC:2720]
FRMD1	0.038195	0.826603	3.64029	up	ASHGV40044415	FRMD1	ENSG00000153303	FERM domain containing 1 [Source:HGNC Symbol;Acc:HGNC:21240]
ATP11AUN	0.0305166	0.817706	2.13764	up	ASHGV40013723	ATP11AUN	ENSG00000197595	ATP11A upstream neighbor lncRNA [Source:HGNC Symbol;Acc:HGNC:33793]
KIAA2013	0.0148309	0.759811	1.52344	up	ASHGV40000164	KIAA2013	ENSG00000116685	KIAA2013 [Source:HGNC Symbol;Acc:HGNC:28513]
MRPL48	0.028366	0.809449	1.75522	up	ASHGV40008844	MRPL48	ENSG00000175581	mitochondrial ribosomal protein L48 [Source:HGNC Symbol;Acc:HGNC:16653]
TMEM134	0.0189128	0.771626	1.54218	up	ASHGV40007228	TMEM134	ENSG00000172663	transmembrane protein 134 [Source:HGNC Symbol;Acc:HGNC:26142]
SLC25A1	0.0103136	0.714976	2.31022	up	ASHGV40032838	SLC25A1	ENSG00000100075	solute carrier family 25 member 1 [Source:HGNC Symbol;Acc:HGNC:10979]
MAP4K2	0.026568	0.794602	4.49228	up	ASHGV40007141	MAP4K2	ENSG00000168067	mitogen-activated protein kinase kinase kinase kinase 2 [Source:HGNC Symbol;Acc:HGNC:6864]
ECHS1	0.0287585	0.812065	3.88016	up	ASHGV40005163	ECHS1	ENSG00000127884	enoyl-CoA hydratase, short chain 1 [Source:HGNC Symbol;Acc:HGNC:3151]
DHDH	0.0207509	0.771626	1.55554	up	ASHGV40025885	DHDH	ENSG00000104808	dihydrodiol dehydrogenase [Source:HGNC Symbol;Acc:HGNC:17887]
RPS4X	0.00450557	0.692797	5.54404	up	ASHGV40057617	RPS4X	ENSG00000198034	ribosomal protein S4 X-linked [Source:HGNC Symbol;Acc:HGNC:10424]
ENO1	0.0299853	0.816616	1.80945	up	ASHGV40017711	ENO1	ENSG00000074800	enolase 1 [Source:HGNC Symbol;Acc:HGNC:3350]
HACD2	0.00759418	0.692797	1.84499	up	ASHGV40034825	HACD2	ENSG00000206527	3-hydroxyacyl-CoA dehydratase 2 [Source:HGNC Symbol;Acc:HGNC:9640]
FMO2	0.0386045	0.826603	1.99042	up	ASHGV40041728	FMO2	ENSG00000094963	flavin containing dimethylaniline monoxygenase 2 [Source:HGNC Symbol;Acc:HGNC:3770]
SLC39A10	0.0313737	0.818448	1.619	up	ASHGV40029943	SLC39A10	ENSG00000196950	solute carrier family 39 member 10 [Source:HGNC Symbol;Acc:HGNC:20861]
CRYM	0.0287788	0.812065	1.52651	up	ASHGV40017720	CRYM	ENSG00000103316	crystallin mu [Source:HGNC Symbol;Acc:HGNC:2418]
DLEU2L	0.0456024	0.826603	1.56127	up	ASHGV40056213	DLEU2L	ENSG00000116652	deleted in lymphocytic leukemia 2 like [Source:HGNC Symbol;Acc:HGNC:13225]
RAB11FIP3	0.0118406	0.739976	1.67957	up	ASHGV40018489	RAB11FIP3	ENSG00000090565	RAB11 family interacting protein 3 [Source:HGNC Symbol;Acc:HGNC:17224]
RPSAP58	0.00607753	0.692797	9.65635	up	ASHGV40025445	RPSAP58	ENSG00000225178	ribosomal protein SA pseudogene 58 [Source:HGNC Symbol;Acc:HGNC:36809]
RPS28	0.0492793	0.826603	2.16878	up	ASHGV40025122	RPS28	ENSG00000233927	ribosomal protein S28 [Source:HGNC Symbol;Acc:HGNC:10418]
TXNRD1	0.0168225	0.759811	1.58532	down	ASHGV40011920	TXNRD1	ENSG00000198431	thioredoxin reductase 1 [Source:HGNC Symbol;Acc:HGNC:12437]
DRC7	0.0368512	0.826603	2.42857	down	ASHGV40019191	DRC7	ENSG00000159625	dynein regulatory complex subunit 7 [Source:HGNC Symbol;Acc:HGNC:25289]
OR8U8	0.0191954	0.771626	1.60969	down	ASHGV40003078	OR8U8	ENSG00000262315	olfactory receptor family 8 subfamily U member 8 [Source:HGNC Symbol;Acc:HGNC:27538]
UBTFL1	0.0227577	0.775244	2.07827	down	ASHGV40008981	UBTFL1	ENSG00000255009	upstream binding transcription factor like 1 [Source:HGNC Symbol;Acc:HGNC:14533]
ACY1	0.0245055	0.778537	2.21693	down	ASHGV40035989	ACY1	ENSG00000243989	aminoacylase 1 [Source:HGNC Symbol;Acc:HGNC:177]
LEPREL4	0.0244804	0.778537	1.79408	down	ASHGV40020337	P3H4	ENSG00000141696	prolyl 3-hydroxylase family member 4 (inactive) [Source:HGNC Symbol;Acc:HGNC:16946]
FOXN3	0.00654989	0.692797	1.58263	down	ASHGV40014434	FOXN3	ENSG00000053254	forkhead box N3 [Source:HGNC Symbol;Acc:HGNC:1928]
SGCB	0.0409245	0.826603	1.6069	down	ASHGV40037488	SGCB	ENSG00000163069	sarcoglycan beta [Source:HGNC Symbol;Acc:HGNC:10806]
MT1IP	6.39348e-05	0.302176	1.70682	down	ASHGV40019159	MT1IP	ENSG00000275691	metallothionein 1I, pseudogene [Source:HGNC Symbol;Acc:HGNC:7401]
CYR61	0.00434178	0.692797	1.59008	down	ASHGV40033544	CYR61	ENSG00000142871	cellular communication network factor 1 [Source:HGNC Symbol;Acc:HGNC:2654]
IZUMO1	0.0273402	0.797267	1.52527	down	ASHGV40024613	IZUMO1	ENSG00000182264	izumo sperm-egg fusion 1 [Source:HGNC Symbol;Acc:HGNC:28539]
MT4	1.60438e-05	0.229828	2.07234	down	ASHGV40019151	MT4	ENSG00000102891	metallothionein 4 [Source:HGNC Symbol;Acc:HGNC:18705]
SLC13A5	0.00552748	0.692797	1.50499	down	ASHGV40019766	SLC13A5	ENSG00000141485	solute carrier family 13 member 5 [Source:HGNC Symbol;Acc:HGNC:23089]
LIPJ	0.0201584	0.771626	1.69353	down	ASHGV40005948	LIPJ	ENSG00000204022	lipase family member J [Source:HGNC Symbol;Acc:HGNC:21773]
SOGA3	0.00500053	0.692797	1.96161	down	ASHGV40044064	SOGA3	ENSG00000214338	SOGA family member 3 [Source:HGNC Symbol;Acc:HGNC:21494]
TLX1	0.017618	0.761347	1.50614	down	ASHGV40006104	TLX1	ENSG00000107807	T cell leukemia homeobox 1 [Source:HGNC Symbol;Acc:HGNC:5056]
FOXP3	0.0191927	0.771626	1.5835	down	ASHGV40054006	FOXP3	ENSG00000049768	forkhead box P3 [Source:HGNC Symbol;Acc:HGNC:6106]
OR13C5	0.00790373	0.692797	1.77557	down	ASHGV40052124	OR13C5	ENSG00000277556	olfactory receptor family 13 subfamily C member 5 [Source:HGNC Symbol;Acc:HGNC:15100]
MEGT1	0.0154963	0.759811	1.82525	down	ASHGV40057212	LY6G6D	ENSG00000244355	lymphocyte antigen 6 family member G6D [Source:HGNC Symbol;Acc:HGNC:13935]
CNGA2	0.0301675	0.817706	1.9722	down	ASHGV40055525	CNGA2	ENSG00000183862	cyclic nucleotide gated channel subunit alpha 2 [Source:HGNC Symbol;Acc:HGNC:2149]
C20orf112	0.0257002	0.785942	1.5118	down	ASHGV40000008	NOL4L	ENSG00000197183	nucleolar protein 4 like [Source:HGNC Symbol;Acc:HGNC:16106]
SLC27A2	0.0166638	0.759811	2.15085	down	ASHGV40016792	SLC27A2	ENSG00000140284	solute carrier family 27 member 2 [Source:HGNC Symbol;Acc:HGNC:10996]
EPB41L2	0.00116893	0.658659	1.6711	down	ASHGV40044080	EPB41L2	ENSG00000079819	erythrocyte membrane protein band 4.1 like 2 [Source:HGNC Symbol;Acc:HGNC:3379]
HS3ST1	0.000969592	0.658659	1.5525	down	ASHGV40037230	HS3ST1	ENSG00000002587	heparan sulfate-glucosamine 3-sulfotransferase 1 [Source:HGNC Symbol;Acc:HGNC:5194]
OGG1	0.0401896	0.826603	1.53671	down	ASHGV40035588	OGG1	ENSG00000114026	8-oxoguanine DNA glycosylase [Source:HGNC Symbol;Acc:HGNC:8125]
NEDD9	0.0407897	0.826603	1.53456	down	ASHGV40043017	NEDD9	ENSG00000111859	neural precursor cell expressed, developmentally down-regulated 9 [Source:HGNC Symbol;Acc:HGNC:7733]

## Sheet: Sheet2
Term	Overlap	P.value	Adjusted.P.value	Old.P.value	Old.Adjusted.P.value	Odds.Ratio	Combined.Score	Genes
Hypoxia	4/200	0.00531990038778685	0.117037808531311	0	0	6.10204081632653	31.952120597374	SLC25A1;ISG20;ENO1;HS3ST1
Reactive Oxygen Species Pathway	2/49	0.0127718420396353	0.140490262435988	0	0	12.4424280350438	54.2553613834573	TXNRD1;FTL
Interferon Alpha Response	2/97	0.0454355422123544	0.310169845399068	0	0	6.14086687306502	18.9842480622468	ISG20;IFIT3
Apoptosis	2/161	0.109213950512074	0.310169845399068	0	0	3.65723270440252	8.09874605914065	ISG20;NEDD9
Mitotic Spindle	2/199	0.153864776209405	0.310169845399068	0	0	2.94610331442222	5.51416600675425	EPB41L2;NEDD9
Glycolysis	2/200	0.155084922699534	0.310169845399068	0	0	2.93107546048723	5.46288692583798	ISG20;ENO1
Adipogenesis	2/200	0.155084922699534	0.310169845399068	0	0	2.93107546048723	5.46288692583798	SLC25A1;ECHS1
Estrogen Response Late	2/200	0.155084922699534	0.310169845399068	0	0	2.93107546048723	5.46288692583798	ISG20;SLC27A2
Interferon Gamma Response	2/200	0.155084922699534	0.310169845399068	0	0	2.93107546048723	5.46288692583798	ISG20;IFIT3
Apical Junction	2/200	0.155084922699534	0.310169845399068	0	0	2.93107546048723	5.46288692583798	MAP4K2;EPB41L2
mTORC1 Signaling	2/200	0.155084922699534	0.310169845399068	0	0	2.93107546048723	5.46288692583798	TXNRD1;ENO1
Pperoxisome	1/104	0.306206975198901	0.505765238775646	0	0	2.78978471929084	3.30169352159721	SLC27A2
Bile Acid Metabolism	1/112	0.325499265377065	0.505765238775646	0	0	2.58767463115289	2.9043932597474	SLC27A2
Coagulation	1/138	0.384619205607019	0.505765238775646	0	0	2.09383264572094	2.0006602557175	CTSO
Fatty Acid Metabolism	1/158	0.426592475883239	0.505765238775646	0	0	1.82525616172805	1.55498338253614	ECHS1
Oxidative Phosphorylation	1/200	0.505765238775646	0.505765238775646	0	0	1.43696744592528	0.979555808609575	ECHS1
G2-M Checkpoint	1/200	0.505765238775646	0.505765238775646	0	0	1.43696744592528	0.979555808609575	FOXN3
Estrogen Response Early	1/200	0.505765238775646	0.505765238775646	0	0	1.43696744592528	0.979555808609575	SLC27A2
KRAS Signaling Dn	1/200	0.505765238775646	0.505765238775646	0	0	1.43696744592528	0.979555808609575	TLX1
Complement	1/200	0.505765238775646	0.505765238775646	0	0	1.43696744592528	0.979555808609575	CTSO
E2F Targets	1/200	0.505765238775646	0.505765238775646	0	0	1.43696744592528	0.979555808609575	CDCA3
Epithelial Mesenchymal Transition	1/200	0.505765238775646	0.505765238775646	0	0	1.43696744592528	0.979555808609575	SGCB
