# Supplementary material for: Characterization of exogenous αSN response genes and their relation to Parkinson’s disease using network analyses
Source: Front Pharmacol. 2022 Sep 30;13:966760. doi: 10.3389/fphar.2022.966760 (PMC9563388; doi:10.3389/fphar.2022.966760)
Supplement: Supplementary file 7 [file Table5.XLSX]

## Sheet: Hallmark pathway enrichment
"Hallmark pathway" enrichment results (negative log10 (p-value))
Term	Amygdala	Anterior cingulate cortex	Caudate	Frontal cortex	Hippocampus	Hypothalamus	Putamen	Substantia nigra	Cerebellum
MYC TARGETS V1	6.35356836025317	3.18822771805474	4.83539474474418	5.66779653105173	4.98924231730492	5.72430808780583	5.35042427176537	5.60940295754049	2.54470049174281
OXIDATIVE PHOSPHORYLATION	2.7894281223811	0	0	0	2.37174914121885	0	2.05833519950599	0	1.5984359202905
PROTEIN SECRETION	2.16147979789686	3.11015348358855	3.5918744697886	2.75371649503859	4.00497623726717	1.65039387649217	3.894954663093	3.48561159917342	1.81320068205848
ADIPOGENESIS	1.80217727115207	1.5351828529262	0	1.96334576486821	0	0	1.4648575446068	0	0
TNFA SIGNALING VIA NFKB	1.80217727115207	2.81244418830261	0	4.24259600332357	1.40288264791065	0	2.74839888789629	2.19829329081308	0
REACTIVE OXYGEN SPECIES PATHWAY	1.73713644575722	0	3.50292867238689	1.32990599069207	0	0	1.36784023569337	2.51009754771916	2.32687175253516
DNA REPAIR	1.69854719352539	0	0	0	0	0	1.5798664666977	1.36723511380595	0
P53 PATHWAY	0	2.4586854561436	2.08929782722676	1.38917000437075	2.02184763246101	0	1.4648575446068	0	0
PEROXISOME	0	2.31617965404332	0	0	2.12211145294334	0	2.08423571947214	0	0
FATTY ACID METABOLISM	0	2.18606481416106	0	2.3305646384172	1.89242201997293	0	2.42541066848608	0	0
UV RESPONSE UP	0	2.18606481416106	1.50355331049634	1.64539409264635	0	2.23945420939265	0	2.56441432702598	0
UNFOLDED PROTEIN RESPONSE	0	0	2.38903747262909	2.55290586797866	1.47774503678022	0	1.45018665991428	0	0
MTORC1 SIGNALING	0	0	1.78501425573923	0	0	0	0	1.30441813938979	0
INTERFERON ALPHA RESPONSE	0	0	0	0	1.89709738063754	0	0	0	0
HYPOXIA	0	0	0	1.66396632192099	0	0	0	0	0
INTERFERON GAMMA RESPONSE	0	0	0	0	0	0	0	0	0
APOPTOSIS	0	0	0	1.57971680655741	0	0	1.35347808006148	0	0
TGF BETA SIGNALING	0	0	0	0	1.44779292807294	0	0	0	0
NOTCH SIGNALING	0	0	0	0	0	0	1.60488099498554	0	0

## Sheet: GO BP enrichment
"GO: Biological Process (BP)" enrichment results (negative log10 (p-value))
Term	Amygdala	Anterior cingulate cortex	Caudate	Frontal cortex	Hippocampus	Hypothalamus	Putamen	Substantia nigra	Cerebellum
viral transcription (GO:0019083)	57.51058031	49.12590231	51.5736973	52.74003416	53.64338094	62.81690562	52.79771713	67.82720208	47.32279212
translational termination (GO:0006415)	55.41145778	48.90285476	52.94448331	50.7779889	53.43344894	63.98467303	54.21704137	65.35354124	45.54725745
SRP-dependent cotranslational protein targeting to membrane (GO:0006614)	53.41471872	44.57712094	46.84712171	48.98824933	47.48997136	53.44896197	46.63936346	62.65385105	42.72860905
cotranslational protein targeting to membrane (GO:0006613)	52.78925231	44.04769362	46.30122264	48.39795508	46.95656329	52.82345114	46.10705947	61.93777738	42.20202278
protein targeting to ER (GO:0045047)	52.48309679	43.78826872	46.03375787	48.10892428	48.15498801	54.0135875	45.84619621	61.58764291	41.94401841
protein localization to endoplasmic reticulum (GO:0070972)	51.89384505	43.41160277	45.6373643	47.57282195	46.36701016	51.92852351	45.50371011	59.270662	41.53748978
viral life cycle (GO:0019058)	51.89384505	40.72991547	45.6373643	44.82291859	47.79350516	54.85887029	46.91196235	59.270662	40.22873837
cellular protein complex disassembly (GO:0043624)	51.88334376	46.06119367	46.92601276	47.54255324	49.08912219	61.03808303	49.66389137	60.90241165	44.14010822
translational elongation (GO:0006414)	51.58952229	44.40586438	45.25218657	47.2650094	48.82339022	59.14335973	47.93963711	60.56702875	45.24523819
establishment of protein localization to endoplasmic reticulum (GO:0072599)	51.29959587	42.78377718	47.81882039	49.81499986	48.56104486	52.79832169	44.83595108	60.23628748	42.27421404
protein complex disassembly (GO:0043241)	49.59687174	42.85171692	43.72308257	44.10703876	45.9044342	58.10996943	46.36396931	59.59450136	39.66454335
nuclear-transcribed mRNA catabolic process, nonsense-mediated decay (GO:0000184)	49.29742933	42.30032966	47.29269735	52.10437116	46.61293468	58.16702282	50.04058605	58.05187659	43.1108242
macromolecular complex disassembly (GO:0032984)	47.25365224	40.78172475	42.91900524	41.93954078	43.81450392	56.81447483	44.22635802	56.89117592	40.07597514
translational initiation (GO:0006413)	46.60698569	37.65498679	44.83597481	42.56657343	45.75161287	52.02037755	50.23510489	52.03369538	41.92888381
protein targeting to membrane (GO:0006612)	45.59132293	35.860307	39.05684358	40.42706857	43.72072797	48.1696327	39.10536542	50.87372153	36.30003197
nuclear-transcribed mRNA catabolic process (GO:0000956)	41.91976363	32.93431949	45.19485137	45.0066203	38.10732631	51.60153954	41.8618976	48.13373379	36.39871586
translation (GO:0006412)	40.37278355	32.4233439	34.3288872	36.69488013	39.83215166	41.43915097	38.79188816	51.702826	28.56391292
mRNA catabolic process (GO:0006402)	40.33582677	32.65982105	43.53572539	43.29236697	36.7062789	50.94927194	42.65104795	46.40095986	35.98966185
establishment of protein localization to organelle (GO:0072594)	40.13064677	35.22161265	42.17936353	30.96392035	38.84066448	42.16624883	41.80549474	45.85266763	31.16350381
establishment of protein localization to membrane (GO:0090150)	39.59376864	35.36111154	36.30036168	36.96612477	39.74916084	40.69714645	32.50135556	43.22858129	31.34621538
RNA catabolic process (GO:0006401)	36.55527321	30.41278516	39.57579334	40.26972686	33.3525833	48.69979887	39.92650098	44.50979835	32.41091681
protein localization to organelle (GO:0033365)	35.67784288	28.94334981	36.761446	25.13004278	32.54511446	36.58759503	39.41251353	41.88237153	29.80108245
protein targeting (GO:0006605)	35.37181248	29.6797723	33.39592255	31.01735285	35.78542156	41.36986692	35.79228047	42.915752	27.7065148
protein localization to membrane (GO:0072657)	34.09759323	28.50108483	32.14997009	34.40558847	32.540499	41.0120842	28.82282423	39.47748422	26.57228558
gene expression (GO:0010467)	32.06249559	21.49785931	28.41646201	29.9362778	25.92338115	34.25083252	30.96230721	36.97013898	27.6923349
cellular component disassembly (GO:0022411)	30.05098641	25.07833082	30.11589717	26.87274123	27.34947713	35.30293807	29.8267733	37.75927404	25.4250637
single-organism cellular localization (GO:1902580)	30.02887449	27.71431143	33.44078855	25.38201389	29.98380171	35.53265008	31.21259649	36.47934126	24.64123804
ribonucleoprotein complex biogenesis (GO:0022613)	9.329824146	7.417483858	6.711125633	5.426762132	5.401260995	9.338343383	7.914870623	9.662970943	7.865758635
ribosomal small subunit biogenesis (GO:0042274)	8.423338068	6.868901316	6.978572227	6.702470996	7.252012801	8.42794636	5.678617809	10.30364315	6.624584227
cellular component biogenesis (GO:0044085)	7.60570552	6.79504514	5.490348269	3.729591979	5.206408248	8.440494486	7.337593626	7.121828059	7.857159196
Golgi vesicle transport (GO:0048193)	6.862857825	7.437849939	11.82668701	8.781346147	6.670819848	9.381540892	8.242612216	7.921377055	2.092915592
negative regulation of protein modification by small protein conjugation or removal (GO:1903321)	6.399838124	2.794412491	4.030721454	1.343741486	2.740985303	3.327509828	2.133955417	2.998153288	4.042458178
ubiquitin-dependent protein catabolic process (GO:0006511)	6.329884797	3.787432445	5.296619013	5.324908788	4.755899374	5.011992401	4.465368005	3.802392838	2.574836764
modification-dependent protein catabolic process (GO:0019941)	6.079373929	3.607669772	5.509250698	5.094946506	5.430734764	5.214161513	4.273392608	4.004762787	2.729991954
negative regulation of protein ubiquitination (GO:0031397)	6.045119189	2.990207938	4.27869598	1.464989091	2.923326803	3.547923828	2.289872051	2.670768315	4.304373493
modification-dependent macromolecule catabolic process (GO:0043632)	5.971248465	3.530353376	5.409329829	4.99584305	5.33572686	5.116284471	4.190657736	3.924116589	2.662908928
ribonucleoprotein complex assembly (GO:0022618)	5.442994717	1.850304852	7.661938298	3.966833601	4.327076122	7.417303761	7.350848694	5.13657985	1.991758944
proteolysis involved in cellular protein catabolic process (GO:0051603)	5.38536641	3.803434928	5.709445123	5.244452898	5.687520044	5.824423151	4.514979147	4.227778273	2.589038491
ribonucleoprotein complex subunit organization (GO:0071826)	5.136001751	1.705049041	7.277629535	3.713996993	4.078876668	7.036538354	6.985774155	4.848140719	2.223500563
posttranscriptional regulation of gene expression (GO:0010608)	5.113181789	3.299868376	8.607444807	4.936576835	4.286722888	6.799837088	5.984820777	4.064568661	2.447535235
regulation of protein modification by small protein conjugation or removal (GO:1903320)	4.842778735	3.450863413	2.820984421	NA	2.453841494	1.953488201	1.318287281	2.909076386	3.004845617
vesicle coating (GO:0006901)	4.815548477	2.415227644	3.241283392	3.776767023	4.336811491	3.156492797	4.22198712	3.288633874	NA
negative regulation of protein modification process (GO:0031400)	4.617905704	2.85195145	2.183211071	2.503652505	3.019328444	3.198072955	1.414494984	2.003444298	1.829730301
nucleocytoplasmic transport (GO:0006913)	4.606643087	2.777230869	5.902586112	4.722176437	5.433968521	8.629057653	6.308618507	3.034923074	2.409231159
proteasome-mediated ubiquitin-dependent protein catabolic process (GO:0043161)	4.574780856	2.75449264	2.520220096	2.502521434	3.367105383	3.189421607	2.35326541	2.598247726	2.766283503
monosaccharide biosynthetic process (GO:0046364)	4.452504076	4.442595866	2.428891943	2.209968884	2.013459818	2.350811273	2.559639098	4.647050362	2.149225193
nuclear transport (GO:0051169)	4.449699337	3.50170025	5.719908157	5.568817733	5.267889577	9.026820048	7.307238502	3.804200393	2.303718846
protein modification by small protein removal (GO:0070646)	4.417764092	3.77151548	2.738828067	6.19645485	3.037026858	3.787780753	1.410640197	1.776077019	1.891996349
rRNA processing (GO:0006364)	4.416958338	4.403614448	6.561600287	4.714472355	4.418199871	6.352826914	4.242401402	5.316476538	4.575419663
proteasomal protein catabolic process (GO:0010498)	4.358307058	2.99986307	2.767592207	2.729285513	3.200529059	3.894660106	2.607291777	2.851807682	2.605951012
RNA splicing (GO:0008380)	4.342012461	1.591839994	4.598018383	NA	NA	6.638732162	3.334648307	4.736935286	NA
ER to Golgi vesicle-mediated transport (GO:0006888)	4.184725578	2.17508342	4.309358535	3.277414211	5.474745523	4.960426843	NA	4.376263102	NA
protein polyubiquitination (GO:0000209)	4.180569998	6.337626496	3.40216535	4.330680996	4.384747046	3.240653964	7.038936945	3.035582597	5.724596551
rRNA metabolic process (GO:0016072)	4.168630089	4.155529787	6.238212338	4.447999921	4.182616186	6.032438675	4.009837667	5.039793793	4.311526973
hexose metabolic process (GO:0019318)	4.149039893	3.194545081	2.117553702	2.141924783	1.357422965	NA	2.733157056	3.94732347	3.670796016
hexose biosynthetic process (GO:0019319)	4.09071173	3.323266928	2.06357524	2.487823517	1.633716937	2.633762867	2.849484444	4.266320372	2.424758241
maturation of SSU-rRNA (GO:0030490)	3.932777509	2.602849317	3.990657195	3.83350471	4.14629021	3.935053736	2.716729807	5.563586065	2.50051841
ribosomal small subunit assembly (GO:0000028)	3.932777509	2.602849317	5.524466806	3.83350471	7.49974465	5.454115056	7.402579594	5.563586065	1.410952601
ncRNA metabolic process (GO:0034660)	3.909438855	2.173666364	2.356985594	2.190249164	3.586349706	4.316527953	1.453538832	4.289260011	1.302765792
mitochondrion organization (GO:0007005)	3.904906557	2.962195185	3.598004415	1.943502702	3.084870163	1.458138436	1.712401738	1.961400119	NA
glucose metabolic process (GO:0006006)	3.866489564	2.866801915	2.126510619	2.218621877	NA	1.63864695	3.248302505	4.692104856	2.126546234
lipid modification (GO:0030258)	3.862998896	4.408656062	NA	3.586734669	2.339836705	NA	1.793157996	2.107355265	NA
regulation of translation (GO:0006417)	3.852022327	3.034181246	8.156318904	6.70270429	4.683485474	6.207387974	6.975411018	3.755739272	1.953520855
COPII vesicle coating (GO:0048208)	3.816185355	NA	NA	NA	4.074836569	NA	NA	1.841614432	NA
protein deubiquitination (GO:0016579)	3.761621611	2.544906675	2.104760019	3.541303603	1.328592368	3.138921036	NA	NA	1.369423564
endosomal transport (GO:0016197)	3.665719181	2.36029292	3.84847941	3.359266759	3.839674638	4.664924759	3.647636794	7.336537826	5.684152841
retrograde vesicle-mediated transport, Golgi to ER (GO:0006890)	3.606986105	3.6006693	5.782249335	4.434961888	2.94475834	2.70464647	5.959616421	1.971208876	NA
gluconeogenesis (GO:0006094)	3.587714618	2.839181984	2.24093293	2.699902363	NA	2.849268404	3.069620501	4.56859101	2.635275375
protein import (GO:0017038)	3.442779747	3.432263119	4.835003347	NA	4.598406019	4.676191232	3.794913616	2.529742836	3.672591475
regulation of protein ubiquitination (GO:0031396)	3.438147312	2.60047666	2.767592207	NA	1.64688975	1.571922361	NA	1.739179984	2.605951012
negative regulation of ubiquitin-protein transferase activity (GO:0051444)	3.408153765	3.398953722	2.307943807	1.581653734	3.17290951	1.707541388	NA	2.947273951	3.747864963
negative regulation of ligase activity (GO:0051352)	3.408153765	3.398953722	2.307943807	1.581653734	3.17290951	1.707541388	NA	2.947273951	3.747864963
mRNA processing (GO:0006397)	3.362209741	1.609123668	5.997245026	1.596737443	NA	7.011527702	3.634839529	3.737873802	NA
nuclear import (GO:0051170)	3.360429275	2.74003666	4.868565737	NA	4.512447338	4.024185035	3.666339515	2.319523915	3.074030568
regulation of mitotic cell cycle phase transition (GO:1901990)	3.333421197	1.884501456	2.031040095	NA	3.199054263	2.947128477	1.317838673	1.78219345	2.509754206
protein catabolic process (GO:0030163)	3.328670097	2.231525984	2.400399747	2.635943915	2.120779432	3.740250155	2.302121433	2.145251965	1.873795645
regulation of viral transcription (GO:0046782)	3.313577786	NA	NA	NA	NA	2.71147253	1.83655505	4.168564964	NA
branched-chain amino acid catabolic process (GO:0009083)	3.281861216	NA	1.537933561	NA	NA	NA	NA	3.386528018	NA
fatty acid oxidation (GO:0019395)	3.250232172	4.666260314	NA	1.898753626	3.650756092	NA	2.232622854	1.605082402	NA
monosaccharide metabolic process (GO:0005996)	3.214444502	2.795555754	1.543235975	1.539837417	NA	NA	2.060513687	3.063933821	2.781777527
lipid oxidation (GO:0034440)	3.199791402	4.600405178	NA	1.863804071	3.598614962	NA	2.195713801	1.575656773	NA
negative regulation of ubiquitin-protein ligase activity involved in mitotic cell cycle (GO:0051436)	3.102026094	3.093740883	1.48542499	1.319898393	2.826071918	1.42611253	NA	2.626011498	3.472255952
positive regulation of viral transcription (GO:0050434)	3.100205133	1.832006529	NA	1.723310766	1.505465566	3.104014223	2.651452317	4.792099222	NA
positive regulation of viral process (GO:0048524)	3.091590563	1.981906359	NA	1.3962478	2.305692133	4.382151002	3.390141132	5.326240108	NA
regulation of cell cycle phase transition (GO:1901987)	3.048854948	1.99242686	2.14800264	NA	2.937308961	3.448214072	1.437338439	1.600103898	2.265263711
single-organism carbohydrate catabolic process (GO:0044724)	3.000252344	2.022128575	2.128933138	NA	1.493807567	NA	2.289872051	3.763876561	1.403540686
ribosomal large subunit biogenesis (GO:0042273)	2.988147845	4.15171005	4.228194635	4.035766746	3.193912959	5.458416587	4.341151417	3.07360777	6.624584227
glycolytic process (GO:0006096)	2.963213125	2.260133492	2.337617864	NA	NA	NA	3.992616829	5.638486736	NA
carbohydrate biosynthetic process (GO:0016051)	2.95816909	2.032283066	1.728919915	NA	NA	1.641241591	NA	3.166953991	1.41964439
negative regulation of intracellular signal transduction (GO:1902532)	2.929887757	3.997027859	1.878517908	2.585523353	3.727335555	NA	2.766744951	1.68561968	NA
single-organism nuclear import (GO:1902593)	2.91806244	2.909930748	4.376789577	NA	4.001170947	4.247612221	3.189778568	1.909723854	3.265279167
protein import into nucleus (GO:0006606)	2.91806244	2.909930748	4.376789577	NA	4.001170947	4.247612221	3.189778568	1.909723854	3.265279167
pyruvate metabolic process (GO:0006090)	2.91806244	1.789315672	1.869563465	NA	NA	NA	3.189778568	3.740141088	NA
transition metal ion transport (GO:0000041)	2.885400562	NA	1.542186287	NA	NA	NA	1.665166686	NA	4.266066597
protein localization to nucleus (GO:0034504)	2.885400562	2.360274453	4.835003347	NA	3.333830266	6.041325051	2.642758647	2.033209945	3.114874723
branched-chain amino acid metabolic process (GO:0009081)	2.873813666	NA	1.321612654	NA	NA	NA	NA	2.975727827	NA
RNA splicing, via transesterification reactions (GO:0000375)	2.848480346	1.69110247	4.444019002	1.846755012	NA	4.252215137	3.253195245	5.090683968	NA
establishment of organelle localization (GO:0051656)	2.818865753	1.991714607	1.741686342	1.805871533	NA	2.005362782	2.309472609	1.79751665	2.465971527
mitotic cell cycle checkpoint (GO:0007093)	2.815706303	NA	1.931843102	1.693401223	1.705643414	2.311857278	NA	NA	2.056821758
regulation of mitotic cell cycle (GO:0007346)	2.810325877	NA	1.592965373	NA	2.293987716	2.222512739	NA	1.671089962	2.889078562
fatty acid beta-oxidation (GO:0006635)	2.789754422	4.303013202	1.586682877	2.004612026	4.741752185	NA	3.01229537	1.616757222	1.394822893
neuron death (GO:0070997)	2.789754422	NA	NA	NA	NA	NA	NA	NA	NA
carbohydrate catabolic process (GO:0016052)	2.772998919	1.849905935	1.953189659	NA	1.362726745	NA	2.109147893	3.50316538	NA
ncRNA processing (GO:0034470)	2.768369141	2.389497151	3.343902455	2.484841173	4.820108602	4.941491564	2.074632654	4.336939553	2.032292552
negative regulation of proteolysis involved in cellular protein catabolic process (GO:1903051)	2.747032728	NA	NA	2.008564155	3.813856758	2.145200298	NA	NA	NA
regulation of protein stability (GO:0031647)	2.721799364	1.474798001	2.389038498	NA	NA	2.276842944	NA	NA	NA
mitotic spindle checkpoint (GO:0071174)	2.71625294	NA	NA	NA	1.535166324	1.365455059	NA	NA	1.848102408
regulation of cellular amino acid metabolic process (GO:0006521)	2.701099016	4.802160709	2.182346335	2.542855603	2.397333893	NA	NA	1.66599462	3.088940358
telomere maintenance (GO:0000723)	2.701099016	NA	NA	NA	NA	NA	NA	NA	NA
regulation of cell cycle process (GO:0010564)	2.666727694	1.428795658	1.382567837	NA	2.608115753	3.914541608	1.402552352	2.442353818	3.520228286
negative regulation of mitotic cell cycle phase transition (GO:1901991)	2.658421151	2.64677423	2.400765275	1.70163106	2.778206893	2.664263825	NA	2.087068517	3.090601301
negative regulation of transferase activity (GO:0051348)	2.656409825	3.773155621	NA	2.360046154	2.575329138	2.325226003	NA	1.916915335	1.393602484
telomere organization (GO:0032200)	2.656177727	NA	NA	NA	NA	NA	NA	NA	NA
regulation of ubiquitin-protein ligase activity involved in mitotic cell cycle (GO:0051439)	2.628673503	2.620808747	NA	NA	2.406096336	NA	NA	2.216306469	2.939846176
DNA repair (GO:0006281)	2.624579547	2.042602119	2.834062334	NA	1.86298718	1.803776448	2.237516325	1.788713029	2.134828995
protein K11-linked ubiquitination (GO:0070979)	2.62261779	NA	NA	1.748418727	NA	2.625169689	NA	NA	3.309066718
negative regulation of cellular protein catabolic process (GO:1903363)	2.612234659	NA	NA	2.455682803	3.650756092	2.032884739	NA	NA	NA
fatty acid catabolic process (GO:0009062)	2.612234659	3.93008028	NA	2.455682803	3.650756092	NA	2.853492116	NA	NA
macroautophagy (GO:0016236)	2.606194933	NA	1.506830892	2.533123654	1.58125585	2.607871301	NA	NA	NA
regulation of telomere maintenance via telomerase (GO:0032210)	2.606194933	NA	NA	NA	NA	NA	NA	NA	NA
RNA splicing, via transesterification reactions with bulged adenosine as nucleophile (GO:0000377)	2.596718702	1.816634445	4.679724721	1.983582592	NA	3.974653837	2.971281706	4.25667237	NA
mRNA splicing, via spliceosome (GO:0000398)	2.596718702	1.816634445	4.679724721	1.983582592	NA	3.974653837	2.971281706	4.25667237	NA
neuron apoptotic process (GO:0051402)	2.592021337	NA	1.335676972	NA	1.459173376	NA	NA	NA	NA
negative regulation of proteasomal ubiquitin-dependent protein catabolic process (GO:0032435)	2.531263402	1.362373049	1.420306204	2.390284903	3.577785402	1.916396101	NA	NA	NA
actin cytoskeleton organization (GO:0030036)	2.530528605	NA	NA	1.641523375	NA	NA	NA	NA	1.546220039
negative regulation of cell cycle (GO:0045786)	2.525070063	1.967951044	3.711853933	2.449718539	2.380980412	2.828817473	NA	2.851525121	1.79143765
regulation of protein sumoylation (GO:0033233)	2.517235227	NA	NA	NA	NA	NA	NA	1.689723883	NA
positive regulation of protein targeting to membrane (GO:0090314)	2.517235227	NA	NA	1.563280166	NA	NA	NA	NA	NA
phosphatidylinositol biosynthetic process (GO:0006661)	2.515724337	NA	3.842279766	2.347976098	NA	NA	1.697310817	NA	NA
carboxylic acid catabolic process (GO:0046395)	2.481264595	3.746848246	NA	2.613865494	1.83412773	NA	1.71369027	NA	NA
organic acid catabolic process (GO:0016054)	2.481264595	3.746848246	NA	2.613865494	1.83412773	NA	1.71369027	NA	NA
negative regulation of cell cycle phase transition (GO:1901988)	2.481264595	2.870101543	2.627328532	1.889020995	2.605619919	3.316629708	NA	1.940396403	2.886760965
negative regulation of organelle organization (GO:0010639)	2.478033876	1.791909097	NA	NA	1.938278832	NA	NA	NA	1.500159499
chromatin modification (GO:0016568)	2.470376644	3.332557986	1.436548311	2.369534798	NA	NA	NA	1.305780493	2.207550374
negative regulation of mitotic cell cycle (GO:0045930)	2.466785999	2.455031347	2.242969039	1.570273878	2.238423522	2.111494215	NA	1.960565162	2.454732932
peptidyl-arginine N-methylation (GO:0035246)	2.442193283	1.378589876	NA	1.334135419	NA	1.38179608	NA	2.507001862	NA
regulation of oxidative stress-induced neuron death (GO:1903203)	2.442193283	1.378589876	1.407969065	1.334135419	1.481494378	NA	NA	NA	NA
positive regulation of mitochondrial fission (GO:0090141)	2.442193283	NA	NA	1.334135419	1.481494378	NA	NA	NA	NA
peptidyl-arginine methylation (GO:0018216)	2.442193283	1.378589876	NA	1.334135419	NA	1.38179608	NA	2.507001862	NA
spindle checkpoint (GO:0031577)	2.420954315	NA	NA	1.66472146	1.354723622	1.766039146	NA	NA	1.620994582
protein K48-linked deubiquitination (GO:0071108)	2.420886899	1.559481137	1.601114742	3.283714837	1.705725818	2.422988157	NA	NA	NA
negative regulation of proteasomal protein catabolic process (GO:1901799)	2.391811809	NA	1.331073979	2.253324192	4.173925953	2.395012391	NA	NA	NA
small molecule catabolic process (GO:0044282)	2.383005678	2.370569367	NA	2.445473439	2.609559636	NA	NA	1.359542525	NA
positive regulation of organelle organization (GO:0010638)	2.368539549	NA	NA	NA	NA	2.077461985	NA	NA	2.834096607
regulation of mitotic sister chromatid separation (GO:0010965)	2.367578738	NA	NA	NA	1.322189652	NA	NA	NA	NA
regulation of sister chromatid segregation (GO:0033045)	2.367578738	NA	NA	NA	1.322189652	NA	NA	NA	NA
regulation of mitotic sister chromatid segregation (GO:0033047)	2.367578738	NA	NA	NA	1.322189652	NA	NA	NA	NA
regulation of neuron apoptotic process (GO:0043523)	2.349517467	3.622769183	4.315313353	2.121348798	1.676321879	NA	2.298342482	1.798018609	NA
response to unfolded protein (GO:0006986)	2.348364723	1.916444951	NA	NA	NA	NA	3.156851216	5.266624454	1.676606799
regulation of cellular response to stress (GO:0080135)	2.318379607	1.773094381	2.222644266	2.267261031	1.593886121	1.327049082	1.443417977	NA	1.407108185
mitotic cell cycle (GO:0000278)	2.318379607	NA	2.222644266	NA	2.423115914	2.925613726	2.224567112	1.305222259	2.121181652
regulation of ubiquitin-protein transferase activity (GO:0051438)	2.307802889	2.29971795	1.498144938	NA	2.178335387	NA	NA	2.998457106	2.527774658
regulation of chromosome organization (GO:0033044)	2.304116244	1.56158564	NA	NA	NA	NA	NA	NA	1.646378971
regulation of mitotic metaphase/anaphase transition (GO:0030071)	2.26575147	NA	NA	NA	NA	NA	NA	NA	NA
negative regulation of mitosis (GO:0045839)	2.26575147	NA	NA	1.545071175	NA	NA	NA	NA	NA
monocarboxylic acid metabolic process (GO:0032787)	2.229371069	3.364709629	NA	1.457921057	1.882346683	NA	1.473643748	NA	NA
regulation of metaphase/anaphase transition of cell cycle (GO:1902099)	2.217140748	NA	NA	NA	NA	NA	NA	NA	NA
intracellular transport of virus (GO:0075733)	2.216187662	NA	2.278536454	NA	1.705322178	NA	1.652083804	3.994061576	NA
multi-organism intracellular transport (GO:1902583)	2.216187662	NA	2.278536454	NA	1.705322178	NA	1.652083804	3.994061576	NA
multi-organism transport (GO:0044766)	2.216187662	NA	2.278536454	NA	1.705322178	NA	1.652083804	3.994061576	NA
transport of virus (GO:0046794)	2.216187662	NA	2.278536454	NA	1.705322178	NA	1.652083804	3.994061576	NA
multi-organism localization (GO:1902579)	2.216187662	NA	2.278536454	NA	1.705322178	NA	1.652083804	3.994061576	NA
mitotic spindle assembly checkpoint (GO:0007094)	2.216187662	NA	NA	1.447240529	NA	1.529893849	NA	NA	NA
positive regulation of multi-organism process (GO:0043902)	2.21571847	1.395684876	NA	NA	1.705439629	2.686506943	2.502061755	3.3980857	NA
regulation of microtubule-based process (GO:0032886)	2.189718455	NA	NA	NA	1.684989752	NA	NA	NA	NA
layer formation in cerebral cortex (GO:0021819)	2.173096763	NA	NA	NA	NA	NA	NA	NA	NA
regulation of nuclear-transcribed mRNA poly(A) tail shortening (GO:0060211)	2.173096763	2.169849278	4.647116574	2.10223355	1.316118808	NA	3.444796478	2.23666493	NA
positive regulation of nuclear-transcribed mRNA poly(A) tail shortening (GO:0060213)	2.173096763	2.169849278	4.647116574	2.10223355	1.316118808	NA	3.444796478	2.23666493	NA
regulation of ligase activity (GO:0051340)	2.163814371	2.640882663	1.806840227	NA	2.047522569	NA	NA	3.377995338	2.368370836
spindle assembly checkpoint (GO:0071173)	2.158030263	NA	NA	1.404381535	NA	1.486280513	NA	NA	NA
response to topologically incorrect protein (GO:0035966)	2.151292497	2.142406851	NA	NA	NA	NA	3.429399995	4.928495324	1.877024254
transcription-coupled nucleotide-excision repair (GO:0006283)	2.124168734	NA	NA	NA	NA	NA	NA	2.232596775	NA
positive regulation of neuron apoptotic process (GO:0043525)	2.124168734	2.118658791	NA	1.436408945	NA	NA	NA	NA	NA
skeletal muscle cell differentiation (GO:0035914)	2.124168734	1.526473828	NA	2.644596172	NA	NA	2.308049728	1.616757222	NA
negative regulation of mitotic metaphase/anaphase transition (GO:0045841)	2.102133671	NA	NA	1.363258598	NA	1.44440608	NA	NA	NA
negative regulation of mitotic sister chromatid separation (GO:2000816)	2.102133671	NA	NA	1.363258598	NA	1.44440608	NA	NA	NA
negative regulation of sister chromatid segregation (GO:0033046)	2.102133671	NA	NA	1.363258598	NA	1.44440608	NA	NA	NA
negative regulation of mitotic sister chromatid segregation (GO:0033048)	2.102133671	NA	NA	1.363258598	NA	1.44440608	NA	NA	NA
regulation of protein targeting to membrane (GO:0090313)	2.093401077	NA	NA	NA	NA	NA	1.430341612	NA	NA
regulation of microtubule polymerization (GO:0031113)	2.093401077	NA	NA	NA	1.47161509	NA	NA	NA	NA
positive regulation of mRNA processing (GO:0050685)	2.093401077	2.089345171	4.023116222	2.005085831	NA	2.09543378	2.228032959	2.172953503	NA
ER-nucleus signaling pathway (GO:0006984)	2.089092013	NA	2.182346743	1.932288433	1.463499974	1.632422421	3.467812518	3.33557977	1.439971927
mitotic nuclear division (GO:0007067)	2.07556555	NA	1.882021146	NA	NA	1.464932338	2.09108424	NA	NA
cellular response to interferon-beta (GO:0035458)	2.060176188	NA	NA	NA	NA	NA	NA	NA	NA
regulation of mitochondrial fission (GO:0090140)	2.060176188	NA	NA	NA	NA	NA	NA	NA	NA
pentose-phosphate shunt (GO:0006098)	2.060176188	NA	NA	NA	NA	NA	NA	NA	NA
positive regulation of nuclear-transcribed mRNA catabolic process, deadenylation-dependent decay (GO:1900153)	2.060176188	2.056961138	5.796748668	1.99004259	NA	NA	3.28049775	2.123127964	NA
regulation of nuclear-transcribed mRNA catabolic process, deadenylation-dependent decay (GO:1900151)	2.060176188	2.056961138	5.796748668	1.99004259	NA	NA	3.28049775	2.123127964	NA
3'-UTR-mediated mRNA stabilization (GO:0070935)	2.060176188	NA	NA	NA	NA	NA	NA	NA	1.958808218
negative regulation of binding (GO:0051100)	2.059949304	2.052722992	1.683140865	1.903979085	NA	2.063573157	1.368430887	NA	NA
negative regulation of metaphase/anaphase transition of cell cycle (GO:1902100)	2.048356932	NA	NA	1.323764607	NA	1.404163463	NA	NA	NA
hexose catabolic process (GO:0019320)	2.048356932	NA	NA	NA	NA	NA	NA	NA	NA
protein N-linked glycosylation via asparagine (GO:0018279)	2.031272392	NA	1.65868116	1.450703082	NA	NA	NA	NA	NA
negative regulation of chromosome organization (GO:2001251)	2.019747346	1.533950382	NA	NA	NA	NA	NA	NA	NA
peptidyl-asparagine modification (GO:0018196)	2.003050978	NA	1.634619723	1.427886798	NA	NA	NA	NA	NA
regulation of neuron death (GO:1901214)	1.99965413	3.105954656	3.298531629	1.480599213	1.465001408	NA	1.660239081	1.543899372	NA
negative regulation of chromosome segregation (GO:0051985)	1.996571806	NA	NA	NA	NA	1.365455059	NA	NA	NA
activation of JUN kinase activity (GO:0007257)	1.996571806	NA	NA	NA	1.535166324	NA	NA	NA	NA
negative regulation of protein binding (GO:0032091)	1.994404115	1.425182187	2.06357524	1.877258474	1.633716937	2.633762867	NA	NA	NA
actin filament organization (GO:0007015)	1.993178525	NA	NA	NA	NA	NA	NA	NA	2.1029953
apoptotic signaling pathway (GO:0097190)	1.966635669	NA	NA	NA	NA	NA	NA	NA	NA
negative regulation of cellular component organization (GO:0051129)	1.965132922	2.201362259	1.445712754	2.651939518	2.407298252	2.773715832	NA	NA	2.220384393
Golgi transport vesicle coating (GO:0048200)	1.958226831	5.448254535	3.043825316	4.035766746	2.10847101	4.160062233	4.341151417	3.07360777	NA
NADPH regeneration (GO:0006740)	1.958226831	NA	NA	NA	NA	NA	NA	NA	NA
cellular response to nerve growth factor stimulus (GO:1990090)	1.958226831	NA	NA	NA	NA	NA	3.132575565	NA	1.857923993
negative regulation of chemokine production (GO:0032682)	1.958226831	NA	NA	NA	2.10847101	NA	NA	NA	NA
COPI coating of Golgi vesicle (GO:0048205)	1.958226831	5.448254535	3.043825316	4.035766746	2.10847101	4.160062233	4.341151417	3.07360777	NA
response to nerve growth factor (GO:1990089)	1.958226831	NA	NA	NA	NA	NA	3.132575565	NA	1.857923993
regulation of cellular amine metabolic process (GO:0033238)	1.957815768	5.007540974	2.041911017	1.8162548	1.750398238	NA	NA	1.59570936	2.772056878
monocarboxylic acid catabolic process (GO:0072329)	1.957815768	3.040606189	NA	2.312508561	2.849594175	NA	2.177974509	NA	NA
anaphase-promoting complex-dependent proteasomal ubiquitin-dependent protein catabolic process (GO:0031145)	1.957815768	1.951262895	NA	NA	2.273392383	NA	NA	1.59570936	2.772056878
regulation of proteasomal ubiquitin-dependent protein catabolic process (GO:0032434)	1.953867705	1.53532368	2.519986684	2.218684471	3.378399589	3.43562518	1.355914264	2.580757229	2.591834289
regulation of viral process (GO:0050792)	1.950260139	NA	NA	NA	1.554230473	3.27122784	1.458951748	4.026989797	NA
glycerophospholipid metabolic process (GO:0006650)	1.931524411	NA	1.734012118	NA	NA	1.332488827	NA	1.488122098	NA
endoplasmic reticulum unfolded protein response (GO:0030968)	1.927692371	NA	NA	1.34787513	NA	1.4664927	2.146695099	3.182553556	NA
regulation of microtubule cytoskeleton organization (GO:0070507)	1.921021594	NA	NA	NA	1.775614207	NA	NA	NA	NA
regulation of microtubule polymerization or depolymerization (GO:0031110)	1.913723284	NA	NA	NA	1.567872182	NA	NA	NA	NA
ATP-dependent chromatin remodeling (GO:0043044)	1.913723284	1.362373049	NA	1.798176003	NA	NA	NA	2.659048976	NA
regulation of response to cytokine stimulus (GO:0060759)	1.894525572	NA	1.542186287	NA	2.233365148	NA	1.665166686	1.583108558	NA
peroxisome organization (GO:0007031)	1.893590432	NA	NA	NA	2.94475834	NA	NA	NA	NA
generation of precursor metabolites and energy (GO:0006091)	1.880484502	NA	NA	NA	2.204650795	NA	NA	2.429858868	NA
cell cycle checkpoint (GO:0000075)	1.867251666	NA	NA	1.351782082	1.487308897	2.694064994	NA	NA	1.609091655
catecholamine transport (GO:0051937)	1.865461145	NA	NA	NA	NA	NA	NA	NA	NA
peptidyl-arginine modification (GO:0018195)	1.865461145	NA	NA	NA	NA	NA	NA	1.927187879	NA
membrane disassembly (GO:0030397)	1.852044606	NA	NA	NA	NA	NA	NA	NA	NA
nuclear envelope disassembly (GO:0051081)	1.852044606	NA	NA	NA	NA	NA	NA	NA	NA
lipid phosphorylation (GO:0046834)	1.852044606	NA	NA	2.407012617	NA	NA	NA	NA	NA
regulation of oxidative stress-induced cell death (GO:1903201)	1.852044606	1.847411006	NA	NA	NA	NA	NA	NA	NA
negative regulation of cell cycle process (GO:0010948)	1.848385574	2.498909661	2.675795822	1.921778683	2.014358006	2.884584177	NA	2.056488204	2.122361781
cell-type specific apoptotic process (GO:0097285)	1.840522595	NA	1.460162309	NA	NA	1.394987494	NA	NA	NA
cellular response to unfolded protein (GO:0034620)	1.840522595	NA	NA	NA	NA	1.394987494	2.056068062	3.060367447	NA
negative regulation of nuclear division (GO:0051784)	1.837267049	NA	NA	NA	NA	NA	NA	NA	NA
positive regulation of mRNA metabolic process (GO:1903313)	1.833691492	1.829770956	4.572135099	1.748418727	NA	1.835656506	1.964052375	1.910669336	NA
zinc ion transport (GO:0006829)	1.833691492	NA	1.883789574	NA	NA	NA	1.964052375	NA	2.462489049
establishment of spindle localization (GO:0051293)	1.833691492	1.829770956	NA	NA	NA	NA	NA	NA	NA
protein N-linked glycosylation (GO:0006487)	1.817455787	NA	1.476641782	NA	NA	NA	NA	NA	NA
axon cargo transport (GO:0008088)	1.807149927	NA	NA	NA	1.388358766	NA	2.66795778	NA	2.295396105
monosaccharide catabolic process (GO:0046365)	1.807149927	NA	NA	NA	NA	NA	NA	NA	NA
glycerophospholipid biosynthetic process (GO:0046474)	1.806865115	NA	2.302056762	NA	NA	1.811235924	NA	2.371064279	NA
positive regulation of neuron death (GO:1901216)	1.800519384	2.385427319	NA	1.6873558	NA	NA	NA	NA	NA
regulation of epidermal growth factor receptor signaling pathway (GO:0042058)	1.795118653	1.31507654	1.869563465	1.669685451	NA	NA	NA	2.466691855	NA
positive regulation of cell cycle (GO:0045787)	1.792420525	NA	NA	NA	1.391486387	1.797751567	NA	NA	NA
ubiquitin-dependent protein catabolic process via the multivesicular body sorting pathway (GO:0043162)	1.780496306	NA	NA	NA	NA	NA	NA	NA	NA
positive regulation of mRNA catabolic process (GO:0061014)	1.780496306	1.777377717	5.103160118	1.712531929	NA	NA	2.87526418	1.841614432	NA
positive regulation of microtubule polymerization or depolymerization (GO:0031112)	1.780496306	NA	NA	NA	NA	NA	NA	NA	1.682309021
cytoskeleton-dependent cytokinesis (GO:0061640)	1.776688698	NA	NA	NA	NA	1.778636927	NA	NA	NA
regulation of oxidative stress-induced intrinsic apoptotic signaling pathway (GO:1902175)	1.776688698	NA	NA	NA	NA	NA	NA	NA	NA
positive regulation of ubiquitin-protein ligase activity involved in mitotic cell cycle (GO:0051437)	1.764350451	2.285390599	1.354750029	NA	2.04189489	NA	NA	1.878274221	3.216066599
chromosome segregation (GO:0007059)	1.757881136	NA	1.838788874	NA	1.5758493	1.761039789	1.499527718	NA	2.010555134
membrane fusion (GO:0061025)	1.757881136	1.751582764	NA	NA	NA	1.761039789	NA	1.88251578	NA
protein tetramerization (GO:0051262)	1.757881136	NA	NA	NA	NA	NA	NA	1.42731463	NA
phosphatidylinositol metabolic process (GO:0046488)	1.743861301	NA	2.272216197	1.98288358	NA	NA	NA	NA	NA
regulation of cell morphogenesis (GO:0022604)	1.739521096	NA	NA	NA	NA	3.515726131	NA	NA	1.365983279
actin filament-based process (GO:0030029)	1.731336089	NA	NA	1.502167624	NA	NA	NA	NA	1.40460288
regulation of neurotransmitter levels (GO:0001505)	1.731284003	2.728625752	NA	NA	NA	NA	NA	NA	6.245544123
neurotransmitter secretion (GO:0007269)	1.729797778	1.724642971	NA	NA	NA	NA	NA	NA	2.707329299
glycerolipid biosynthetic process (GO:0045017)	1.726658304	NA	2.995760012	NA	1.466367152	1.731148717	NA	2.269947804	NA
negative regulation of protein kinase B signaling (GO:0051898)	1.722356327	NA	NA	NA	1.905508908	NA	2.64154387	1.798059165	NA
negative regulation of oxidative stress-induced cell death (GO:1903202)	1.722356327	NA	NA	NA	NA	NA	NA	NA	NA
vesicle organization (GO:0016050)	1.722061158	4.155529787	2.246401582	3.885092911	3.601205166	4.175198358	4.009837667	2.78245338	NA
organelle fission (GO:0048285)	1.71647222	NA	2.153535819	NA	1.40467056	NA	1.531247151	NA	1.381526217
response to endoplasmic reticulum stress (GO:0034976)	1.712713352	1.705049041	2.66015726	1.915441619	1.310685637	2.109239269	3.367785652	3.728111197	NA
regulation of ERBB signaling pathway (GO:1901184)	1.704685159	NA	1.777788834	1.581653734	NA	NA	NA	2.35525404	NA
glucose catabolic process (GO:0006007)	1.702240201	NA	NA	NA	NA	NA	NA	NA	NA
regulation of telomere maintenance (GO:0032204)	1.702240201	NA	NA	NA	NA	NA	NA	NA	NA
positive regulation of mRNA 3'-end processing (GO:0031442)	1.702240201	2.616664963	4.91240448	2.527972822	NA	1.703787118	2.762061792	1.762752357	NA
cytokinetic process (GO:0032506)	1.702240201	NA	1.741642199	NA	NA	NA	NA	NA	NA
chromosome organization (GO:0051276)	1.69366515	NA	NA	NA	1.769500747	NA	1.335616447	NA	NA
negative regulation of epidermal growth factor receptor signaling pathway (GO:0042059)	1.681138535	1.676642879	1.738696213	1.583653174	NA	NA	NA	3.158718028	NA
cellular response to topologically incorrect protein (GO:0035967)	1.679447986	NA	NA	NA	NA	NA	2.395458859	2.833180757	NA
nucleotide-excision repair (GO:0006289)	1.675752294	1.670091947	NA	NA	1.948564007	NA	1.377571436	2.905252268	NA
regulation of JUN kinase activity (GO:0043506)	1.675752294	NA	NA	2.037797174	1.444282333	NA	NA	NA	NA
negative regulation of intrinsic apoptotic signaling pathway (GO:2001243)	1.675752294	1.670091947	NA	NA	NA	NA	NA	NA	NA
negative regulation of cellular response to oxidative stress (GO:1900408)	1.670493922	NA	NA	NA	NA	NA	NA	NA	NA
tricarboxylic acid cycle (GO:0006099)	1.670493922	2.400878931	NA	3.09905688	NA	NA	1.797686517	NA	NA
negative regulation of response to oxidative stress (GO:1902883)	1.670493922	NA	NA	NA	NA	NA	NA	NA	NA
regulation of G1/S transition of mitotic cell cycle (GO:2000045)	1.658367309	1.651249496	1.369902004	NA	NA	1.661938015	NA	1.799797566	NA
phospholipid metabolic process (GO:0006644)	1.654255338	NA	1.507063782	NA	NA	NA	NA	1.307980043	NA
regulation of proteolysis involved in cellular protein catabolic process (GO:1903050)	1.653990279	NA	2.149057324	1.492055725	2.933250894	3.394560371	1.910736921	2.650384881	2.564315146
negative regulation of ERBB signaling pathway (GO:1901185)	1.641787808	1.637326401	1.698916742	1.545071175	NA	NA	NA	3.096671273	NA
metaphase plate congression (GO:0051310)	1.629815037	NA	NA	NA	NA	NA	NA	NA	NA
establishment of mitotic spindle orientation (GO:0000132)	1.629815037	1.626760041	NA	NA	NA	NA	NA	NA	NA
regulation of mRNA catabolic process (GO:0061013)	1.629815037	1.626760041	4.736703978	1.563280166	NA	NA	2.657278259	1.689723883	NA
Rac protein signal transduction (GO:0016601)	1.629815037	NA	NA	NA	NA	NA	NA	NA	1.5337234
long-term synaptic potentiation (GO:0060291)	1.620922644	NA	NA	NA	NA	NA	NA	NA	NA
positive regulation of receptor activity (GO:2000273)	1.620922644	1.617135681	1.669349394	2.232246691	NA	NA	NA	NA	NA
regulation of cell cycle G1/S phase transition (GO:1902806)	1.617279924	1.610235038	1.334539462	NA	NA	1.620814155	NA	1.757318565	NA
cellular lipid catabolic process (GO:0044242)	1.617279924	2.916888961	1.334539462	NA	4.593871445	NA	1.856272874	1.376163654	NA
regulation of cytokine-mediated signaling pathway (GO:0001959)	1.604935075	NA	NA	NA	1.899681354	NA	1.368430887	NA	NA
establishment of vesicle localization (GO:0051650)	1.604935075	1.598852351	1.683140865	NA	NA	NA	1.368430887	1.725458197	1.835677307
regulation of cellular response to oxidative stress (GO:1900407)	1.603657409	1.599230154	NA	NA	NA	NA	NA	NA	NA
neuromuscular process controlling balance (GO:0050885)	1.603657409	NA	NA	1.507707238	NA	NA	NA	NA	NA
positive regulation of JUN kinase activity (GO:0043507)	1.59852522	NA	NA	1.490077605	1.310551988	NA	NA	NA	NA
pyridine-containing compound metabolic process (GO:0072524)	1.59852522	NA	NA	NA	NA	NA	2.991857205	NA	NA
cellular amino acid metabolic process (GO:0006520)	1.5963642	1.362328984	NA	NA	NA	NA	NA	NA	NA
antigen processing and presentation of exogenous peptide antigen (GO:0002478)	1.586530802	2.731388059	3.348534355	1.418925791	3.792627372	NA	1.853882114	3.43534283	4.186861334
histone exchange (GO:0043486)	1.573482269	1.569728411	NA	NA	NA	NA	NA	NA	NA
single-organism membrane fusion (GO:0044801)	1.567653214	1.562672955	NA	1.459984738	NA	2.106904779	NA	2.224627235	NA
cellular aldehyde metabolic process (GO:0006081)	1.566690243	1.562297042	NA	NA	2.434447054	1.568892756	NA	NA	NA
formation of primary germ layer (GO:0001704)	1.566690243	NA	NA	NA	NA	NA	NA	NA	1.429564217
cytokinesis (GO:0000910)	1.565635433	1.560116551	2.690645689	NA	NA	1.568403132	NA	NA	2.346320953
neuromuscular process (GO:0050905)	1.565635433	2.044922792	NA	NA	NA	NA	NA	NA	NA
learning (GO:0007612)	1.562939035	1.971204654	2.549347145	NA	NA	NA	NA	NA	1.742659194
positive regulation of G1/S transition of mitotic cell cycle (GO:1900087)	1.562504555	NA	NA	NA	NA	1.564019819	NA	NA	NA
response to interferon-beta (GO:0035456)	1.562504555	NA	NA	NA	NA	NA	NA	NA	NA
nucleobase-containing small molecule interconversion (GO:0015949)	1.562504555	NA	NA	NA	NA	NA	NA	1.621812771	NA
virion assembly (GO:0019068)	1.562504555	NA	2.474392676	NA	NA	1.564019819	NA	2.503045736	NA
regulation of mRNA 3'-end processing (GO:0031440)	1.562504555	2.41669389	4.573959748	2.329488731	NA	1.564019819	2.559841413	1.621812771	NA
negative regulation of oxidative stress-induced intrinsic apoptotic signaling pathway (GO:1902176)	1.562504555	NA	NA	NA	NA	NA	NA	NA	NA
negative regulation of protein catabolic process (GO:0042177)	1.557308147	1.995898798	NA	3.965141689	2.34842735	NA	NA	NA	1.781214166
regulation of sequence-specific DNA binding transcription factor activity (GO:0051090)	1.557148897	1.806735935	NA	1.825632957	NA	NA	NA	2.05464194	1.97230198
antigen processing and presentation of exogenous antigen (GO:0019884)	1.552423814	2.681883775	3.292618493	1.386462139	3.734179099	NA	1.817441027	3.870019982	4.624598349
glycerolipid metabolic process (GO:0046486)	1.550716911	NA	1.679794076	NA	NA	NA	NA	1.474571577	NA
regulation of proteasomal protein catabolic process (GO:0061136)	1.538246245	NA	2.027932261	1.751749253	3.30855169	3.833063719	1.772632445	3.012939409	2.942624215
regulation of chromosome segregation (GO:0051983)	1.537506396	NA	NA	NA	NA	NA	NA	NA	NA
regulation of symbiosis, encompassing mutualism through parasitism (GO:0043903)	1.535641416	NA	NA	NA	NA	2.67427419	NA	3.351066335	NA
negative regulation of microtubule polymerization or depolymerization (GO:0031111)	1.528028681	NA	NA	NA	1.705322178	NA	NA	NA	NA
regulation of cellular protein catabolic process (GO:1903362)	1.52478524	NA	1.996333401	2.07883944	2.751222765	3.673430763	1.773404427	2.475169825	2.382276368
negative regulation of neuron death (GO:1901215)	1.52478524	2.275322948	2.853153652	1.706740743	1.883064901	NA	1.773404427	1.321728822	NA
dephosphorylation (GO:0016311)	1.511645491	NA	NA	NA	NA	NA	NA	NA	NA
positive regulation of mitochondrion organization (GO:0010822)	1.508060434	NA	NA	1.401944211	NA	1.510523027	NA	NA	1.355390655
regulation of DNA replication (GO:0006275)	1.500376453	NA	NA	NA	NA	NA	NA	NA	NA
labyrinthine layer blood vessel development (GO:0060716)	1.49971659	NA	1.537933561	NA	1.641551086	NA	1.599103261	NA	3.113397949
cortical actin cytoskeleton organization (GO:0030866)	1.49971659	1.496724603	NA	2.240379345	NA	1.501216137	NA	NA	NA
guanosine-containing compound biosynthetic process (GO:1901070)	1.49971659	NA	NA	1.434597642	NA	NA	1.599103261	NA	NA
synaptic vesicle exocytosis (GO:0016079)	1.49971659	NA	NA	NA	NA	NA	NA	NA	NA
establishment of mitotic spindle localization (GO:0040001)	1.49971659	1.496724603	NA	NA	NA	NA	NA	NA	NA
peptidyl-threonine modification (GO:0018210)	1.496036182	NA	NA	NA	NA	NA	NA	NA	1.361138366
cellular response to type I interferon (GO:0071357)	1.479292168	NA	2.071235632	NA	3.598614962	1.997103374	3.478781307	1.575656773	NA
type I interferon signaling pathway (GO:0060337)	1.479292168	NA	2.071235632	NA	3.598614962	1.997103374	3.478781307	1.575656773	NA
associative learning (GO:0008306)	1.479292168	NA	1.541876469	NA	NA	NA	NA	NA	1.327754176
oxidoreduction coenzyme metabolic process (GO:0006733)	1.479292168	NA	NA	NA	NA	NA	2.195713801	NA	NA
cellular response to follicle-stimulating hormone stimulus (GO:0071372)	1.479230981	1.477066571	NA	NA	NA	NA	NA	NA	NA
regulation of low-density lipoprotein particle receptor biosynthetic process (GO:0045714)	1.479230981	NA	1.506830892	NA	NA	NA	NA	NA	NA
endothelial cell chemotaxis (GO:0035767)	1.479230981	1.477066571	1.506830892	2.533123654	NA	NA	NA	NA	1.410952601
cellular hyperosmotic response (GO:0071474)	1.479230981	NA	NA	NA	1.58125585	NA	NA	NA	NA
negative regulation of DNA repair (GO:0045738)	1.479230981	1.477066571	2.648833743	1.431999298	NA	1.480315554	1.550835872	NA	2.50051841
cellular response to exogenous dsRNA (GO:0071360)	1.479230981	NA	NA	NA	1.58125585	NA	NA	NA	NA
galactose catabolic process (GO:0019388)	1.479230981	NA	NA	NA	NA	NA	NA	NA	1.410952601
establishment of integrated proviral latency (GO:0075713)	1.479230981	NA	1.506830892	NA	1.58125585	NA	1.550835872	NA	NA
autophagic vacuole fusion (GO:0000046)	1.479230981	1.477066571	NA	1.431999298	NA	NA	NA	2.671627491	NA
peptidyl-arginine omega-N-methylation (GO:0035247)	1.479230981	1.477066571	NA	NA	NA	1.480315554	NA	1.521596501	NA
glyoxylate metabolic process (GO:0046487)	1.479230981	1.477066571	1.506830892	1.431999298	1.58125585	NA	NA	NA	NA
NADH metabolic process (GO:0006734)	1.479230981	NA	NA	NA	NA	NA	NA	NA	NA
lactate metabolic process (GO:0006089)	1.479230981	1.477066571	1.506830892	NA	1.58125585	1.480315554	1.550835872	NA	NA
polyketide metabolic process (GO:0030638)	1.479230981	NA	NA	NA	NA	NA	NA	NA	NA
daunorubicin metabolic process (GO:0044597)	1.479230981	NA	NA	NA	NA	NA	NA	NA	NA
doxorubicin metabolic process (GO:0044598)	1.479230981	NA	NA	NA	NA	NA	NA	NA	NA
negative regulation of calcium ion-dependent exocytosis (GO:0045955)	1.479230981	NA	NA	NA	NA	NA	NA	NA	NA
positive regulation of fibroblast migration (GO:0010763)	1.479230981	1.477066571	NA	NA	NA	NA	NA	NA	1.410952601
learning or memory (GO:0007611)	1.47281939	NA	2.671453096	NA	NA	NA	NA	NA	2.542102775
positive regulation of protein modification by small protein conjugation or removal (GO:1903322)	1.472560394	2.626503577	NA	NA	1.825992013	NA	NA	1.615923652	1.571404468
protein alkylation (GO:0008213)	1.466653194	2.360274453	NA	1.34040938	1.321100904	NA	NA	NA	NA
protein methylation (GO:0006479)	1.466653194	2.360274453	NA	1.34040938	1.321100904	NA	NA	NA	NA
regulation of response to oxidative stress (GO:1902882)	1.462253066	1.457961434	NA	NA	NA	NA	NA	NA	NA
organelle fusion (GO:0048284)	1.462253066	1.457961434	NA	1.918494902	NA	2.685418353	NA	2.812011379	NA
'de novo' posttranslational protein folding (GO:0051084)	1.462253066	NA	NA	1.369345679	NA	NA	1.60598099	NA	1.328464105
tRNA aminoacylation for protein translation (GO:0006418)	1.462253066	NA	NA	NA	NA	NA	NA	NA	NA
negative regulation of cell division (GO:0051782)	1.451179546	NA	NA	1.346607435	NA	NA	NA	NA	NA
response to type I interferon (GO:0034340)	1.451179546	NA	2.035802885	NA	3.547525603	1.962105498	3.428175163	1.546888373	NA
regulation of translational initiation (GO:0006446)	1.451179546	NA	2.618667991	1.829636383	2.246191701	5.319081001	2.159590182	2.07713721	2.304022437
positive regulation of cell cycle process (GO:0090068)	1.450483532	NA	NA	NA	1.53254973	NA	NA	NA	NA
phosphatidylinositol phosphorylation (GO:0046854)	1.442573728	NA	NA	1.997630945	NA	NA	NA	NA	NA
ribosome biogenesis (GO:0042254)	1.442573728	NA	NA	NA	NA	NA	NA	NA	NA
regulation of DNA-dependent DNA replication (GO:0090329)	1.442573728	NA	1.489351835	NA	NA	1.44440608	NA	2.196602258	NA
positive regulation of cell cycle G1/S phase transition (GO:1902808)	1.440955906	NA	NA	NA	NA	1.44243981	NA	NA	NA
N-terminal protein amino acid modification (GO:0031365)	1.440955906	NA	NA	NA	NA	NA	1.539354947	NA	2.11706654
apoptotic DNA fragmentation (GO:0006309)	1.440955906	NA	NA	NA	NA	1.44243981	NA	NA	NA
regulation of receptor biosynthetic process (GO:0010869)	1.440955906	NA	1.478781473	NA	NA	NA	NA	NA	NA
cellular response to osmotic stress (GO:0071470)	1.440955906	3.164988704	NA	1.376539755	1.581409682	NA	NA	2.327705549	NA
execution phase of apoptosis (GO:0097194)	1.440955906	NA	NA	1.376539755	NA	NA	NA	NA	NA
establishment of spindle orientation (GO:0051294)	1.440955906	1.437995202	NA	NA	NA	NA	NA	NA	NA
mitochondrial fission (GO:0000266)	1.440955906	NA	NA	NA	1.581409682	NA	NA	NA	NA
positive regulation of cytoskeleton organization (GO:0051495)	1.409341501	NA	NA	NA	NA	NA	NA	NA	2.731997005
regulation of protein complex assembly (GO:0043254)	1.407393053	2.693843351	1.517832334	NA	1.518643013	1.41166665	NA	NA	3.820090015
antigen processing and presentation of peptide antigen via MHC class I (GO:0002474)	1.402433652	1.396669832	1.476641782	NA	1.683018606	NA	NA	1.954041145	1.604080277
mitochondrial membrane organization (GO:0007006)	1.397556608	NA	1.451717845	NA	NA	NA	NA	NA	NA
cortical cytoskeleton organization (GO:0030865)	1.385804094	1.382874523	NA	2.078744106	NA	1.387272429	NA	NA	NA
estrogen metabolic process (GO:0008210)	1.385804094	NA	NA	NA	NA	NA	NA	NA	NA
regulation of dendritic spine morphogenesis (GO:0061001)	1.385804094	NA	NA	NA	NA	NA	NA	NA	NA
positive regulation of monooxygenase activity (GO:0032770)	1.385804094	NA	NA	1.322087257	NA	1.387272429	NA	NA	NA
chromatin assembly (GO:0031497)	1.385804094	3.060287126	NA	NA	NA	NA	2.303534118	NA	NA
positive regulation of cellular response to oxidative stress (GO:1900409)	1.380725766	2.438880514	1.407969065	1.334135419	1.481494378	NA	1.451431568	1.422549147	NA
aminoglycoside antibiotic metabolic process (GO:0030647)	1.380725766	NA	NA	NA	NA	NA	NA	NA	NA
DNA topological change (GO:0006265)	1.380725766	NA	NA	NA	NA	1.38179608	1.451431568	NA	NA
negative regulation of necroptotic process (GO:0060546)	1.380725766	1.378589876	NA	2.369861201	1.481494378	NA	NA	NA	NA
positive regulation of response to oxidative stress (GO:1902884)	1.380725766	2.438880514	1.407969065	1.334135419	1.481494378	NA	1.451431568	1.422549147	NA
peptidyl-threonine dephosphorylation (GO:0035970)	1.380725766	1.378589876	1.407969065	1.334135419	1.481494378	1.38179608	NA	NA	1.313387757
regulation of mRNA processing (GO:0050684)	1.370570108	1.852746908	3.113277223	2.253763014	2.140924344	5.110218759	3.282332589	NA	NA
positive regulation of ubiquitin-protein transferase activity (GO:0051443)	1.369400718	1.806118033	NA	NA	1.623548911	NA	NA	2.455671968	2.578389214
tRNA aminoacylation (GO:0043039)	1.366564018	NA	NA	NA	NA	NA	NA	NA	NA
nuclear envelope organization (GO:0006998)	1.366564018	NA	NA	NA	NA	NA	NA	NA	NA
amino acid activation (GO:0043038)	1.366564018	NA	NA	NA	NA	NA	NA	NA	NA
negative regulation of response to cytokine stimulus (GO:0060761)	1.363655282	1.360065173	NA	NA	1.535166324	NA	NA	NA	NA
synaptic transmission, glutamatergic (GO:0035249)	1.363655282	1.991833771	NA	NA	NA	NA	NA	NA	NA
telomere maintenance via telomere lengthening (GO:0010833)	1.363655282	NA	NA	NA	NA	NA	NA	NA	NA
antigen processing and presentation of peptide antigen (GO:0048002)	1.362300127	2.403707706	3.429426631	1.501712201	3.403873776	NA	1.970712655	3.060623026	4.205885139
response to starvation (GO:0042594)	1.361306231	NA	1.434635385	NA	NA	2.719428147	NA	NA	NA
negative regulation of cellular catabolic process (GO:0031330)	1.357502264	NA	NA	2.317191603	3.015351702	2.109239269	NA	NA	NA
phospholipid biosynthetic process (GO:0008654)	1.356548061	NA	2.49933226	NA	NA	1.999860015	1.309214305	2.193080529	NA
adult locomotory behavior (GO:0008344)	1.346879498	NA	NA	NA	NA	NA	NA	NA	NA
pyridine nucleotide metabolic process (GO:0019362)	1.336426289	NA	NA	NA	NA	NA	2.052107885	NA	NA
nicotinamide nucleotide metabolic process (GO:0046496)	1.336426289	NA	NA	NA	NA	NA	2.052107885	NA	NA
mitotic cytokinesis (GO:0000281)	1.333904427	NA	NA	NA	NA	1.335357269	NA	NA	NA
monoamine transport (GO:0015844)	1.333904427	NA	NA	NA	NA	NA	NA	NA	NA
negative regulation of axon extension (GO:0030517)	1.333904427	NA	1.370952677	NA	NA	NA	NA	NA	NA
hyperosmotic response (GO:0006972)	1.333904427	NA	NA	NA	NA	NA	NA	NA	NA
negative regulation of apoptotic signaling pathway (GO:2001234)	1.332880376	3.651499436	NA	1.790981638	NA	NA	1.9343393	NA	1.392262367
mitotic DNA integrity checkpoint (GO:0044774)	1.326408076	NA	NA	NA	NA	NA	NA	NA	NA
mitotic nuclear envelope disassembly (GO:0007077)	1.326408076	NA	NA	NA	NA	NA	NA	NA	NA
spliceosomal snRNP assembly (GO:0000387)	1.326408076	NA	2.006815598	NA	NA	1.949018781	NA	NA	NA
negative regulation of protein maturation (GO:1903318)	1.316620584	NA	NA	NA	NA	NA	NA	NA	NA
negative regulation of protein processing (GO:0010955)	1.316620584	NA	NA	NA	NA	NA	NA	NA	NA
sphingolipid metabolic process (GO:0006665)	1.310111628	NA	NA	NA	NA	1.682907929	NA	NA	NA
'de novo' protein folding (GO:0006458)	1.307109424	NA	NA	NA	NA	NA	1.445541791	NA	NA
retrograde transport, endosome to Golgi (GO:0042147)	1.307109424	1.302985049	NA	2.935147589	NA	1.309177493	1.445541791	3.99392367	2.236283477
post-Golgi vesicle-mediated transport (GO:0006892)	1.303057317	3.298356034	4.727489334	2.551548816	2.567436741	2.74150849	3.634705387	3.500509917	4.191721383
response to cAMP (GO:0051591)	1.303057317	NA	1.811739441	1.596240231	NA	NA	3.634705387	1.855230437	NA
regulation of Ras protein signal transduction (GO:0046578)	1.302008921	1.689873523	NA	3.452284114	2.022458334	NA	NA	NA	NA
negative regulation of extrinsic apoptotic signaling pathway (GO:2001237)	NA	3.596915045	NA	1.848743665	NA	2.006637756	1.760320596	NA	NA
neuron-neuron synaptic transmission (GO:0007270)	NA	3.568433752	NA	1.584958243	NA	NA	NA	NA	NA
thioester metabolic process (GO:0035383)	NA	3.454683886	NA	1.520919266	1.336372126	NA	NA	NA	NA
acyl-CoA metabolic process (GO:0006637)	NA	3.454683886	NA	1.520919266	1.336372126	NA	NA	NA	NA
synaptic transmission (GO:0007268)	NA	3.367004528	NA	2.393249491	NA	NA	NA	NA	2.236884989
carnitine metabolic process (GO:0009437)	NA	3.130564558	NA	NA	NA	NA	NA	NA	NA
single-organism behavior (GO:0044708)	NA	2.951719412	1.42324259	NA	NA	NA	NA	NA	3.083203952
signal transduction involved in DNA damage checkpoint (GO:0072422)	NA	2.909930748	1.379762737	NA	1.545526246	1.798028436	NA	1.909723854	2.11249281
signal transduction involved in DNA integrity checkpoint (GO:0072401)	NA	2.909930748	1.379762737	NA	1.545526246	1.798028436	NA	1.909723854	2.11249281
signal transduction involved in cell cycle checkpoint (GO:0072395)	NA	2.866217667	1.354750029	NA	1.519434526	1.767242347	NA	1.878274221	2.076549249
negative regulation of neuron apoptotic process (GO:0043524)	NA	2.856514064	3.516395622	1.795617774	1.917872919	NA	2.244430779	1.341281445	NA
regulation of tumor necrosis factor-mediated signaling pathway (GO:0010803)	NA	2.850553401	NA	NA	NA	NA	1.969851616	NA	NA
regulation of TOR signaling (GO:0032006)	NA	2.839181984	1.62296523	NA	NA	NA	NA	1.6532612	NA
aspartate family amino acid catabolic process (GO:0009068)	NA	2.728737937	NA	1.712531929	NA	NA	NA	NA	NA
signal transduction in response to DNA damage (GO:0042770)	NA	2.705706559	1.434635385	NA	1.638774789	1.771430454	NA	1.47440666	1.557032963
response to reactive oxygen species (GO:0000302)	NA	2.628469632	3.257008161	NA	NA	NA	2.501852274	NA	2.325054863
negative regulation of extrinsic apoptotic signaling pathway via death domain receptors (GO:1902042)	NA	2.617525892	NA	NA	NA	NA	NA	NA	NA
synaptic vesicle maturation (GO:0016188)	NA	2.602849317	NA	2.533123654	NA	NA	NA	NA	NA
hypotonic response (GO:0006971)	NA	2.602849317	NA	NA	NA	NA	1.550835872	2.671627491	NA
cellular response to interferon-alpha (GO:0035457)	NA	2.602849317	1.506830892	1.431999298	NA	1.480315554	1.550835872	NA	1.410952601
lipid catabolic process (GO:0016042)	NA	2.564543462	NA	1.976527269	2.380569514	NA	NA	NA	NA
protein export from nucleus (GO:0006611)	NA	2.541902242	NA	3.275355465	2.786485128	3.414499918	NA	NA	NA
response to axon injury (GO:0048678)	NA	2.527275766	NA	1.751462055	NA	NA	1.372786626	1.94319269	NA
amino-acid betaine metabolic process (GO:0006577)	NA	2.513007679	NA	NA	NA	NA	NA	NA	NA
response to interferon-alpha (GO:0035455)	NA	2.513007679	NA	1.563280166	NA	NA	NA	NA	NA
regulation of ARF protein signal transduction (GO:0032012)	NA	2.513007679	NA	1.563280166	NA	NA	NA	NA	NA
positive regulation of protein ubiquitination (GO:0031398)	NA	2.496062183	NA	NA	NA	NA	NA	1.470386344	1.811452752
cofactor metabolic process (GO:0051186)	NA	2.480178873	NA	NA	1.382162479	NA	1.856914248	NA	2.104891985
DNA damage response, signal transduction by p53 class mediator resulting in cell cycle arrest (GO:0006977)	NA	2.478849379	NA	NA	1.65552968	NA	NA	2.042227992	2.264058199
lysine catabolic process (GO:0006554)	NA	2.438880514	NA	1.334135419	NA	NA	NA	NA	NA
lysine metabolic process (GO:0006553)	NA	2.438880514	NA	1.334135419	NA	NA	NA	NA	NA
signal transduction involved in mitotic G1 DNA damage checkpoint (GO:0072431)	NA	2.438546751	NA	NA	1.627148402	1.399231983	NA	2.008054387	2.224949301
intracellular signal transduction involved in G1 DNA damage checkpoint (GO:1902400)	NA	2.438546751	NA	NA	1.627148402	1.399231983	NA	2.008054387	2.224949301
negative regulation of G1/S transition of mitotic cell cycle (GO:2000134)	NA	2.422677168	NA	NA	1.360142245	NA	NA	2.088023873	1.327696999
negative regulation of cell cycle G1/S phase transition (GO:1902807)	NA	2.422677168	NA	NA	1.360142245	NA	NA	2.088023873	1.327696999
viral entry into host cell (GO:0046718)	NA	2.41669389	NA	1.496679358	1.705725818	NA	1.662883279	2.503045736	1.467453168
fatty-acyl-CoA metabolic process (GO:0035337)	NA	2.400878931	NA	NA	NA	NA	NA	NA	NA
negative regulation of cysteine-type endopeptidase activity involved in apoptotic process (GO:0043154)	NA	2.399074542	1.431436998	1.731578877	NA	1.861567296	1.530079604	1.974593547	2.751615531
signal transduction involved in mitotic cell cycle checkpoint (GO:0072413)	NA	2.399074542	NA	NA	1.599366109	1.372946907	NA	1.974593547	2.186668956
signal transduction involved in mitotic DNA damage checkpoint (GO:1902402)	NA	2.399074542	NA	NA	1.599366109	1.372946907	NA	1.974593547	2.186668956
signal transduction involved in mitotic DNA integrity checkpoint (GO:1902403)	NA	2.399074542	NA	NA	1.599366109	1.372946907	NA	1.974593547	2.186668956
response to amino acid (GO:0043200)	NA	2.332797106	NA	1.702232084	NA	NA	1.570390128	NA	1.641670449
fatty-acyl-CoA biosynthetic process (GO:0046949)	NA	2.326844499	1.537933561	NA	NA	NA	NA	NA	NA
negative regulation of cysteine-type endopeptidase activity (GO:2000117)	NA	2.32252033	1.379762737	1.669685451	NA	1.798028436	1.477102138	1.909723854	2.664006423
regulation of lipid metabolic process (GO:0019216)	NA	2.315447507	NA	NA	NA	NA	1.686787463	NA	2.630778498
dicarboxylic acid metabolic process (GO:0043648)	NA	2.299549941	NA	3.222341372	NA	NA	NA	NA	NA
guanosine-containing compound catabolic process (GO:1901069)	NA	2.29728081	NA	NA	2.140700802	NA	NA	NA	2.610230192
protein K48-linked ubiquitination (GO:0070936)	NA	2.260133492	NA	NA	1.855067393	1.644024431	4.85745924	NA	2.750118694
chromatin assembly or disassembly (GO:0006333)	NA	2.256182373	NA	NA	NA	NA	NA	NA	NA
regulation of cholesterol metabolic process (GO:0090181)	NA	2.242729582	NA	1.376539755	NA	NA	NA	NA	1.347969656
guanosine-containing compound metabolic process (GO:1901068)	NA	2.231525984	NA	NA	1.796382123	NA	NA	NA	2.501963672
regulation of extrinsic apoptotic signaling pathway via death domain receptors (GO:1902041)	NA	2.211558856	NA	NA	NA	NA	NA	NA	NA
membrane docking (GO:0022406)	NA	2.211558856	NA	NA	NA	NA	NA	NA	1.465412088
histone ubiquitination (GO:0016574)	NA	2.211309121	NA	1.447240529	NA	NA	NA	NA	1.411525692
protein K63-linked ubiquitination (GO:0070534)	NA	2.211309121	NA	1.447240529	2.447886736	2.218632876	1.652083804	NA	2.063090848
cellular response to organonitrogen compound (GO:0071417)	NA	2.208595234	NA	3.357533356	NA	NA	NA	NA	2.290067457
antigen processing and presentation of exogenous peptide antigen via MHC class I, TAP-dependent (GO:0002479)	NA	2.178325918	NA	NA	1.444282333	NA	NA	2.319523915	1.973031435
establishment of protein localization to plasma membrane (GO:0090002)	NA	2.17508342	NA	2.046918876	NA	NA	NA	NA	NA
negative regulation of protein complex assembly (GO:0031333)	NA	2.172047952	NA	3.056091677	1.529763713	NA	NA	NA	NA
negative regulation of phosphatidylinositol 3-kinase signaling (GO:0014067)	NA	2.169849278	NA	NA	2.326190803	NA	NA	NA	NA
dicarboxylic acid biosynthetic process (GO:0043650)	NA	2.169849278	NA	NA	NA	NA	NA	NA	NA
coenzyme A biosynthetic process (GO:0015937)	NA	2.169849278	NA	NA	NA	NA	NA	NA	NA
protein monoubiquitination (GO:0006513)	NA	2.164422723	NA	2.699902363	NA	NA	NA	NA	1.429564217
histone modification (GO:0016570)	NA	2.159861928	NA	2.526044019	NA	NA	NA	NA	NA
response to extracellular stimulus (GO:0009991)	NA	2.158046357	2.026154647	2.498062837	NA	1.881969597	NA	NA	NA
lamellipodium assembly (GO:0030032)	NA	2.153186982	NA	NA	NA	NA	NA	NA	NA
intra-Golgi vesicle-mediated transport (GO:0006891)	NA	2.153186982	2.219937998	NA	NA	NA	4.001636398	NA	NA
positive regulation of ligase activity (GO:0051351)	NA	2.141479841	1.326027996	NA	1.507302696	NA	NA	2.833180757	2.400584563
negative regulation of phosphate metabolic process (GO:0045936)	NA	2.13990889	NA	2.603653327	NA	1.452297209	NA	NA	NA
negative regulation of phosphorus metabolic process (GO:0010563)	NA	2.13990889	NA	2.603653327	NA	1.452297209	NA	NA	NA
regulation of extrinsic apoptotic signaling pathway (GO:2001236)	NA	2.13959813	NA	1.948044113	NA	NA	2.047637291	NA	NA
apoptotic mitochondrial changes (GO:0008637)	NA	2.135945308	2.221079826	NA	1.839533682	1.60103981	1.766760271	NA	NA
regulation of apoptotic signaling pathway (GO:2001233)	NA	2.119701619	NA	1.849843471	NA	NA	1.448227129	NA	NA
small GTPase mediated signal transduction (GO:0007264)	NA	2.115520768	2.606883644	1.37618765	NA	NA	NA	NA	1.921423535
covalent chromatin modification (GO:0016569)	NA	2.113025464	NA	2.472721787	NA	NA	NA	NA	NA
GTP metabolic process (GO:0046039)	NA	2.089551877	NA	NA	1.637064498	NA	NA	NA	2.37520029
entry into host cell (GO:0030260)	NA	2.089345171	NA	NA	1.47161509	NA	2.228032959	2.172953503	NA
entry into host (GO:0044409)	NA	2.089345171	NA	NA	1.47161509	NA	2.228032959	2.172953503	NA
histone monoubiquitination (GO:0010390)	NA	2.089345171	NA	2.005085831	NA	NA	NA	NA	NA
movement in environment of other organism involved in symbiotic interaction (GO:0052192)	NA	2.089345171	NA	NA	1.47161509	NA	2.228032959	2.172953503	NA
entry into other organism involved in symbiotic interaction (GO:0051828)	NA	2.089345171	NA	NA	1.47161509	NA	2.228032959	2.172953503	NA
entry into cell of other organism involved in symbiotic interaction (GO:0051806)	NA	2.089345171	NA	NA	1.47161509	NA	2.228032959	2.172953503	NA
movement in host environment (GO:0052126)	NA	2.089345171	NA	NA	1.47161509	NA	2.228032959	2.172953503	NA
startle response (GO:0001964)	NA	2.056961138	NA	NA	NA	NA	NA	NA	NA
myelin maintenance (GO:0043217)	NA	2.056961138	NA	NA	NA	NA	NA	NA	NA
regulation of cholesterol biosynthetic process (GO:0045540)	NA	2.056961138	NA	NA	NA	NA	NA	NA	NA
negative regulation of hydrogen peroxide-induced cell death (GO:1903206)	NA	2.056961138	NA	NA	NA	NA	NA	NA	NA
microtubule-based transport (GO:0010970)	NA	2.052722992	NA	NA	NA	NA	2.303060723	NA	1.41672658
antigen processing and presentation of exogenous peptide antigen via MHC class I (GO:0042590)	NA	2.044922792	NA	NA	1.350834594	NA	NA	2.18316487	1.844329687
organelle transport along microtubule (GO:0072384)	NA	2.043583904	NA	1.323764607	NA	1.404163463	1.523296664	NA	NA
negative regulation of MAPK cascade (GO:0043409)	NA	2.032283066	NA	3.73247988	1.983160168	NA	1.478200852	NA	NA
long-chain fatty-acyl-CoA metabolic process (GO:0035336)	NA	2.019111734	1.321612654	NA	1.421298651	NA	NA	NA	NA
GTP catabolic process (GO:0006184)	NA	2.013961977	NA	NA	1.847220185	NA	NA	NA	2.672338853
response to wounding (GO:0009611)	NA	2.012186675	NA	2.196669195	NA	NA	NA	NA	NA
lamellipodium organization (GO:0097581)	NA	1.991833771	NA	NA	NA	NA	NA	NA	NA
antigen processing and presentation (GO:0019882)	NA	1.989293519	2.885579989	NA	2.510268039	NA	1.993122791	2.974451094	4.825534433
glutamine family amino acid metabolic process (GO:0009064)	NA	1.988066493	NA	1.863804071	NA	NA	NA	NA	1.327754176
negative regulation of phosphorylation (GO:0042326)	NA	1.982453405	NA	2.299443356	1.67189751	1.72204532	NA	NA	NA
regulation of synaptic transmission (GO:0050804)	NA	1.980836782	NA	1.762412985	NA	NA	NA	NA	3.385431906
macromolecule methylation (GO:0043414)	NA	1.971453175	NA	NA	NA	NA	1.528348957	NA	NA
negative regulation of response to reactive oxygen species (GO:1901032)	NA	1.955044076	NA	NA	NA	NA	NA	NA	NA
regulation of hydrogen peroxide-induced cell death (GO:1903205)	NA	1.955044076	NA	NA	NA	NA	NA	NA	NA
gamma-aminobutyric acid signaling pathway (GO:0007214)	NA	1.952652943	NA	NA	1.373668475	NA	NA	NA	1.831343996
acyl-CoA biosynthetic process (GO:0071616)	NA	1.952652943	NA	NA	NA	NA	NA	NA	NA
glutamate metabolic process (GO:0006536)	NA	1.952652943	NA	2.673181608	NA	NA	NA	NA	NA
thioester biosynthetic process (GO:0035384)	NA	1.952652943	NA	NA	NA	NA	NA	NA	NA
glutamine family amino acid catabolic process (GO:0009065)	NA	1.952652943	NA	2.673181608	NA	NA	NA	NA	NA
neurotransmitter transport (GO:0006836)	NA	1.940856816	NA	NA	NA	NA	NA	NA	4.364018494
negative regulation of catabolic process (GO:0009895)	NA	1.928683547	NA	3.276410842	2.006171452	NA	NA	NA	1.982620662
response to oxidative stress (GO:0006979)	NA	1.901742409	5.672955867	NA	NA	1.369572064	2.301865453	NA	2.132155822
positive regulation of reactive oxygen species metabolic process (GO:2000379)	NA	1.893849964	1.335676972	NA	NA	NA	1.408399755	NA	NA
very long-chain fatty acid metabolic process (GO:0000038)	NA	1.889636219	NA	NA	1.328493186	NA	NA	NA	NA
cellular response to nitrogen compound (GO:1901699)	NA	1.873553962	NA	2.904160415	NA	NA	NA	NA	2.183229256
cellular component disassembly involved in execution phase of apoptosis (GO:0006921)	NA	1.869692547	NA	NA	NA	NA	NA	NA	NA
regulation of intracellular steroid hormone receptor signaling pathway (GO:0033143)	NA	1.869692547	1.389750682	1.760237611	NA	NA	NA	NA	NA
positive regulation of cell cycle arrest (GO:0071158)	NA	1.862615801	NA	NA	NA	NA	NA	1.996458244	1.669013075
protein insertion into membrane (GO:0051205)	NA	1.862310544	NA	NA	NA	NA	NA	NA	NA
regulation of chromatin modification (GO:1903308)	NA	1.861470424	NA	NA	NA	NA	NA	NA	NA
exocytosis (GO:0006887)	NA	1.8555496	NA	1.959232355	NA	NA	NA	1.736877972	1.558967302
cellular response to peptide (GO:1901653)	NA	1.854555882	NA	4.505015598	NA	1.58165443	NA	NA	3.124475586
nucleosome organization (GO:0034728)	NA	1.849905935	NA	NA	NA	NA	NA	NA	NA
regulation of synaptic plasticity (GO:0048167)	NA	1.849905935	1.953189659	3.050111967	NA	NA	NA	NA	NA
coenzyme metabolic process (GO:0006732)	NA	1.82022729	NA	NA	NA	NA	1.446418532	NA	1.548649052
cytoskeleton-dependent intracellular transport (GO:0030705)	NA	1.810561337	NA	NA	NA	NA	2.050063479	NA	1.604080277
regulation of cellular ketone metabolic process (GO:0010565)	NA	1.798154279	NA	NA	NA	NA	NA	NA	2.623119117
establishment of protein localization to mitochondrion (GO:0072655)	NA	1.795294182	1.867470147	NA	NA	NA	3.298055629	1.903526985	NA
adult behavior (GO:0030534)	NA	1.786544794	NA	NA	NA	NA	NA	NA	1.553812176
regulation of inclusion body assembly (GO:0090083)	NA	1.777377717	NA	NA	NA	NA	NA	NA	NA
dicarboxylic acid catabolic process (GO:0043649)	NA	1.777377717	NA	NA	NA	NA	NA	NA	1.682309021
regulation of catecholamine metabolic process (GO:0042069)	NA	1.777377717	1.820296869	NA	NA	NA	NA	NA	NA
negative regulation of protein acetylation (GO:1901984)	NA	1.777377717	NA	NA	NA	NA	NA	NA	NA
regulation of dopamine metabolic process (GO:0042053)	NA	1.777377717	1.820296869	NA	NA	NA	NA	NA	NA
regulation of long-term neuronal synaptic plasticity (GO:0048169)	NA	1.772801726	NA	NA	NA	NA	NA	NA	NA
internal peptidyl-lysine acetylation (GO:0018393)	NA	1.761187822	1.434635385	1.621119972	NA	NA	NA	NA	NA
fatty acid metabolic process (GO:0006631)	NA	1.753435226	NA	NA	1.368893121	NA	NA	NA	NA
regulation of protein catabolic process (GO:0042176)	NA	1.748141052	1.890020157	3.188041971	1.610810085	3.14122225	2.107736362	2.294240918	3.419535251
regulation of chromatin organization (GO:1902275)	NA	1.737057595	NA	NA	NA	NA	NA	NA	NA
behavior (GO:0007610)	NA	1.734013511	NA	NA	NA	NA	NA	NA	1.74951673
protein ubiquitination involved in ubiquitin-dependent protein catabolic process (GO:0042787)	NA	1.724642971	NA	NA	NA	NA	1.902455784	NA	2.10733047
dicarboxylic acid transport (GO:0006835)	NA	1.724642971	NA	NA	NA	NA	NA	NA	2.10733047
heme metabolic process (GO:0042168)	NA	1.718502806	NA	NA	NA	NA	NA	NA	NA
negative regulation of DNA binding (GO:0043392)	NA	1.717240927	NA	NA	NA	NA	NA	NA	NA
negative regulation of response to DNA damage stimulus (GO:2001021)	NA	1.717240927	2.440350763	NA	NA	NA	1.873036927	NA	1.580147313
regulation of protein acetylation (GO:1901983)	NA	1.717240927	NA	NA	1.322189652	NA	NA	NA	NA
peptidyl-lysine acetylation (GO:0018394)	NA	1.713288537	1.39391774	1.574781347	NA	NA	NA	NA	NA
multicellular organismal aging (GO:0010259)	NA	1.699153481	NA	NA	NA	NA	NA	NA	NA
regulation of superoxide metabolic process (GO:0090322)	NA	1.699153481	NA	NA	NA	NA	NA	NA	NA
positive regulation of TOR signaling (GO:0032008)	NA	1.699153481	NA	NA	NA	NA	NA	NA	NA
histone methylation (GO:0016571)	NA	1.698989262	NA	NA	NA	NA	NA	NA	NA
DNA damage response, signal transduction by p53 class mediator (GO:0030330)	NA	1.698916942	NA	NA	1.529763713	NA	NA	1.382971866	1.512227286
cofactor biosynthetic process (GO:0051188)	NA	1.69335769	NA	NA	NA	NA	NA	NA	1.478911492
protein localization to mitochondrion (GO:0070585)	NA	1.690635396	1.761385328	NA	NA	NA	3.864599217	3.037781936	NA
aging (GO:0007568)	NA	1.684792399	NA	1.504247718	NA	NA	NA	NA	NA
chloride transport (GO:0006821)	NA	1.673257733	NA	NA	NA	NA	NA	NA	NA
alpha-amino acid catabolic process (GO:1901606)	NA	1.673257733	NA	NA	NA	NA	NA	NA	NA
nuclear export (GO:0051168)	NA	1.666805631	2.209578896	5.863329086	3.019893843	5.535876006	2.888880568	1.393296443	NA
response to electrical stimulus (GO:0051602)	NA	1.666673737	NA	NA	NA	NA	NA	NA	NA
response to amphetamine (GO:0001975)	NA	1.666673737	NA	NA	NA	NA	NA	NA	NA
secretion by cell (GO:0032940)	NA	1.648950345	NA	NA	NA	NA	NA	NA	NA
cellular response to oxidative stress (GO:0034599)	NA	1.646436469	2.581746555	NA	NA	NA	NA	NA	2.564315146
internal protein amino acid acetylation (GO:0006475)	NA	1.644078131	1.335147497	1.507901831	NA	NA	NA	NA	NA
regulation of mRNA metabolic process (GO:1903311)	NA	1.641771796	3.430359675	2.004274893	1.918636582	4.666661151	2.9731817	NA	NA
cell part morphogenesis (GO:0032990)	NA	1.627250625	NA	NA	NA	NA	NA	NA	NA
ribonucleoside bisphosphate biosynthetic process (GO:0034030)	NA	1.626760041	NA	NA	NA	NA	NA	NA	NA
purine nucleoside bisphosphate biosynthetic process (GO:0034033)	NA	1.626760041	NA	NA	NA	NA	NA	NA	NA
nucleoside bisphosphate biosynthetic process (GO:0033866)	NA	1.626760041	NA	NA	NA	NA	NA	NA	NA
long-chain fatty-acyl-CoA biosynthetic process (GO:0035338)	NA	1.626760041	1.668820238	NA	NA	NA	NA	NA	NA
regulation of vesicle fusion (GO:0031338)	NA	1.626760041	NA	NA	NA	1.631346091	NA	NA	1.5337234
pigment metabolic process (GO:0042440)	NA	1.625098179	NA	NA	NA	NA	NA	NA	NA
cell projection morphogenesis (GO:0048858)	NA	1.622408079	NA	1.437559321	NA	NA	NA	NA	NA
nitric oxide metabolic process (GO:0046209)	NA	1.617135681	NA	1.53865042	NA	NA	NA	NA	NA
regulation of DNA binding (GO:0051101)	NA	1.614012711	NA	NA	NA	NA	NA	NA	NA
cellular response to amino acid stimulus (GO:0071230)	NA	1.599230154	NA	NA	NA	NA	NA	NA	NA
response to hydrogen peroxide (GO:0042542)	NA	1.598852351	1.683140865	NA	NA	NA	2.843277648	NA	NA
response to radiation (GO:0009314)	NA	1.593260341	NA	NA	NA	NA	NA	NA	NA
positive regulation of peptidyl-serine phosphorylation (GO:0033138)	NA	1.586799242	NA	1.939172348	NA	NA	NA	NA	NA
anion transport (GO:0006820)	NA	1.582943156	NA	NA	NA	NA	NA	NA	NA
carboxylic acid biosynthetic process (GO:0046394)	NA	1.580415792	NA	NA	NA	NA	NA	NA	NA
organic acid biosynthetic process (GO:0016053)	NA	1.580415792	NA	NA	NA	NA	NA	NA	NA
sulfur compound metabolic process (GO:0006790)	NA	1.579453493	NA	NA	NA	NA	NA	NA	NA
negative regulation of histone modification (GO:0031057)	NA	1.569728411	NA	NA	NA	NA	NA	NA	NA
pigment biosynthetic process (GO:0046148)	NA	1.562297042	1.62296523	NA	NA	NA	1.71363139	NA	NA
vesicle transport along microtubule (GO:0047496)	NA	1.559481137	1.601114742	NA	NA	NA	NA	NA	NA
regulation of necrotic cell death (GO:0010939)	NA	1.559481137	NA	2.329488731	NA	NA	NA	NA	NA
regulation of synaptic vesicle exocytosis (GO:2000300)	NA	1.559481137	NA	NA	NA	NA	NA	NA	1.467453168
coenzyme A metabolic process (GO:0015936)	NA	1.559481137	NA	NA	NA	NA	NA	NA	NA
regulation of histone modification (GO:0031056)	NA	1.551296774	NA	NA	NA	NA	1.327622794	NA	1.371439067
regulation of I-kappaB kinase/NF-kappaB signaling (GO:0043122)	NA	1.543966974	NA	NA	NA	NA	NA	NA	NA
epidermal growth factor receptor signaling pathway (GO:0007173)	NA	1.542086461	2.002887847	1.684283364	NA	1.554330513	NA	1.713160088	NA
regulation of protein complex disassembly (GO:0043244)	NA	1.533950382	NA	NA	NA	NA	NA	NA	NA
regulation of neuronal synaptic plasticity (GO:0048168)	NA	1.526473828	1.586682877	2.004612026	NA	NA	NA	NA	NA
histone H4 acetylation (GO:0043967)	NA	1.526473828	NA	NA	NA	NA	NA	NA	NA
negative regulation of purine nucleotide catabolic process (GO:0033122)	NA	1.524307811	NA	NA	NA	NA	NA	NA	NA
cellular amino acid catabolic process (GO:0009063)	NA	1.514507209	NA	NA	NA	NA	NA	NA	NA
protein-DNA complex subunit organization (GO:0071824)	NA	1.512254311	NA	NA	NA	NA	NA	NA	NA
neuron projection morphogenesis (GO:0048812)	NA	1.511346199	NA	1.673984524	NA	NA	NA	NA	NA
regulation of reactive oxygen species metabolic process (GO:2000377)	NA	1.508287028	NA	NA	NA	NA	NA	NA	NA
glutamine family amino acid biosynthetic process (GO:0009084)	NA	1.496724603	NA	NA	NA	NA	NA	NA	2.200083859
acetyl-CoA metabolic process (GO:0006084)	NA	1.496724603	NA	1.434597642	NA	NA	NA	NA	NA
myeloid cell homeostasis (GO:0002262)	NA	1.496724603	1.537933561	NA	1.641551086	1.501216137	1.599103261	1.558426879	NA
regulation of fibroblast migration (GO:0010762)	NA	1.496724603	NA	NA	NA	NA	NA	NA	1.405700346
ERBB signaling pathway (GO:0038127)	NA	1.495290424	1.947889942	1.63325017	NA	1.507368827	NA	1.664143517	NA
neuron projection development (GO:0031175)	NA	1.493406076	NA	4.556395944	NA	NA	1.732326334	NA	2.431493844
response to light stimulus (GO:0009416)	NA	1.483383589	NA	NA	NA	NA	NA	NA	NA
negative regulation of nucleotide catabolic process (GO:0030812)	NA	1.480743782	NA	NA	NA	NA	NA	NA	NA
DNA replication-independent nucleosome assembly (GO:0006336)	NA	1.480743782	NA	NA	NA	NA	NA	NA	NA
DNA replication-independent nucleosome organization (GO:0034724)	NA	1.480743782	NA	NA	NA	NA	NA	NA	NA
regulation of cysteine-type endopeptidase activity (GO:2000116)	NA	1.479995904	NA	NA	NA	2.170182799	NA	NA	NA
regulation of protein polyubiquitination (GO:1902914)	NA	1.477066571	1.506830892	NA	1.58125585	NA	NA	NA	1.410952601
C4-dicarboxylate transport (GO:0015740)	NA	1.477066571	NA	1.431999298	NA	NA	NA	NA	1.410952601
negative regulation of protein localization to cell surface (GO:2000009)	NA	1.477066571	NA	2.533123654	NA	NA	NA	NA	1.410952601
regulation of mitochondrial translation (GO:0070129)	NA	1.477066571	NA	NA	NA	NA	NA	NA	NA
alanine transport (GO:0032328)	NA	1.477066571	NA	NA	NA	NA	NA	NA	NA
L-serine transport (GO:0015825)	NA	1.477066571	NA	NA	NA	NA	NA	NA	NA
low-density lipoprotein particle clearance (GO:0034383)	NA	1.477066571	NA	NA	NA	NA	NA	NA	NA
protein oligomerization (GO:0051259)	NA	1.473976533	1.38183123	NA	1.74456714	NA	NA	1.700322393	NA
cellular response to extracellular stimulus (GO:0031668)	NA	1.473763304	1.561946759	1.343741486	NA	NA	NA	NA	NA
histone acetylation (GO:0016573)	NA	1.4607837	1.542186287	1.34040938	NA	NA	NA	NA	NA
protein targeting to mitochondrion (GO:0006626)	NA	1.457961434	1.517256134	NA	NA	NA	3.65181217	2.143506918	NA
visual behavior (GO:0007632)	NA	1.457961434	NA	NA	NA	NA	NA	NA	NA
positive regulation of protein kinase activity (GO:0045860)	NA	1.453821216	NA	2.918939894	1.565363191	NA	NA	2.209724564	3.643210986
negative regulation of chromatin modification (GO:1903309)	NA	1.438918479	NA	NA	NA	NA	NA	NA	NA
vesicle docking (GO:0048278)	NA	1.438918479	NA	NA	NA	NA	NA	NA	1.32822867
positive regulation of kinase activity (GO:0033674)	NA	1.438033579	NA	2.844896361	1.352014429	NA	NA	1.931812392	3.232615068
heme biosynthetic process (GO:0006783)	NA	1.437995202	1.478781473	1.376539755	NA	NA	1.539354947	NA	NA
spliceosomal complex assembly (GO:0000245)	NA	1.437995202	1.478781473	NA	NA	2.248920701	NA	1.499070993	NA
chloride transmembrane transport (GO:1902476)	NA	1.434184475	NA	NA	NA	NA	NA	NA	NA
regulation of protein depolymerization (GO:1901879)	NA	1.418893706	NA	NA	NA	NA	NA	NA	NA
protein acetylation (GO:0006473)	NA	1.414790917	NA	1.652431694	NA	NA	NA	NA	NA
regulation of actin polymerization or depolymerization (GO:0008064)	NA	1.414790917	NA	NA	NA	NA	NA	NA	1.978096963
regulation of cytoskeleton organization (GO:0051493)	NA	1.411559522	NA	1.670711792	NA	NA	NA	NA	2.658794945
positive regulation of synaptic transmission (GO:0050806)	NA	1.410405381	NA	NA	NA	NA	NA	NA	3.214444948
negative regulation of kinase activity (GO:0033673)	NA	1.405730014	NA	1.852775979	NA	1.417479086	NA	NA	NA
nucleoside bisphosphate metabolic process (GO:0033865)	NA	1.39872481	NA	NA	NA	NA	NA	NA	NA
ribonucleoside bisphosphate metabolic process (GO:0033875)	NA	1.39872481	NA	NA	NA	NA	NA	NA	NA
purine nucleoside bisphosphate metabolic process (GO:0034032)	NA	1.39872481	NA	NA	NA	NA	NA	NA	NA
negative regulation of ERK1 and ERK2 cascade (GO:0070373)	NA	1.39872481	NA	1.323764607	1.575296767	NA	NA	NA	NA
regulation of actin filament length (GO:0030832)	NA	1.395684876	NA	NA	NA	NA	NA	NA	1.953005645
chromatin silencing (GO:0006342)	NA	1.382874523	1.423240082	NA	NA	NA	NA	NA	NA
regulation of intracellular estrogen receptor signaling pathway (GO:0033146)	NA	1.382874523	NA	2.078744106	NA	NA	NA	NA	NA
protein destabilization (GO:0031648)	NA	1.382874523	2.220044343	NA	NA	1.387272429	1.483219961	NA	NA
positive regulation of hormone biosynthetic process (GO:0046886)	NA	1.378589876	NA	NA	NA	NA	NA	NA	NA
L-amino acid import (GO:0043092)	NA	1.378589876	NA	NA	NA	NA	NA	NA	3.548019085
positive regulation of cell cycle checkpoint (GO:1901978)	NA	1.378589876	NA	NA	NA	NA	NA	NA	NA
negative regulation of inclusion body assembly (GO:0090084)	NA	1.378589876	NA	NA	NA	NA	1.451431568	NA	NA
cullin deneddylation (GO:0010388)	NA	1.378589876	1.407969065	3.59197861	2.598159877	1.38179608	1.451431568	1.422549147	1.313387757
glucose 6-phosphate metabolic process (GO:0051156)	NA	1.378589876	2.484421557	NA	NA	2.443853227	1.451431568	NA	NA
serine transport (GO:0032329)	NA	1.378589876	NA	NA	NA	NA	NA	NA	NA
negative regulation of tumor necrosis factor-mediated signaling pathway (GO:0010804)	NA	1.378589876	NA	NA	NA	NA	NA	NA	NA
mitotic sister chromatid cohesion (GO:0007064)	NA	1.378589876	1.407969065	1.334135419	2.598159877	5.115423235	2.551693784	NA	1.313387757
locomotory exploration behavior (GO:0035641)	NA	1.378589876	NA	NA	NA	NA	NA	NA	1.313387757
histone H2B ubiquitination (GO:0033523)	NA	1.378589876	NA	1.334135419	NA	NA	NA	NA	1.313387757
negative regulation of sodium ion transport (GO:0010766)	NA	1.378589876	NA	NA	NA	NA	NA	NA	1.313387757
regulation of cell cycle arrest (GO:0071156)	NA	1.37597726	NA	NA	NA	NA	NA	1.495474817	NA
negative regulation of protein depolymerization (GO:1901880)	NA	1.362373049	NA	NA	NA	NA	NA	NA	NA
negative regulation of stress-activated MAPK cascade (GO:0032873)	NA	1.360065173	NA	NA	NA	NA	NA	NA	NA
regulation of histone acetylation (GO:0035065)	NA	1.360065173	NA	NA	NA	NA	NA	NA	NA
negative regulation of stress-activated protein kinase signaling cascade (GO:0070303)	NA	1.360065173	NA	NA	NA	NA	NA	NA	NA
membrane depolarization (GO:0051899)	NA	1.355612502	NA	1.621119972	NA	NA	NA	NA	NA
cellular carbohydrate metabolic process (GO:0044262)	NA	1.350557934	1.797355644	1.520795153	NA	NA	NA	1.496038651	NA
response to nutrient levels (GO:0031667)	NA	1.34440165	1.470530168	1.93940392	NA	1.619807383	NA	NA	NA
regulation of cysteine-type endopeptidase activity involved in apoptotic process (GO:0043281)	NA	1.34022216	1.441878131	NA	NA	2.397986328	NA	NA	NA
negative regulation of sequence-specific DNA binding transcription factor activity (GO:0043433)	NA	1.339954331	NA	NA	NA	NA	NA	NA	NA
regulation of androgen receptor signaling pathway (GO:0060765)	NA	1.331005839	1.370952677	NA	NA	NA	NA	NA	NA
response to virus (GO:0009615)	NA	1.322629066	NA	NA	2.076604679	2.243538043	2.272371588	NA	NA
regulation of protein polymerization (GO:0032271)	NA	1.321891569	1.406233984	NA	NA	NA	NA	NA	2.721077223
inorganic anion transport (GO:0015698)	NA	1.321891569	NA	NA	NA	NA	NA	NA	NA
cellular response to reactive oxygen species (GO:0034614)	NA	1.319597725	1.391288806	NA	NA	NA	NA	NA	2.505471461
positive regulation of I-kappaB kinase/NF-kappaB signaling (GO:0043123)	NA	1.304097088	NA	NA	NA	NA	NA	NA	NA
amino acid transport (GO:0006865)	NA	1.304078569	NA	NA	NA	NA	NA	NA	NA
regulation of DNA repair (GO:0006282)	NA	NA	3.746850502	NA	NA	NA	2.51537296	NA	NA
mRNA 3'-end processing (GO:0031124)	NA	NA	3.653047579	3.309649789	NA	2.378031211	2.629150247	NA	NA
antigen processing and presentation of exogenous peptide antigen via MHC class II (GO:0019886)	NA	NA	3.30930497	1.521563417	3.037026858	NA	1.861731299	1.776077019	2.884970705
antigen processing and presentation of peptide antigen via MHC class II (GO:0002495)	NA	NA	3.269264401	1.497532216	3.000806758	NA	1.835761272	1.750559117	2.846706362
antigen processing and presentation of peptide or polysaccharide antigen via MHC class II (GO:0002504)	NA	NA	3.190973162	1.450703082	2.929973665	NA	1.785065069	1.700764957	2.771962555
Ras protein signal transduction (GO:0007265)	NA	NA	3.047692021	NA	NA	NA	1.527177795	NA	NA
RNA 3'-end processing (GO:0031123)	NA	NA	3.00508818	2.683575121	NA	2.890080027	3.198440386	NA	NA
negative regulation of transcription factor import into nucleus (GO:0042992)	NA	NA	2.997370802	NA	NA	NA	NA	NA	NA
neurotrophin signaling pathway (GO:0038179)	NA	NA	2.950971853	2.145543521	NA	2.775853534	1.839466601	2.331512971	1.470223033
negative regulation of nucleocytoplasmic transport (GO:0046823)	NA	NA	2.794493605	NA	NA	NA	NA	NA	NA
regulation of response to DNA damage stimulus (GO:2001020)	NA	NA	2.775477974	NA	NA	NA	2.01307086	NA	NA
purine ribonucleoside monophosphate catabolic process (GO:0009169)	NA	NA	2.679951111	NA	NA	NA	NA	1.326689747	NA
ribonucleoside monophosphate catabolic process (GO:0009158)	NA	NA	2.679951111	NA	NA	NA	NA	1.326689747	NA
response to oxygen radical (GO:0000305)	NA	NA	2.675297858	NA	NA	NA	NA	NA	1.60510325
purine nucleoside monophosphate catabolic process (GO:0009128)	NA	NA	2.663336496	NA	NA	NA	NA	1.316341819	NA
neurotrophin TRK receptor signaling pathway (GO:0048011)	NA	NA	2.661746141	2.212881245	NA	2.853333952	1.595639014	2.066466921	1.523354704
nucleoside monophosphate catabolic process (GO:0009125)	NA	NA	2.63039106	NA	NA	NA	NA	NA	NA
protein folding (GO:0006457)	NA	NA	2.577283524	NA	NA	NA	2.060513687	1.304907002	NA
nuclear-transcribed mRNA catabolic process, deadenylation-dependent decay (GO:0000288)	NA	NA	2.56623025	1.760237611	NA	1.338510985	NA	NA	NA
purine ribonucleoside monophosphate metabolic process (GO:0009167)	NA	NA	2.541133606	NA	NA	NA	NA	1.800157313	2.148551435
purine nucleoside monophosphate metabolic process (GO:0009126)	NA	NA	2.526682988	NA	NA	NA	NA	1.788713029	2.134828995
regulation of transcription from RNA polymerase II promoter in response to stress (GO:0043618)	NA	NA	2.494180473	NA	1.354723622	NA	2.611676668	NA	3.698518405
nucleoside monophosphate metabolic process (GO:0009123)	NA	NA	2.482507603	NA	NA	NA	NA	1.77145286	2.333479181
MAPK cascade (GO:0000165)	NA	NA	2.479846952	2.130439098	1.614984593	NA	1.512213462	NA	1.683467258
ATP catabolic process (GO:0006200)	NA	NA	2.434736813	NA	NA	NA	NA	1.379505669	NA
formation of translation preinitiation complex (GO:0001731)	NA	NA	2.384078296	1.434597642	NA	NA	2.468872185	NA	3.113397949
negative regulation of translation (GO:0017148)	NA	NA	2.381023063	NA	2.04189489	NA	NA	1.878274221	NA
ribonucleoside monophosphate metabolic process (GO:0009161)	NA	NA	2.345303762	NA	NA	NA	NA	1.645537785	2.220153946
ER overload response (GO:0006983)	NA	NA	2.341176706	NA	NA	NA	2.407827508	NA	NA
negative regulation of I-kappaB kinase/NF-kappaB signaling (GO:0043124)	NA	NA	2.337617864	NA	NA	1.644024431	1.790885666	NA	NA
ATP metabolic process (GO:0046034)	NA	NA	2.303642894	NA	NA	NA	NA	1.832783921	1.964311213
regulation of DNA-templated transcription in response to stress (GO:0043620)	NA	NA	2.24093293	NA	NA	NA	2.354984389	NA	3.339545403
spliceosomal tri-snRNP complex assembly (GO:0000244)	NA	NA	2.214508979	NA	NA	2.174724065	NA	NA	NA
glycosphingolipid catabolic process (GO:0046479)	NA	NA	2.214508979	NA	2.326190803	2.174724065	NA	NA	NA
Notch receptor processing (GO:0007220)	NA	NA	2.145192418	NA	1.47161509	2.09543378	1.430341612	4.067011456	NA
removal of superoxide radicals (GO:0019430)	NA	NA	2.101182911	NA	NA	NA	NA	NA	1.958808218
cellular response to oxygen radical (GO:0071450)	NA	NA	2.101182911	NA	NA	NA	NA	NA	1.958808218
cellular response to superoxide (GO:0071451)	NA	NA	2.101182911	NA	NA	NA	NA	NA	1.958808218
glycolipid catabolic process (GO:0019377)	NA	NA	2.101182911	NA	2.211842437	2.061787272	NA	NA	NA
cognition (GO:0050890)	NA	NA	2.098234329	NA	NA	NA	NA	NA	2.292287491
phosphatidylinositol 3-kinase signaling (GO:0014065)	NA	NA	2.074499644	NA	NA	NA	NA	NA	NA
osteoblast differentiation (GO:0001649)	NA	NA	2.066673102	2.284080695	NA	1.537079454	NA	2.626348293	1.349379123
regulation of interferon-gamma-mediated signaling pathway (GO:0060334)	NA	NA	2.00758296	NA	1.373668475	NA	NA	NA	NA
ceramide catabolic process (GO:0046514)	NA	NA	1.998829771	NA	2.10847101	1.959821767	NA	NA	NA
regulation of protein localization to nucleus (GO:1900180)	NA	NA	1.975456391	NA	NA	NA	NA	NA	NA
nuclear-transcribed mRNA poly(A) tail shortening (GO:0000289)	NA	NA	1.944109802	1.807560919	NA	NA	NA	NA	NA
regulation of response to interferon-gamma (GO:0060330)	NA	NA	1.944109802	NA	1.328493186	NA	NA	NA	NA
positive regulation of protein binding (GO:0032092)	NA	NA	1.942824499	NA	NA	NA	1.475911676	NA	NA
negative regulation of protein import into nucleus (GO:0042308)	NA	NA	1.942824499	NA	NA	NA	NA	NA	NA
nuclear division (GO:0000280)	NA	NA	1.941914436	NA	NA	NA	1.31386315	NA	NA
cellular response to cytokine stimulus (GO:0071345)	NA	NA	1.935450484	NA	1.903355295	NA	NA	1.785608637	NA
regulation of nucleocytoplasmic transport (GO:0046822)	NA	NA	1.919292773	NA	NA	NA	NA	NA	NA
cell cycle arrest (GO:0007050)	NA	NA	1.916505482	NA	1.391097515	NA	NA	NA	NA
negative regulation of NF-kappaB import into nucleus (GO:0042347)	NA	NA	1.905662027	NA	NA	NA	NA	NA	NA
negative regulation of fibroblast proliferation (GO:0048147)	NA	NA	1.883789574	NA	NA	NA	NA	NA	NA
DNA-dependent DNA replication (GO:0006261)	NA	NA	1.883789574	NA	NA	NA	NA	2.722482901	NA
DNA-templated transcription, initiation (GO:0006352)	NA	NA	1.877336815	NA	NA	NA	1.735065008	1.616397564	NA
negative regulation of cell projection organization (GO:0031345)	NA	NA	1.855725817	NA	NA	1.36416247	NA	NA	1.972894313
regulation of protein import into nucleus (GO:0042306)	NA	NA	1.852766244	NA	NA	NA	NA	NA	NA
signal transduction by phosphorylation (GO:0023014)	NA	NA	1.842313306	1.535563521	1.466367152	NA	1.362526713	NA	1.759433714
regulation of autophagy (GO:0010506)	NA	NA	1.838788874	2.081188927	NA	2.245913693	NA	NA	NA
protein sumoylation (GO:0016925)	NA	NA	1.826366861	NA	NA	NA	NA	NA	NA
phosphatidylinositol-3-phosphate biosynthetic process (GO:0036092)	NA	NA	1.820296869	1.712531929	NA	NA	NA	NA	NA
response to superoxide (GO:0000303)	NA	NA	1.820296869	NA	NA	NA	NA	NA	1.682309021
membrane protein intracellular domain proteolysis (GO:0031293)	NA	NA	1.820296869	NA	NA	NA	1.88387738	NA	1.682309021
intracellular steroid hormone receptor signaling pathway (GO:0030518)	NA	NA	1.807761893	2.106877779	NA	NA	1.926746348	1.362262268	NA
negative regulation of intracellular protein transport (GO:0090317)	NA	NA	1.807761893	NA	NA	NA	NA	NA	NA
regulation of transcription factor import into nucleus (GO:0042990)	NA	NA	1.807761893	NA	NA	NA	NA	NA	NA
regulation of endocytosis (GO:0030100)	NA	NA	1.797355644	2.241976493	NA	NA	NA	NA	NA
negative regulation of neuron projection development (GO:0010977)	NA	NA	1.78514709	NA	NA	NA	NA	NA	NA
stem cell maintenance (GO:0019827)	NA	NA	1.782933216	1.552144654	NA	NA	NA	NA	NA
regulation of lipid kinase activity (GO:0043550)	NA	NA	1.779758517	NA	NA	NA	NA	NA	NA
autophagic vacuole assembly (GO:0000045)	NA	NA	1.771615954	NA	NA	NA	NA	NA	NA
endoplasmic reticulum organization (GO:0007029)	NA	NA	1.771615954	NA	NA	NA	NA	NA	NA
regulation of protein binding (GO:0043393)	NA	NA	1.771465337	1.910361713	NA	1.682907929	1.921784036	1.430258157	NA
regulation of protein targeting (GO:1903533)	NA	NA	1.76004709	NA	NA	1.329718825	NA	NA	NA
negative regulation of dendrite development (GO:2000171)	NA	NA	1.741642199	2.527972822	NA	NA	NA	1.762752357	NA
negative regulation of protein localization to nucleus (GO:1900181)	NA	NA	1.727740519	NA	NA	NA	NA	NA	NA
regulation of cell cycle checkpoint (GO:1901976)	NA	NA	1.719336407	NA	NA	NA	NA	NA	1.550723172
somatic stem cell maintenance (GO:0035019)	NA	NA	1.698916742	1.545071175	NA	NA	NA	NA	NA
histone deubiquitination (GO:0016578)	NA	NA	1.668820238	NA	NA	NA	NA	NA	NA
intracellular lipid transport (GO:0032365)	NA	NA	1.668820238	NA	NA	NA	NA	1.689723883	NA
negative regulation of mRNA processing (GO:0050686)	NA	NA	1.668820238	NA	1.774429069	1.631346091	NA	NA	NA
termination of RNA polymerase II transcription (GO:0006369)	NA	NA	1.62296523	2.04960466	NA	1.568892756	2.354984389	NA	NA
intracellular estrogen receptor signaling pathway (GO:0030520)	NA	NA	1.601114742	NA	NA	NA	NA	NA	NA
regulation of receptor-mediated endocytosis (GO:0048259)	NA	NA	1.571076754	NA	NA	NA	NA	NA	NA
negative regulation of defense response (GO:0031348)	NA	NA	1.541525519	1.324566226	2.711910697	NA	NA	NA	NA
transition metal ion homeostasis (GO:0055076)	NA	NA	1.541525519	NA	NA	NA	NA	NA	2.02931366
negative regulation of neural precursor cell proliferation (GO:2000178)	NA	NA	1.537933561	NA	NA	NA	NA	NA	NA
regulation of DNA metabolic process (GO:0051052)	NA	NA	1.523777955	NA	NA	1.413264061	NA	NA	1.649216313
establishment of cell polarity (GO:0030010)	NA	NA	1.517256134	NA	NA	NA	NA	NA	NA
positive regulation of translation (GO:0045727)	NA	NA	1.513332885	NA	NA	1.45360769	1.613941877	NA	NA
proline biosynthetic process (GO:0006561)	NA	NA	1.506830892	NA	NA	NA	1.550835872	NA	NA
embryonic process involved in female pregnancy (GO:0060136)	NA	NA	1.506830892	NA	NA	NA	NA	1.521596501	1.410952601
monoubiquitinated protein deubiquitination (GO:0035520)	NA	NA	1.506830892	1.431999298	NA	1.480315554	NA	NA	NA
regulation of meiosis I (GO:0060631)	NA	NA	1.506830892	NA	NA	NA	1.550835872	NA	NA
regulation of NFAT protein import into nucleus (GO:0051532)	NA	NA	1.506830892	NA	NA	NA	NA	NA	NA
regulation of DNA endoreduplication (GO:0032875)	NA	NA	1.506830892	NA	1.58125585	1.480315554	2.716729807	1.521596501	NA
nuclear pore complex assembly (GO:0051292)	NA	NA	1.506830892	NA	NA	NA	1.550835872	NA	NA
nerve growth factor signaling pathway (GO:0038180)	NA	NA	1.506830892	NA	NA	1.480315554	2.716729807	1.521596501	NA
protein localization to microtubule (GO:0035372)	NA	NA	1.506830892	NA	1.58125585	1.480315554	NA	NA	NA
regulation of transcription from RNA polymerase II promoter in response to oxidative stress (GO:0043619)	NA	NA	1.506830892	NA	NA	NA	NA	NA	1.410952601
T cell differentiation in thymus (GO:0033077)	NA	NA	1.489351835	NA	NA	1.44440608	NA	NA	NA
ephrin receptor signaling pathway (GO:0048013)	NA	NA	1.489351835	NA	NA	NA	1.564554702	NA	NA
protein K63-linked deubiquitination (GO:0070536)	NA	NA	1.478781473	1.376539755	NA	1.44243981	NA	NA	NA
negative regulation of intracellular transport (GO:0032387)	NA	NA	1.476641782	NA	1.683018606	NA	NA	NA	NA
vesicle localization (GO:0051648)	NA	NA	1.451717845	NA	NA	NA	NA	NA	1.785861925
positive regulation of proteolysis (GO:0045862)	NA	NA	1.445157953	NA	NA	2.296827262	NA	NA	NA
intracellular receptor signaling pathway (GO:0030522)	NA	NA	1.441878131	1.809388319	NA	1.35117304	2.33910044	2.204295971	NA
transcription initiation from RNA polymerase II promoter (GO:0006367)	NA	NA	1.426793329	NA	NA	NA	1.581723937	1.478079543	NA
negative regulation of mRNA metabolic process (GO:1903312)	NA	NA	1.423240082	NA	1.524883243	1.387272429	NA	NA	NA
ruffle organization (GO:0031529)	NA	NA	1.423240082	NA	NA	NA	NA	NA	NA
sphingolipid catabolic process (GO:0030149)	NA	NA	1.423240082	NA	3.314590306	1.387272429	NA	NA	NA
cellular response to interferon-gamma (GO:0071346)	NA	NA	1.41383224	NA	1.599492491	1.349490237	NA	NA	NA
negative regulation of cell morphogenesis involved in differentiation (GO:0010771)	NA	NA	1.41383224	NA	NA	1.349490237	NA	1.450083786	NA
endosome to pigment granule transport (GO:0043485)	NA	NA	1.407969065	NA	2.598159877	NA	1.451431568	1.422549147	3.548019085
RNA localization (GO:0006403)	NA	NA	1.407969065	NA	NA	NA	NA	NA	NA
mature B cell differentiation involved in immune response (GO:0002313)	NA	NA	1.407969065	NA	NA	NA	NA	NA	NA
endosome to melanosome transport (GO:0035646)	NA	NA	1.407969065	NA	2.598159877	NA	1.451431568	1.422549147	3.548019085
negative regulation of dendrite morphogenesis (GO:0050774)	NA	NA	1.407969065	2.369861201	NA	1.38179608	1.451431568	2.507001862	NA
regulation of helicase activity (GO:0051095)	NA	NA	1.407969065	NA	1.481494378	NA	1.451431568	NA	NA
response to interferon-gamma (GO:0034341)	NA	NA	1.39391774	NA	1.59582766	1.324285364	NA	NA	NA
negative regulation of inflammatory response (GO:0050728)	NA	NA	1.391288806	1.622027945	NA	NA	NA	NA	NA
cellular transition metal ion homeostasis (GO:0046916)	NA	NA	1.391288806	NA	NA	NA	NA	NA	3.044308572
stress-activated MAPK cascade (GO:0051403)	NA	NA	1.391288806	2.587497044	3.819314309	NA	NA	2.38934757	1.562597574
nucleotide-excision repair, DNA gap filling (GO:0006297)	NA	NA	1.370952677	NA	1.47161509	NA	NA	NA	NA
organophosphate biosynthetic process (GO:0090407)	NA	NA	1.369730078	NA	NA	NA	NA	1.674823464	NA
positive regulation of endocytosis (GO:0045807)	NA	NA	1.369146559	1.596240231	NA	NA	NA	NA	NA
DNA biosynthetic process (GO:0071897)	NA	NA	1.360017288	NA	NA	NA	NA	NA	NA
stress-activated protein kinase signaling cascade (GO:0031098)	NA	NA	1.347396011	2.516190019	3.732318207	NA	NA	2.325168962	1.512227286
response to inorganic substance (GO:0010035)	NA	NA	1.34146207	NA	NA	NA	1.808687791	1.409464819	NA
mitochondrial transport (GO:0006839)	NA	NA	1.335147497	NA	NA	NA	2.344691055	1.782441909	NA
cell division (GO:0051301)	NA	NA	1.334539462	NA	NA	1.620814155	NA	NA	NA
membrane lipid catabolic process (GO:0046466)	NA	NA	1.321612654	NA	3.119663587	NA	NA	NA	NA
mRNA splice site selection (GO:0006376)	NA	NA	1.321612654	NA	NA	NA	1.380413316	NA	NA
pore complex assembly (GO:0046931)	NA	NA	1.321308857	NA	NA	NA	1.364232425	NA	NA
regulation of ER to Golgi vesicle-mediated transport (GO:0060628)	NA	NA	1.321308857	NA	NA	NA	NA	NA	NA
N-glycan processing (GO:0006491)	NA	NA	1.321308857	NA	NA	NA	NA	NA	NA
establishment of viral latency (GO:0019043)	NA	NA	1.321308857	NA	1.393940279	NA	1.364232425	NA	NA
response to insecticide (GO:0017085)	NA	NA	1.321308857	NA	NA	NA	NA	NA	NA
positive regulation of intracellular steroid hormone receptor signaling pathway (GO:0033145)	NA	NA	1.321308857	2.227761252	NA	NA	NA	NA	NA
protein deneddylation (GO:0000338)	NA	NA	1.321308857	3.38385775	2.453884805	NA	1.364232425	1.335704648	NA
negative regulation of cell size (GO:0045792)	NA	NA	1.321308857	NA	NA	2.301000891	NA	1.335704648	NA
mitochondrial DNA replication (GO:0006264)	NA	NA	1.321308857	NA	NA	NA	NA	2.363544411	NA
positive regulation of transcription from RNA polymerase II promoter in response to stress (GO:0036003)	NA	NA	1.321308857	NA	NA	NA	NA	NA	2.195844573
regulation of Arp2/3 complex-mediated actin nucleation (GO:0034315)	NA	NA	1.321308857	NA	NA	NA	NA	NA	NA
nuclear pore organization (GO:0006999)	NA	NA	1.321308857	NA	NA	NA	1.364232425	NA	NA
regulation of short-term neuronal synaptic plasticity (GO:0048172)	NA	NA	1.321308857	NA	NA	NA	NA	NA	NA
negative regulation of MAP kinase activity (GO:0043407)	NA	NA	1.306293418	3.208575897	1.468827557	NA	NA	NA	NA
positive regulation of binding (GO:0051099)	NA	NA	1.305033653	NA	NA	NA	1.410640197	NA	NA
mitochondrion localization (GO:0051646)	NA	NA	NA	NA	NA	NA	NA	NA	NA
cellular response to metal ion (GO:0071248)	NA	NA	NA	NA	NA	NA	NA	NA	NA
barbed-end actin filament capping (GO:0051016)	NA	NA	NA	1.334135419	NA	NA	1.451431568	NA	NA
regulation of cell projection organization (GO:0031344)	NA	NA	NA	NA	NA	1.949764241	NA	NA	2.889078562
regulation of neuron projection development (GO:0010975)	NA	NA	NA	NA	NA	1.841257319	NA	NA	1.782025837
cellular response to inorganic substance (GO:0071241)	NA	NA	NA	NA	NA	NA	NA	NA	NA
regulation of axonogenesis (GO:0050770)	NA	NA	NA	NA	NA	2.470115704	NA	NA	1.38294131
organelle localization (GO:0051640)	NA	NA	NA	NA	NA	NA	NA	NA	NA
response to drug (GO:0042493)	NA	NA	NA	1.876322176	NA	NA	NA	NA	NA
cellular response to antibiotic (GO:0071236)	NA	NA	NA	NA	NA	NA	NA	NA	NA
cellular response to fibroblast growth factor stimulus (GO:0044344)	NA	NA	NA	NA	NA	NA	NA	NA	1.456093997
regulation of actin nucleation (GO:0051125)	NA	NA	NA	NA	NA	NA	NA	NA	1.76621855
cellular response to cadmium ion (GO:0071276)	NA	NA	NA	NA	NA	NA	NA	NA	NA
response to corticosterone (GO:0051412)	NA	NA	NA	1.935582856	1.421298651	NA	NA	NA	1.896719776
rhythmic process (GO:0048511)	NA	NA	NA	NA	NA	NA	1.59054034	NA	NA
response to fibroblast growth factor (GO:0071774)	NA	NA	NA	NA	NA	NA	NA	NA	1.392262367
regulation of myotube differentiation (GO:0010830)	NA	NA	NA	NA	NA	NA	NA	NA	NA
regeneration (GO:0031099)	NA	NA	NA	NA	NA	NA	NA	NA	NA
regulation of blood vessel endothelial cell migration (GO:0043535)	NA	NA	NA	NA	NA	NA	NA	NA	NA
respiratory electron transport chain (GO:0022904)	NA	NA	NA	NA	NA	NA	NA	NA	NA
platelet activation (GO:0030168)	NA	NA	NA	NA	NA	NA	NA	NA	2.034515862
response to toxic substance (GO:0009636)	NA	NA	NA	NA	NA	NA	NA	NA	NA
peptidyl-serine phosphorylation (GO:0018105)	NA	NA	NA	NA	NA	NA	NA	NA	2.692557436
response to metal ion (GO:0010038)	NA	NA	NA	NA	NA	NA	NA	NA	NA
histone lysine methylation (GO:0034968)	NA	NA	NA	NA	NA	NA	NA	NA	1.536231415
regulation of lipid biosynthetic process (GO:0046890)	NA	NA	NA	NA	NA	NA	NA	NA	2.220106555
regulation of actin cytoskeleton organization (GO:0032956)	NA	NA	NA	NA	NA	NA	NA	NA	2.381576829
regulation of actin filament-based process (GO:0032970)	NA	NA	NA	NA	NA	NA	NA	NA	2.393999135
electron transport chain (GO:0022900)	NA	NA	NA	NA	NA	NA	NA	NA	NA
lipid biosynthetic process (GO:0008610)	NA	NA	NA	NA	NA	NA	NA	1.814692329	NA
mitochondrion transport along microtubule (GO:0047497)	NA	NA	NA	NA	NA	NA	NA	NA	NA
establishment of mitochondrion localization, microtubule-mediated (GO:0034643)	NA	NA	NA	NA	NA	NA	NA	NA	NA
negative regulation of fibroblast apoptotic process (GO:2000270)	NA	NA	NA	1.431999298	NA	NA	NA	NA	2.50051841
fibroblast migration (GO:0010761)	NA	NA	NA	NA	NA	NA	NA	NA	NA
negative regulation of axonogenesis (GO:0050771)	NA	NA	NA	NA	NA	NA	NA	NA	NA
fibroblast growth factor receptor signaling pathway (GO:0008543)	NA	NA	NA	NA	NA	NA	NA	NA	1.819841105
regulation of Wnt signaling pathway (GO:0030111)	NA	NA	NA	NA	NA	1.859440202	NA	NA	2.945109106
embryonic organ development (GO:0048568)	NA	NA	NA	NA	NA	NA	NA	NA	1.64968691
cellular response to carbohydrate stimulus (GO:0071322)	NA	NA	NA	NA	NA	NA	NA	NA	NA
response to ketone (GO:1901654)	NA	NA	NA	NA	NA	NA	NA	NA	NA
trophectodermal cell differentiation (GO:0001829)	NA	NA	NA	NA	NA	NA	NA	1.689723883	NA
cellular response to glucose stimulus (GO:0071333)	NA	NA	NA	NA	NA	NA	NA	NA	NA
activation of signaling protein activity involved in unfolded protein response (GO:0006987)	NA	NA	NA	1.401944211	NA	NA	1.673004252	2.149259456	1.355390655
regulation of axon extension (GO:0030516)	NA	NA	NA	NA	NA	NA	NA	NA	NA
negative regulation of type I interferon production (GO:0032480)	NA	NA	NA	NA	3.621152791	1.854367338	NA	1.324772014	NA
regulation of muscle cell differentiation (GO:0051147)	NA	NA	NA	NA	NA	NA	NA	NA	NA
response to mineralocorticoid (GO:0051385)	NA	NA	NA	1.638589168	1.905508908	NA	NA	NA	2.317023253
positive regulation of lipid biosynthetic process (GO:0046889)	NA	NA	NA	NA	NA	1.368665392	NA	NA	NA
cellular response to toxic substance (GO:0097237)	NA	NA	NA	NA	NA	NA	NA	NA	NA
MyD88-independent toll-like receptor signaling pathway (GO:0002756)	NA	NA	NA	2.420889621	2.372028463	NA	NA	2.18316487	NA
cellular response to hexose stimulus (GO:0071331)	NA	NA	NA	NA	NA	NA	NA	NA	NA
positive regulation of nuclease activity (GO:0032075)	NA	NA	NA	1.346607435	NA	NA	1.613941877	2.07713721	NA
response to alcohol (GO:0097305)	NA	NA	NA	NA	NA	NA	NA	NA	NA
toll-like receptor 3 signaling pathway (GO:0034138)	NA	NA	NA	2.384097239	2.338565713	NA	NA	2.15062712	NA
response to acid chemical (GO:0001101)	NA	NA	NA	NA	NA	NA	1.582879834	NA	NA
platelet degranulation (GO:0002576)	NA	NA	NA	NA	NA	NA	NA	NA	1.78365174
cellular response to monosaccharide stimulus (GO:0071326)	NA	NA	NA	NA	NA	NA	NA	NA	NA
establishment of mitochondrion localization (GO:0051654)	NA	NA	NA	NA	NA	NA	NA	NA	NA
mitochondrion distribution (GO:0048311)	NA	NA	NA	2.227761252	NA	NA	NA	NA	NA
cerebellar granule cell differentiation (GO:0021707)	NA	NA	NA	NA	NA	NA	NA	NA	NA
peptidyl-serine modification (GO:0018209)	NA	NA	NA	NA	NA	NA	NA	1.676470391	2.236847779
protein depolymerization (GO:0051261)	NA	NA	NA	NA	NA	1.44243981	NA	1.499070993	1.347969656
protein kinase B signaling (GO:0043491)	NA	NA	NA	NA	NA	NA	NA	NA	NA
regulation of protein glycosylation (GO:0060049)	NA	NA	NA	NA	NA	NA	NA	NA	NA
negative regulation of myotube differentiation (GO:0010832)	NA	NA	NA	NA	NA	NA	NA	NA	NA
regulation of striated muscle cell differentiation (GO:0051153)	NA	NA	NA	NA	NA	NA	NA	NA	NA
regulation of cell growth (GO:0001558)	NA	NA	NA	NA	NA	2.346458343	NA	NA	1.41651562
positive regulation of Wnt signaling pathway (GO:0030177)	NA	NA	NA	NA	NA	2.344151597	NA	NA	2.615790485
C-terminal protein amino acid modification (GO:0018410)	NA	NA	NA	NA	NA	NA	NA	NA	1.411525692
regulation of cellular component size (GO:0032535)	NA	NA	NA	NA	NA	NA	NA	NA	NA
C21-steroid hormone metabolic process (GO:0008207)	NA	NA	NA	NA	NA	NA	NA	NA	NA
regulation of nuclease activity (GO:0032069)	NA	NA	NA	NA	NA	NA	1.451440178	1.878274221	NA
monocarboxylic acid biosynthetic process (GO:0072330)	NA	NA	NA	NA	NA	NA	NA	NA	NA
negative regulation of cytokine production (GO:0001818)	NA	NA	NA	NA	1.385475206	NA	NA	NA	NA
amino acid import (GO:0043090)	NA	NA	NA	NA	NA	NA	NA	NA	2.996022876
viral protein processing (GO:0019082)	NA	NA	NA	NA	NA	NA	NA	NA	NA
C21-steroid hormone biosynthetic process (GO:0006700)	NA	NA	NA	NA	NA	NA	NA	NA	NA
astrocyte development (GO:0014002)	NA	NA	NA	NA	NA	NA	NA	NA	NA
regulation of actin filament polymerization (GO:0030833)	NA	NA	NA	NA	NA	NA	NA	NA	2.028416949
dendrite morphogenesis (GO:0048813)	NA	NA	NA	NA	NA	NA	NA	NA	NA
positive regulation of growth (GO:0045927)	NA	NA	NA	NA	NA	NA	NA	NA	NA
positive regulation of blood vessel endothelial cell migration (GO:0043536)	NA	NA	NA	NA	NA	NA	NA	NA	NA
TRIF-dependent toll-like receptor signaling pathway (GO:0035666)	NA	NA	NA	2.535481465	2.476114542	NA	NA	2.284468336	NA
regulation of skeletal muscle fiber development (GO:0048742)	NA	NA	NA	NA	NA	NA	NA	NA	NA
regulation of extent of cell growth (GO:0061387)	NA	NA	NA	NA	NA	NA	NA	NA	1.412710732
response to auditory stimulus (GO:0010996)	NA	NA	NA	NA	NA	NA	NA	NA	NA
regulation of vacuole organization (GO:0044088)	NA	NA	NA	1.888819596	2.10847101	1.959821767	NA	NA	NA
positive regulation of muscle cell apoptotic process (GO:0010661)	NA	NA	NA	NA	NA	NA	NA	NA	NA
neurotransmitter uptake (GO:0001504)	NA	NA	NA	NA	NA	NA	NA	NA	2.850361261
interaction with host (GO:0051701)	NA	NA	NA	NA	NA	NA	1.432290512	2.293853057	1.920878709
inorganic anion transmembrane transport (GO:0098661)	NA	NA	NA	NA	NA	NA	NA	NA	NA
cellular glucose homeostasis (GO:0001678)	NA	NA	NA	NA	NA	NA	NA	NA	NA
response to cadmium ion (GO:0046686)	NA	NA	NA	NA	NA	NA	NA	NA	NA
positive regulation of protein kinase B signaling (GO:0051897)	NA	NA	NA	NA	NA	NA	NA	NA	NA
ceramide metabolic process (GO:0006672)	NA	NA	NA	NA	1.744463195	2.032884739	NA	NA	NA
glucose homeostasis (GO:0042593)	NA	NA	NA	NA	NA	NA	NA	NA	NA
carbohydrate homeostasis (GO:0033500)	NA	NA	NA	NA	NA	NA	NA	NA	NA
regulation of cell morphogenesis involved in differentiation (GO:0010769)	NA	NA	NA	NA	NA	1.641497935	NA	NA	NA
regulation of fibroblast apoptotic process (GO:2000269)	NA	NA	NA	NA	NA	NA	NA	NA	2.718252016
protein localization to synapse (GO:0035418)	NA	NA	NA	NA	NA	NA	NA	NA	NA
progesterone metabolic process (GO:0042448)	NA	NA	NA	NA	NA	NA	NA	NA	NA
toll-like receptor 10 signaling pathway (GO:0034166)	NA	NA	NA	2.413529365	1.714166567	NA	NA	2.112805992	NA
toll-like receptor 5 signaling pathway (GO:0034146)	NA	NA	NA	2.413529365	1.714166567	NA	NA	2.112805992	NA
cellular component morphogenesis (GO:0032989)	NA	NA	NA	NA	NA	NA	NA	1.434909596	NA
transmembrane receptor protein serine/threonine kinase signaling pathway (GO:0007178)	NA	NA	NA	NA	NA	NA	NA	NA	NA
actin filament capping (GO:0051693)	NA	NA	NA	NA	NA	NA	NA	NA	NA
cytoplasmic microtubule organization (GO:0031122)	NA	NA	NA	NA	NA	NA	NA	NA	NA
histone H3-K4 methylation (GO:0051568)	NA	NA	NA	NA	NA	NA	NA	NA	1.769406551
response to testosterone (GO:0033574)	NA	NA	NA	NA	NA	NA	NA	NA	NA
cellular response to calcium ion (GO:0071277)	NA	NA	NA	1.797155962	NA	NA	NA	1.359980398	NA
regulation of muscle cell apoptotic process (GO:0010660)	NA	NA	NA	NA	NA	NA	NA	NA	NA
activation of protein kinase activity (GO:0032147)	NA	NA	NA	1.38185111	1.71825727	NA	NA	NA	NA
toll-like receptor 4 signaling pathway (GO:0034142)	NA	NA	NA	2.31567472	1.848888431	NA	NA	1.676470391	NA
cell differentiation in hindbrain (GO:0021533)	NA	NA	NA	NA	NA	NA	NA	NA	NA
angiogenesis (GO:0001525)	NA	NA	NA	NA	NA	NA	NA	NA	NA
Notch signaling pathway (GO:0007219)	NA	NA	NA	NA	NA	NA	1.459966077	2.179106974	NA
regulation of neuron differentiation (GO:0045664)	NA	NA	NA	NA	NA	NA	NA	NA	2.107608999
hippocampus development (GO:0021766)	NA	NA	NA	NA	NA	NA	NA	NA	NA
regulation of actin filament depolymerization (GO:0030834)	NA	NA	NA	NA	NA	NA	NA	NA	NA
positive regulation of cardiac muscle hypertrophy (GO:0010613)	NA	NA	NA	NA	NA	NA	NA	NA	NA
regulation of smooth muscle cell apoptotic process (GO:0034391)	NA	NA	NA	NA	NA	NA	NA	NA	NA
clathrin coat assembly (GO:0048268)	NA	NA	NA	NA	NA	NA	NA	NA	NA
vesicle targeting (GO:0006903)	NA	NA	NA	NA	NA	NA	NA	3.923627554	NA
positive regulation of extrinsic apoptotic signaling pathway in absence of ligand (GO:2001241)	NA	NA	NA	NA	NA	NA	NA	NA	NA
positive regulation of muscle hypertrophy (GO:0014742)	NA	NA	NA	NA	NA	NA	NA	NA	NA
regulation of spindle checkpoint (GO:0090231)	NA	NA	NA	NA	NA	NA	NA	NA	1.682309021
TOR signaling (GO:0031929)	NA	NA	NA	NA	NA	NA	NA	NA	1.682309021
heart development (GO:0007507)	NA	NA	NA	NA	NA	NA	NA	NA	1.41223572
regulation of developmental growth (GO:0048638)	NA	NA	NA	1.795617774	NA	NA	NA	NA	NA
C-terminal protein lipidation (GO:0006501)	NA	NA	NA	NA	NA	NA	NA	NA	NA
establishment or maintenance of cell polarity (GO:0007163)	NA	NA	NA	NA	NA	NA	NA	NA	NA
response to calcium ion (GO:0051592)	NA	NA	NA	1.361726989	NA	NA	1.688397923	NA	NA
glial cell development (GO:0021782)	NA	NA	NA	NA	NA	NA	NA	NA	NA
cell morphogenesis (GO:0000902)	NA	NA	NA	NA	NA	NA	NA	1.539996008	NA
single organism cell adhesion (GO:0098602)	NA	NA	NA	NA	NA	NA	NA	NA	NA
regulation of N-methyl-D-aspartate selective glutamate receptor activity (GO:2000310)	NA	NA	NA	NA	NA	NA	NA	NA	NA
positive regulation of protein dephosphorylation (GO:0035307)	NA	NA	NA	NA	NA	NA	NA	NA	NA
glucocorticoid metabolic process (GO:0008211)	NA	NA	NA	NA	NA	NA	NA	NA	NA
JNK cascade (GO:0007254)	NA	NA	NA	NA	2.050829627	NA	NA	NA	NA
actin polymerization or depolymerization (GO:0008154)	NA	NA	NA	NA	NA	NA	NA	NA	2.241460995
regulation of synapse assembly (GO:0051963)	NA	NA	NA	NA	NA	NA	NA	NA	1.620994582
tissue regeneration (GO:0042246)	NA	NA	NA	NA	NA	NA	NA	NA	NA
regulation of lamellipodium organization (GO:1902743)	NA	NA	NA	NA	NA	NA	NA	NA	1.601488236
long-term memory (GO:0007616)	NA	NA	NA	NA	NA	NA	NA	NA	NA
coagulation (GO:0050817)	NA	NA	NA	NA	NA	NA	NA	NA	NA
blood coagulation (GO:0007596)	NA	NA	NA	NA	NA	NA	NA	NA	NA
toll-like receptor TLR1:TLR2 signaling pathway (GO:0038123)	NA	NA	NA	2.178808118	1.545526246	NA	NA	1.909723854	NA
toll-like receptor TLR6:TLR2 signaling pathway (GO:0038124)	NA	NA	NA	2.178808118	1.545526246	NA	NA	1.909723854	NA
regulation of dendrite morphogenesis (GO:0048814)	NA	NA	NA	NA	NA	NA	NA	2.4726046	NA
androgen receptor signaling pathway (GO:0030521)	NA	NA	NA	NA	NA	NA	2.55715549	NA	NA
regulation of multicellular organism growth (GO:0040014)	NA	NA	NA	NA	NA	NA	NA	NA	NA
histone H4 deacetylation (GO:0070933)	NA	NA	NA	NA	NA	NA	NA	NA	NA
hemostasis (GO:0007599)	NA	NA	NA	NA	NA	NA	NA	NA	NA
toll-like receptor 9 signaling pathway (GO:0034162)	NA	NA	NA	2.106877779	1.493873398	NA	NA	1.84745568	NA
toll-like receptor 2 signaling pathway (GO:0034134)	NA	NA	NA	2.106877779	1.493873398	NA	NA	1.84745568	NA
post-translational protein modification (GO:0043687)	NA	NA	NA	NA	NA	NA	NA	NA	NA
negative regulation of nervous system development (GO:0051961)	NA	NA	NA	NA	NA	NA	NA	2.100615293	NA
response to glucose (GO:0009749)	NA	NA	NA	NA	NA	NA	NA	NA	NA
ameboidal-type cell migration (GO:0001667)	NA	NA	NA	NA	NA	NA	NA	NA	NA
mRNA stabilization (GO:0048255)	NA	NA	NA	1.53865042	NA	NA	NA	NA	2.184494118
negative regulation of actin filament depolymerization (GO:0030835)	NA	NA	NA	NA	NA	NA	NA	NA	NA
regulation of glutamate receptor signaling pathway (GO:1900449)	NA	NA	NA	NA	NA	NA	NA	NA	NA
positive regulation of Ras protein signal transduction (GO:0046579)	NA	NA	NA	NA	NA	NA	NA	NA	NA
placenta blood vessel development (GO:0060674)	NA	NA	NA	NA	NA	NA	1.747065954	NA	2.184494118
RNA stabilization (GO:0043489)	NA	NA	NA	1.53865042	NA	NA	NA	NA	2.184494118
regulation of macroautophagy (GO:0016241)	NA	NA	NA	1.53865042	NA	1.622820863	NA	NA	NA
blood vessel morphogenesis (GO:0048514)	NA	NA	NA	NA	NA	NA	NA	NA	NA
peptidyl-threonine phosphorylation (GO:0018107)	NA	NA	NA	NA	NA	NA	NA	NA	1.502419771
gastrulation (GO:0007369)	NA	NA	NA	NA	NA	NA	NA	NA	NA
visual learning (GO:0008542)	NA	NA	NA	NA	NA	NA	NA	NA	NA
cellular ketone metabolic process (GO:0042180)	NA	NA	NA	NA	NA	NA	NA	NA	NA
positive regulation of excitatory postsynaptic membrane potential (GO:2000463)	NA	NA	NA	NA	NA	NA	NA	NA	1.467453168
cellular response to gonadotropin stimulus (GO:0071371)	NA	NA	NA	NA	NA	NA	NA	NA	NA
mannosylation (GO:0097502)	NA	NA	NA	NA	NA	NA	NA	NA	NA
inactivation of MAPK activity (GO:0000188)	NA	NA	NA	2.169881392	NA	NA	NA	NA	NA
negative regulation of interleukin-6 production (GO:0032715)	NA	NA	NA	NA	NA	NA	NA	NA	NA
positive regulation of sodium ion transport (GO:0010765)	NA	NA	NA	NA	NA	NA	NA	NA	NA
actin filament bundle assembly (GO:0051017)	NA	NA	NA	NA	NA	NA	NA	NA	1.465412088
response to antibiotic (GO:0046677)	NA	NA	NA	NA	NA	NA	NA	NA	NA
actin filament bundle organization (GO:0061572)	NA	NA	NA	NA	NA	NA	NA	NA	1.465412088
mitochondrial electron transport, NADH to ubiquinone (GO:0006120)	NA	NA	NA	NA	NA	NA	NA	NA	NA
growth (GO:0040007)	NA	NA	NA	NA	NA	NA	NA	NA	NA
regulation of endothelial cell migration (GO:0010594)	NA	NA	NA	NA	NA	NA	NA	NA	NA
single organismal cell-cell adhesion (GO:0016337)	NA	NA	NA	NA	NA	NA	NA	NA	NA
energy homeostasis (GO:0097009)	NA	NA	NA	NA	NA	NA	NA	NA	NA
lung lobe morphogenesis (GO:0060463)	NA	NA	NA	NA	NA	NA	NA	NA	NA
lipopolysaccharide biosynthetic process (GO:0009103)	NA	NA	NA	NA	NA	NA	NA	NA	NA
positive regulation of protein homodimerization activity (GO:0090073)	NA	NA	NA	1.431999298	NA	NA	NA	NA	NA
skin morphogenesis (GO:0043589)	NA	NA	NA	NA	NA	NA	NA	NA	NA
postsynaptic membrane organization (GO:0001941)	NA	NA	NA	NA	NA	NA	NA	NA	1.410952601
virion attachment to host cell (GO:0019062)	NA	NA	NA	NA	NA	NA	NA	NA	NA
glucocorticoid receptor signaling pathway (GO:0042921)	NA	NA	NA	NA	NA	NA	NA	NA	1.410952601
actin filament depolymerization (GO:0030042)	NA	NA	NA	NA	NA	NA	NA	NA	1.410952601
fatty acid elongation (GO:0030497)	NA	NA	NA	NA	NA	NA	NA	NA	NA
adhesion of symbiont to host cell (GO:0044650)	NA	NA	NA	NA	NA	NA	NA	NA	NA
auditory behavior (GO:0031223)	NA	NA	NA	NA	NA	NA	NA	NA	1.410952601
response to misfolded protein (GO:0051788)	NA	NA	NA	NA	NA	NA	NA	NA	NA
coronary vasculature morphogenesis (GO:0060977)	NA	NA	NA	NA	NA	NA	NA	NA	NA
protein K6-linked ubiquitination (GO:0085020)	NA	NA	NA	NA	NA	NA	NA	NA	1.410952601
negative regulation of cytosolic calcium ion concentration (GO:0051481)	NA	NA	NA	NA	NA	NA	NA	NA	NA
circadian rhythm (GO:0007623)	NA	NA	NA	NA	NA	NA	NA	NA	NA
cellular response to lipopolysaccharide (GO:0071222)	NA	NA	NA	NA	NA	NA	NA	NA	NA
artery morphogenesis (GO:0048844)	NA	NA	NA	NA	NA	NA	NA	NA	NA
intracellular pH reduction (GO:0051452)	NA	NA	NA	NA	NA	NA	NA	NA	NA
protein targeting to plasma membrane (GO:0072661)	NA	NA	NA	NA	NA	NA	NA	NA	NA
mitochondrion morphogenesis (GO:0070584)	NA	NA	NA	NA	NA	NA	NA	NA	NA
secretory granule organization (GO:0033363)	NA	NA	NA	NA	NA	NA	NA	NA	NA
platelet formation (GO:0030220)	NA	NA	NA	NA	NA	NA	NA	NA	1.405700346
membrane assembly (GO:0071709)	NA	NA	NA	NA	NA	NA	NA	NA	NA
response to nutrient (GO:0007584)	NA	NA	NA	NA	NA	NA	NA	NA	NA
Fc receptor signaling pathway (GO:0038093)	NA	NA	NA	NA	NA	NA	NA	NA	1.780842699
regulation of cell size (GO:0008361)	NA	NA	NA	NA	NA	NA	NA	NA	NA
fat-soluble vitamin metabolic process (GO:0006775)	NA	NA	NA	NA	NA	NA	NA	NA	NA
ceramide biosynthetic process (GO:0046513)	NA	NA	NA	NA	NA	NA	NA	NA	NA
response to retinoic acid (GO:0032526)	NA	NA	NA	NA	NA	NA	NA	NA	NA
response to hexose (GO:0009746)	NA	NA	NA	NA	NA	NA	NA	NA	NA
gene silencing (GO:0016458)	NA	NA	NA	NA	NA	NA	NA	NA	NA
regulation of tumor necrosis factor production (GO:0032680)	NA	NA	NA	NA	NA	NA	NA	NA	NA
regulation of striated muscle tissue development (GO:0016202)	NA	NA	NA	NA	NA	NA	NA	NA	NA
regulation of glycoprotein metabolic process (GO:1903018)	NA	NA	NA	1.404381535	NA	NA	NA	2.253167879	NA
response to progesterone (GO:0032570)	NA	NA	NA	2.789469495	NA	NA	NA	NA	2.006094941
multicellular organism growth (GO:0035264)	NA	NA	NA	NA	NA	NA	NA	NA	NA
microtubule cytoskeleton organization (GO:0000226)	NA	NA	NA	NA	2.157021348	3.076223628	NA	NA	NA
regulation of membrane depolarization (GO:0003254)	NA	NA	NA	NA	NA	NA	NA	NA	NA
positive regulation of lamellipodium organization (GO:1902745)	NA	NA	NA	1.712531929	NA	NA	NA	NA	NA
negative regulation of defense response to virus (GO:0050687)	NA	NA	NA	NA	2.822092395	1.703787118	NA	1.762752357	NA
defense response to virus (GO:0051607)	NA	NA	NA	NA	NA	NA	NA	NA	NA
regulation of small GTPase mediated signal transduction (GO:0051056)	NA	NA	NA	2.899306934	NA	NA	NA	NA	NA
aldehyde catabolic process (GO:0046185)	NA	NA	NA	NA	NA	NA	NA	NA	NA
regulation of Rho protein signal transduction (GO:0035023)	NA	NA	NA	2.169881392	1.752233449	NA	NA	NA	NA
microtubule-based process (GO:0007017)	NA	NA	NA	NA	NA	2.435796488	NA	NA	NA
fatty acid beta-oxidation using acyl-CoA oxidase (GO:0033540)	NA	NA	NA	NA	NA	NA	NA	NA	NA
positive regulation of microtubule polymerization (GO:0031116)	NA	NA	NA	NA	NA	NA	NA	NA	NA
regulation of dendrite development (GO:0050773)	NA	NA	NA	2.081188927	NA	NA	NA	1.88251578	NA
response to peptide (GO:1901652)	NA	NA	NA	4.238052508	NA	1.531160426	NA	NA	1.872154211
neuron projection guidance (GO:0097485)	NA	NA	NA	1.966955883	NA	NA	NA	NA	1.839567786
axon guidance (GO:0007411)	NA	NA	NA	1.966955883	NA	NA	NA	NA	1.839567786
positive regulation of cell projection organization (GO:0031346)	NA	NA	NA	NA	NA	NA	NA	NA	1.886504745
positive regulation of cellular amine metabolic process (GO:0033240)	NA	NA	NA	NA	NA	NA	NA	NA	NA
regulation of mRNA stability (GO:0043488)	NA	NA	NA	1.402371597	NA	NA	NA	NA	1.908502738
positive regulation of macroautophagy (GO:0016239)	NA	NA	NA	NA	NA	NA	NA	NA	NA
positive regulation of protein catabolic process (GO:0045732)	NA	NA	NA	NA	NA	2.48606049	NA	NA	1.41964439
regulation of RNA stability (GO:0043487)	NA	NA	NA	1.306156503	NA	NA	NA	NA	1.785861925
positive regulation of proteasomal ubiquitin-dependent protein catabolic process (GO:0032436)	NA	NA	NA	NA	NA	2.534519423	NA	NA	NA
negative regulation of response to biotic stimulus (GO:0002832)	NA	NA	NA	NA	2.019801586	NA	NA	NA	NA
positive regulation of membrane potential (GO:0045838)	NA	NA	NA	1.748418727	NA	NA	NA	NA	1.7106168
regulation of mitochondrial depolarization (GO:0051900)	NA	NA	NA	NA	NA	NA	NA	NA	NA
regulation of nuclear division (GO:0051783)	NA	NA	NA	NA	NA	NA	NA	NA	NA
response to epidermal growth factor (GO:0070849)	NA	NA	NA	NA	NA	NA	NA	NA	NA
iron ion transport (GO:0006826)	NA	NA	NA	NA	NA	NA	NA	NA	2.757655103
axon regeneration (GO:0031103)	NA	NA	NA	1.63499226	NA	NA	NA	1.762752357	NA
peptidyl-cysteine modification (GO:0018198)	NA	NA	NA	NA	NA	NA	NA	NA	NA
regulation of RNA splicing (GO:0043484)	NA	NA	NA	NA	NA	2.835440721	1.926746348	NA	NA
positive regulation of proteasomal protein catabolic process (GO:1901800)	NA	NA	NA	NA	NA	2.265601974	NA	NA	NA
microtubule anchoring (GO:0034453)	NA	NA	NA	NA	1.852174682	NA	NA	NA	NA
positive regulation of neuron projection development (GO:0010976)	NA	NA	NA	NA	NA	1.377865211	NA	NA	1.495854425
negative regulation of viral process (GO:0048525)	NA	NA	NA	NA	1.444282333	NA	NA	NA	NA
monovalent inorganic cation transport (GO:0015672)	NA	NA	NA	NA	NA	NA	NA	NA	NA
response to peptide hormone (GO:0043434)	NA	NA	NA	3.565619721	NA	1.761565053	NA	NA	1.629744443
regulation of sodium ion transmembrane transporter activity (GO:2000649)	NA	NA	NA	NA	NA	NA	NA	NA	NA
maintenance of protein location in cell (GO:0032507)	NA	NA	NA	NA	NA	NA	NA	NA	NA
substantia nigra development (GO:0021762)	NA	NA	NA	NA	NA	NA	NA	NA	NA
regulation of mitosis (GO:0007088)	NA	NA	NA	NA	NA	NA	NA	NA	NA
positive regulation of viral genome replication (GO:0045070)	NA	NA	NA	NA	1.705725818	1.564019819	1.662883279	1.621812771	NA
negative regulation of translational initiation (GO:0045947)	NA	NA	NA	NA	NA	1.564019819	NA	NA	NA
positive regulation of response to extracellular stimulus (GO:0032106)	NA	NA	NA	NA	NA	NA	NA	NA	NA
positive regulation of response to nutrient levels (GO:0032109)	NA	NA	NA	NA	NA	NA	NA	NA	NA
microtubule-based movement (GO:0007018)	NA	NA	NA	NA	NA	NA	NA	NA	1.392262367
purine ribonucleoside biosynthetic process (GO:0046129)	NA	NA	NA	NA	NA	NA	NA	NA	NA
purine nucleoside biosynthetic process (GO:0042451)	NA	NA	NA	NA	NA	NA	NA	NA	NA
proton transport (GO:0015992)	NA	NA	NA	NA	NA	NA	NA	NA	2.600999554
negative regulation of gliogenesis (GO:0014014)	NA	NA	NA	NA	NA	NA	NA	NA	NA
hydrogen transport (GO:0006818)	NA	NA	NA	NA	NA	NA	NA	NA	2.543128562
microtubule severing (GO:0051013)	NA	NA	NA	NA	NA	NA	NA	NA	NA
cysteine metabolic process (GO:0006534)	NA	NA	NA	NA	NA	1.480315554	NA	1.521596501	NA
positive regulation of GTPase activity (GO:0043547)	NA	NA	NA	1.37289278	NA	NA	NA	NA	NA
positive regulation of nervous system development (GO:0051962)	NA	NA	NA	NA	NA	NA	NA	NA	2.675412726
purine ribonucleoside monophosphate biosynthetic process (GO:0009168)	NA	NA	NA	NA	NA	NA	NA	NA	1.355390655
purine nucleoside monophosphate biosynthetic process (GO:0009127)	NA	NA	NA	NA	NA	NA	NA	NA	1.355390655
positive regulation of autophagy (GO:0010508)	NA	NA	NA	1.404381535	NA	NA	NA	NA	NA
transferrin transport (GO:0033572)	NA	NA	NA	NA	NA	NA	NA	NA	3.535629197
positive regulation of GTP catabolic process (GO:0033126)	NA	NA	NA	1.36370134	NA	NA	NA	NA	NA
MyD88-dependent toll-like receptor signaling pathway (GO:0002755)	NA	NA	NA	1.8162548	NA	NA	NA	1.59570936	NA
positive regulation of proteolysis involved in cellular protein catabolic process (GO:1903052)	NA	NA	NA	NA	NA	1.997103374	NA	NA	NA
response to organophosphorus (GO:0046683)	NA	NA	NA	NA	NA	NA	2.643274295	NA	NA
modulation by host of viral transcription (GO:0043921)	NA	NA	NA	NA	NA	NA	NA	1.499070993	NA
modulation by host of symbiont transcription (GO:0052472)	NA	NA	NA	NA	NA	NA	NA	1.499070993	NA
axon development (GO:0061564)	NA	NA	NA	1.376539755	NA	NA	NA	1.499070993	NA
glutathione metabolic process (GO:0006749)	NA	NA	NA	NA	NA	NA	NA	NA	NA
G2 DNA damage checkpoint (GO:0031572)	NA	NA	NA	NA	NA	2.852817365	NA	NA	NA
cytoplasmic pattern recognition receptor signaling pathway (GO:0002753)	NA	NA	NA	1.997630945	1.616966265	2.104543667	NA	2.196602258	1.32822867
regulation of cholesterol transport (GO:0032374)	NA	NA	NA	NA	NA	NA	1.564554702	NA	NA
regulation of sterol transport (GO:0032371)	NA	NA	NA	NA	NA	NA	1.564554702	NA	NA
cellular amide metabolic process (GO:0043603)	NA	NA	NA	NA	NA	NA	NA	NA	NA
cellular modified amino acid biosynthetic process (GO:0042398)	NA	NA	NA	NA	NA	NA	NA	NA	NA
endothelial cell migration (GO:0043542)	NA	NA	NA	1.337287609	NA	NA	NA	NA	NA
positive regulation of neuron differentiation (GO:0045666)	NA	NA	NA	NA	NA	NA	NA	NA	1.513858609
energy reserve metabolic process (GO:0006112)	NA	NA	NA	NA	NA	NA	NA	1.615923652	NA
positive regulation of insulin receptor signaling pathway (GO:0046628)	NA	NA	NA	NA	NA	NA	NA	NA	NA
response to nitrosative stress (GO:0051409)	NA	NA	NA	NA	NA	NA	NA	NA	NA
cytoplasmic mRNA processing body assembly (GO:0033962)	NA	NA	NA	NA	NA	NA	1.451431568	NA	NA
negative regulation of glial cell proliferation (GO:0060253)	NA	NA	NA	NA	NA	NA	2.551693784	1.422549147	2.337601015
positive regulation of cellular protein catabolic process (GO:1903364)	NA	NA	NA	NA	NA	2.489520987	NA	NA	NA
nucleotide phosphorylation (GO:0046939)	NA	NA	NA	NA	NA	NA	NA	NA	NA
trivalent inorganic cation transport (GO:0072512)	NA	NA	NA	NA	NA	NA	NA	NA	3.369111772
ferric iron transport (GO:0015682)	NA	NA	NA	NA	NA	NA	NA	NA	3.369111772
modulation of transcription in other organism involved in symbiotic interaction (GO:0052312)	NA	NA	NA	NA	NA	NA	NA	1.443326723	NA
positive regulation of dendrite morphogenesis (GO:0050775)	NA	NA	NA	NA	NA	NA	NA	NA	NA
nucleoside diphosphate phosphorylation (GO:0006165)	NA	NA	NA	NA	NA	NA	NA	NA	NA
maintenance of location in cell (GO:0051651)	NA	NA	NA	NA	NA	NA	NA	NA	NA
negative regulation of proteolysis (GO:0045861)	NA	NA	NA	NA	NA	NA	NA	NA	NA
cellular response to peptide hormone stimulus (GO:0071375)	NA	NA	NA	3.556569703	NA	1.748778719	NA	NA	2.657830079
cellular response to hormone stimulus (GO:0032870)	NA	NA	NA	3.751079015	NA	1.865099299	NA	NA	2.379339863
response to insulin (GO:0032868)	NA	NA	NA	3.516554121	NA	NA	NA	NA	2.975159753
cellular response to insulin stimulus (GO:0032869)	NA	NA	NA	3.14298914	NA	NA	NA	NA	3.438447076
regulation of MAP kinase activity (GO:0043405)	NA	NA	NA	2.90975536	2.060119618	NA	NA	NA	NA
synaptic vesicle endocytosis (GO:0048488)	NA	NA	NA	2.760365129	NA	NA	NA	NA	NA
regulation of mammary gland epithelial cell proliferation (GO:0033599)	NA	NA	NA	2.639298863	NA	NA	NA	NA	NA
RNA export from nucleus (GO:0006405)	NA	NA	NA	2.535481465	NA	3.3181508	1.353938609	NA	NA
regulation of protein homodimerization activity (GO:0043496)	NA	NA	NA	2.329488731	NA	NA	NA	NA	NA
mRNA export from nucleus (GO:0006406)	NA	NA	NA	2.253763014	NA	3.01231191	NA	NA	NA
insulin receptor signaling pathway (GO:0008286)	NA	NA	NA	2.242847087	NA	NA	NA	NA	2.564315146
regulation of protein localization to cell surface (GO:2000008)	NA	NA	NA	2.240379345	NA	NA	NA	1.558426879	NA
negative regulation of protein serine/threonine kinase activity (GO:0071901)	NA	NA	NA	2.163778514	NA	NA	NA	NA	NA
nervous system development (GO:0007399)	NA	NA	NA	2.162199167	NA	NA	NA	NA	NA
regulation of protein serine/threonine kinase activity (GO:0071900)	NA	NA	NA	2.104177671	NA	NA	NA	NA	NA
negative regulation of necrotic cell death (GO:0060547)	NA	NA	NA	2.10223355	1.316118808	NA	NA	NA	NA
negative regulation of protein kinase activity (GO:0006469)	NA	NA	NA	2.10096758	1.329926556	1.619141179	NA	NA	NA
positive regulation of innate immune response (GO:0045089)	NA	NA	NA	2.08077892	1.64460682	NA	NA	1.433026214	NA
regulation of ARF GTPase activity (GO:0032312)	NA	NA	NA	1.997630945	NA	NA	NA	NA	1.951356768
regulation of necroptotic process (GO:0060544)	NA	NA	NA	1.99004259	NA	NA	NA	NA	NA
pattern recognition receptor signaling pathway (GO:0002221)	NA	NA	NA	1.982996779	1.735538093	NA	NA	1.541800211	NA
regulation of Ras GTPase activity (GO:0032318)	NA	NA	NA	1.943967685	NA	NA	NA	NA	NA
innate immune response-activating signal transduction (GO:0002758)	NA	NA	NA	1.937692586	1.697581767	NA	NA	1.50565973	NA
steroid catabolic process (GO:0006706)	NA	NA	NA	1.935582856	NA	NA	NA	NA	NA
carbohydrate phosphorylation (GO:0046835)	NA	NA	NA	1.869852086	NA	NA	NA	NA	NA
cellular response to transforming growth factor beta stimulus (GO:0071560)	NA	NA	NA	1.845401845	NA	NA	NA	NA	NA
response to transforming growth factor beta (GO:0071559)	NA	NA	NA	1.845401845	NA	NA	NA	NA	NA
negative regulation of protein phosphorylation (GO:0001933)	NA	NA	NA	1.826730763	1.323972462	1.477186094	NA	NA	NA
regulation of protein export from nucleus (GO:0046825)	NA	NA	NA	1.807560919	NA	1.895572285	NA	NA	NA
positive regulation of glycoprotein metabolic process (GO:1903020)	NA	NA	NA	1.796776994	NA	NA	NA	1.927187879	NA
activation of innate immune response (GO:0002218)	NA	NA	NA	1.787309032	1.571439666	NA	NA	1.385832199	NA
transforming growth factor beta receptor signaling pathway (GO:0007179)	NA	NA	NA	1.773543252	1.494393831	NA	NA	1.324183104	NA
mRNA transport (GO:0051028)	NA	NA	NA	1.773543252	NA	2.842466983	NA	NA	NA
regulation of stress-activated MAPK cascade (GO:0032872)	NA	NA	NA	1.767180119	1.614984593	NA	NA	NA	NA
regulation of stress-activated protein kinase signaling cascade (GO:0070302)	NA	NA	NA	1.748142347	1.598564523	NA	NA	NA	NA
RNA transport (GO:0050658)	NA	NA	NA	1.746557863	NA	3.241174924	1.442386131	NA	NA
nucleic acid transport (GO:0050657)	NA	NA	NA	1.746557863	NA	3.241174924	1.442386131	NA	NA
establishment of RNA localization (GO:0051236)	NA	NA	NA	1.746557863	NA	3.241174924	1.442386131	NA	NA
regulation of stem cell maintenance (GO:2000036)	NA	NA	NA	1.712531929	NA	NA	NA	NA	NA
positive regulation of calcium ion-dependent exocytosis (GO:0045956)	NA	NA	NA	1.712531929	NA	NA	NA	NA	NA
embryonic camera-type eye morphogenesis (GO:0048596)	NA	NA	NA	1.712531929	NA	NA	NA	NA	NA
DNA-templated transcription, termination (GO:0006353)	NA	NA	NA	1.702232084	NA	NA	2.056068062	NA	NA
glutathione derivative biosynthetic process (GO:1901687)	NA	NA	NA	1.692170058	NA	NA	NA	NA	NA
glutathione derivative metabolic process (GO:1901685)	NA	NA	NA	1.692170058	NA	NA	NA	NA	NA
plasma membrane organization (GO:0007009)	NA	NA	NA	1.67460584	NA	NA	NA	NA	NA
positive regulation of developmental growth (GO:0048639)	NA	NA	NA	1.669685451	NA	NA	NA	NA	NA
protein autoubiquitination (GO:0051865)	NA	NA	NA	1.66472146	NA	NA	1.916105298	NA	NA
toll-like receptor signaling pathway (GO:0002224)	NA	NA	NA	1.652431694	1.327583252	NA	NA	NA	NA
nucleotide-binding oligomerization domain containing signaling pathway (GO:0070423)	NA	NA	NA	1.638589168	NA	NA	NA	1.798059165	1.601488236
positive regulation of skeletal muscle tissue development (GO:0048643)	NA	NA	NA	1.63499226	NA	NA	NA	NA	NA
2-oxoglutarate metabolic process (GO:0006103)	NA	NA	NA	1.63499226	NA	NA	NA	NA	NA
Golgi organization (GO:0007030)	NA	NA	NA	1.618213909	1.417732076	2.945394083	1.359064272	1.831464678	NA
positive regulation of JNK cascade (GO:0046330)	NA	NA	NA	1.597770742	1.61714237	NA	NA	NA	NA
regulation of binding (GO:0051098)	NA	NA	NA	1.585701231	NA	NA	2.112513818	1.977561121	NA
monocyte differentiation (GO:0030224)	NA	NA	NA	1.563280166	NA	NA	NA	1.689723883	NA
activation of MAPKK activity (GO:0000186)	NA	NA	NA	1.520919266	NA	NA	NA	NA	NA
endocytosis (GO:0006897)	NA	NA	NA	1.505402883	NA	1.486833357	NA	1.966999885	NA
regulation of JNK cascade (GO:0046328)	NA	NA	NA	1.492055725	1.624260462	NA	NA	NA	NA
response to glucocorticoid (GO:0051384)	NA	NA	NA	1.485656341	NA	NA	NA	NA	NA
regulation of vesicle-mediated transport (GO:0060627)	NA	NA	NA	1.46506518	NA	NA	NA	NA	NA
regulation of sarcomere organization (GO:0060297)	NA	NA	NA	1.431999298	NA	NA	NA	NA	NA
plasma membrane repair (GO:0001778)	NA	NA	NA	1.431999298	NA	NA	NA	NA	NA
negative regulation of endoplasmic reticulum calcium ion concentration (GO:0032471)	NA	NA	NA	1.431999298	NA	NA	NA	NA	NA
regulation of G0 to G1 transition (GO:0070316)	NA	NA	NA	1.431999298	NA	NA	NA	NA	NA
histone H3-K36 demethylation (GO:0070544)	NA	NA	NA	1.431999298	NA	NA	NA	NA	NA
neurotransmitter-gated ion channel clustering (GO:0072578)	NA	NA	NA	1.431999298	NA	NA	NA	NA	NA
regulation of organelle assembly (GO:1902115)	NA	NA	NA	1.421159631	2.338565713	3.138921036	NA	NA	NA
regulation of peptidyl-serine phosphorylation (GO:0033135)	NA	NA	NA	1.405457621	NA	NA	NA	NA	NA
positive regulation of MAPK cascade (GO:0043410)	NA	NA	NA	1.393892716	NA	NA	NA	NA	NA
protein acylation (GO:0043543)	NA	NA	NA	1.385581012	NA	NA	NA	NA	NA
T cell receptor signaling pathway (GO:0050852)	NA	NA	NA	1.383407086	NA	NA	NA	NA	NA
positive regulation of epidermal growth factor receptor signaling pathway (GO:0045742)	NA	NA	NA	1.376539755	NA	NA	NA	NA	NA
regulation of response to nutrient levels (GO:0032107)	NA	NA	NA	1.369345679	NA	NA	NA	NA	NA
regulation of response to extracellular stimulus (GO:0032104)	NA	NA	NA	1.369345679	NA	NA	NA	NA	NA
neuromuscular junction development (GO:0007528)	NA	NA	NA	1.363258598	NA	NA	NA	NA	NA
dolichol-linked oligosaccharide biosynthetic process (GO:0006488)	NA	NA	NA	1.363258598	NA	NA	NA	NA	NA
regulation of dendritic spine development (GO:0060998)	NA	NA	NA	1.363258598	NA	NA	NA	NA	NA
positive regulation of stress-activated MAPK cascade (GO:0032874)	NA	NA	NA	1.363202753	1.398865067	NA	NA	NA	NA
regulation of innate immune response (GO:0045088)	NA	NA	NA	1.355964103	3.136648541	NA	NA	1.738541344	NA
positive regulation of stress-activated protein kinase signaling cascade (GO:0070304)	NA	NA	NA	1.343741486	1.380669315	NA	NA	NA	NA
positive regulation of mitochondrial calcium ion concentration (GO:0051561)	NA	NA	NA	1.334135419	NA	NA	NA	NA	NA
positive regulation of T cell cytokine production (GO:0002726)	NA	NA	NA	1.334135419	NA	NA	NA	NA	NA
polyamine metabolic process (GO:0006595)	NA	NA	NA	1.322087257	NA	NA	NA	NA	NA
embryonic eye morphogenesis (GO:0048048)	NA	NA	NA	1.322087257	NA	NA	NA	NA	NA
positive regulation of ERBB signaling pathway (GO:1901186)	NA	NA	NA	1.322087257	NA	NA	NA	NA	NA
response to corticosteroid (GO:0031960)	NA	NA	NA	1.301070297	NA	NA	NA	NA	NA
regulation of defense response to virus (GO:0050688)	NA	NA	NA	NA	3.701596651	NA	NA	2.823505767	NA
regulation of defense response to virus by virus (GO:0050690)	NA	NA	NA	NA	2.642249109	NA	NA	3.354334965	1.550723172
positive regulation of Rab GTPase activity (GO:0032851)	NA	NA	NA	NA	2.634560046	NA	NA	NA	NA
regulation of Rab GTPase activity (GO:0032313)	NA	NA	NA	NA	2.634560046	NA	NA	NA	NA
regulation of response to biotic stimulus (GO:0002831)	NA	NA	NA	NA	2.575047663	NA	NA	1.8783381	NA
neurofilament cytoskeleton organization (GO:0060052)	NA	NA	NA	NA	2.453884805	NA	NA	NA	NA
regulation of mitochondrion organization (GO:0010821)	NA	NA	NA	NA	2.34842735	2.006637756	NA	NA	1.781214166
myelin assembly (GO:0032288)	NA	NA	NA	NA	2.326190803	NA	NA	NA	NA
protein import into peroxisome matrix (GO:0016558)	NA	NA	NA	NA	2.326190803	NA	NA	NA	NA
regulation of multi-organism process (GO:0043900)	NA	NA	NA	NA	2.226670792	1.434243962	NA	3.255304813	NA
regulation of spindle organization (GO:0090224)	NA	NA	NA	NA	2.211842437	NA	NA	2.123127964	NA
regulation of type I interferon-mediated signaling pathway (GO:0060338)	NA	NA	NA	NA	2.120940863	NA	NA	1.359980398	NA
cardiolipin metabolic process (GO:0032048)	NA	NA	NA	NA	2.10847101	NA	NA	NA	NA
membrane budding (GO:0006900)	NA	NA	NA	NA	2.10847101	NA	NA	NA	NA
negative regulation of viral genome replication (GO:0045071)	NA	NA	NA	NA	2.02650968	1.809455343	NA	NA	NA
dopamine receptor signaling pathway (GO:0007212)	NA	NA	NA	NA	2.019801586	NA	NA	NA	NA
glycerol ether metabolic process (GO:0006662)	NA	NA	NA	NA	2.01428902	NA	NA	NA	NA
ether metabolic process (GO:0018904)	NA	NA	NA	NA	1.92791369	NA	NA	NA	NA
negative regulation of innate immune response (GO:0045824)	NA	NA	NA	NA	1.905508908	NA	NA	NA	NA
regulation of protein kinase B signaling (GO:0051896)	NA	NA	NA	NA	1.902248373	NA	NA	NA	NA
protein transmembrane transport (GO:0071806)	NA	NA	NA	NA	1.855067393	NA	1.790885666	2.376235113	NA
protein targeting to peroxisome (GO:0006625)	NA	NA	NA	NA	1.848252956	NA	NA	NA	NA
protein localization to peroxisome (GO:0072662)	NA	NA	NA	NA	1.848252956	NA	NA	NA	NA
establishment of protein localization to peroxisome (GO:0072663)	NA	NA	NA	NA	1.848252956	NA	NA	NA	NA
glycosphingolipid metabolic process (GO:0006687)	NA	NA	NA	NA	1.839533682	NA	NA	NA	NA
peroxisomal transport (GO:0043574)	NA	NA	NA	NA	1.774429069	NA	NA	NA	NA
nucleotide-sugar metabolic process (GO:0009225)	NA	NA	NA	NA	1.752233449	NA	NA	NA	1.455894106
autophagy (GO:0006914)	NA	NA	NA	NA	1.728612765	1.871932802	NA	NA	NA
intracellular protein transmembrane transport (GO:0065002)	NA	NA	NA	NA	1.705322178	1.529893849	1.652083804	1.601206788	NA
organic hydroxy compound catabolic process (GO:1901616)	NA	NA	NA	NA	1.68452906	NA	NA	NA	NA
blastocyst development (GO:0001824)	NA	NA	NA	NA	1.641551086	NA	NA	NA	NA
alcohol catabolic process (GO:0046164)	NA	NA	NA	NA	1.60034702	NA	NA	NA	NA
regulation of type I interferon production (GO:0032479)	NA	NA	NA	NA	1.59582766	NA	NA	1.433231652	NA
mitotic sister chromatid segregation (GO:0000070)	NA	NA	NA	NA	1.581409682	2.248920701	NA	NA	NA
ether lipid metabolic process (GO:0046485)	NA	NA	NA	NA	1.58125585	NA	NA	NA	NA
purine nucleotide salvage (GO:0032261)	NA	NA	NA	NA	1.58125585	NA	NA	NA	NA
positive regulation of vesicle fusion (GO:0031340)	NA	NA	NA	NA	1.58125585	1.480315554	NA	NA	NA
phospholipase C-activating dopamine receptor signaling pathway (GO:0060158)	NA	NA	NA	NA	1.58125585	NA	NA	NA	NA
regulation of glycogen (starch) synthase activity (GO:2000465)	NA	NA	NA	NA	1.58125585	1.480315554	1.550835872	NA	NA
protein neddylation (GO:0045116)	NA	NA	NA	NA	1.58125585	NA	NA	NA	NA
negative regulation of ion transmembrane transporter activity (GO:0032413)	NA	NA	NA	NA	1.575296767	NA	NA	NA	NA
negative regulation of multi-organism process (GO:0043901)	NA	NA	NA	NA	1.512377442	NA	NA	NA	NA
activation of MAPK activity (GO:0000187)	NA	NA	NA	NA	1.512377442	NA	NA	NA	NA
adenosine receptor signaling pathway (GO:0001973)	NA	NA	NA	NA	1.481494378	NA	NA	NA	NA
mitochondrial fragmentation involved in apoptotic process (GO:0043653)	NA	NA	NA	NA	1.481494378	1.38179608	NA	NA	NA
carnitine shuttle (GO:0006853)	NA	NA	NA	NA	1.481494378	NA	NA	NA	NA
neuron projection regeneration (GO:0031102)	NA	NA	NA	NA	1.47161509	NA	NA	1.390837367	NA
telomere maintenance via semi-conservative replication (GO:0032201)	NA	NA	NA	NA	1.47161509	NA	NA	NA	NA
regulation of cilium assembly (GO:1902017)	NA	NA	NA	NA	1.459173376	NA	NA	NA	NA
sister chromatid segregation (GO:0000819)	NA	NA	NA	NA	1.421298651	2.025149331	NA	NA	NA
regulation of viral genome replication (GO:0045069)	NA	NA	NA	NA	1.417732076	1.732382285	NA	1.3033304	NA
regulation of smooth muscle cell proliferation (GO:0048660)	NA	NA	NA	NA	1.39663803	NA	NA	NA	NA
negative regulation of glycoprotein biosynthetic process (GO:0010561)	NA	NA	NA	NA	1.393940279	NA	NA	NA	NA
N-terminal protein amino acid acetylation (GO:0006474)	NA	NA	NA	NA	1.393940279	NA	2.407827508	NA	2.195844573
adenylate cyclase-activating dopamine receptor signaling pathway (GO:0007191)	NA	NA	NA	NA	1.393940279	NA	NA	NA	NA
nucleotide transmembrane transport (GO:1901679)	NA	NA	NA	NA	1.393940279	NA	NA	1.335704648	NA
inositol phosphate dephosphorylation (GO:0046855)	NA	NA	NA	NA	1.393940279	NA	NA	1.335704648	NA
regulation of RNA export from nucleus (GO:0046831)	NA	NA	NA	NA	1.393940279	NA	NA	NA	NA
phosphorylated carbohydrate dephosphorylation (GO:0046838)	NA	NA	NA	NA	1.393940279	NA	NA	1.335704648	NA
negative regulation of microtubule polymerization (GO:0031115)	NA	NA	NA	NA	1.393940279	NA	NA	NA	NA
purine nucleobase metabolic process (GO:0006144)	NA	NA	NA	NA	1.388358766	NA	NA	NA	NA
tRNA processing (GO:0008033)	NA	NA	NA	NA	1.380141823	NA	NA	NA	NA
response to X-ray (GO:0010165)	NA	NA	NA	NA	1.373668475	NA	NA	NA	NA
sister chromatid cohesion (GO:0007062)	NA	NA	NA	NA	1.373668475	2.78826581	3.922926739	NA	NA
mitochondrial respiratory chain complex assembly (GO:0033108)	NA	NA	NA	NA	1.373668475	NA	NA	NA	NA
regulation of mitochondrial outer membrane permeabilization involved in apoptotic signaling pathway (GO:1901028)	NA	NA	NA	NA	1.354723622	NA	NA	NA	NA
purinergic receptor signaling pathway (GO:0035587)	NA	NA	NA	NA	1.328493186	NA	NA	NA	NA
genetic imprinting (GO:0071514)	NA	NA	NA	NA	1.328493186	NA	NA	NA	NA
positive regulation by host of viral transcription (GO:0043923)	NA	NA	NA	NA	1.316118808	NA	NA	2.23666493	NA
attachment of spindle microtubules to kinetochore (GO:0008608)	NA	NA	NA	NA	1.316118808	NA	NA	NA	NA
negative regulation of Rho protein signal transduction (GO:0035024)	NA	NA	NA	NA	1.316118808	NA	NA	NA	NA
regulation of early endosome to late endosome transport (GO:2000641)	NA	NA	NA	NA	1.316118808	NA	NA	NA	2.070658815
regulation of translation in response to stress (GO:0043555)	NA	NA	NA	NA	1.316118808	NA	NA	NA	NA
pinocytosis (GO:0006907)	NA	NA	NA	NA	1.316118808	NA	NA	NA	NA
regulation of autophagic vacuole assembly (GO:2000785)	NA	NA	NA	NA	1.316118808	2.174724065	NA	NA	NA
fatty acid transmembrane transport (GO:1902001)	NA	NA	NA	NA	1.316118808	NA	NA	NA	NA
inositol phosphate catabolic process (GO:0071545)	NA	NA	NA	NA	1.316118808	2.174724065	NA	2.23666493	NA
IMP biosynthetic process (GO:0006188)	NA	NA	NA	NA	1.316118808	NA	NA	NA	NA
mRNA modification (GO:0016556)	NA	NA	NA	NA	1.316118808	NA	NA	NA	NA
negative regulation of immune effector process (GO:0002698)	NA	NA	NA	NA	1.30677431	NA	NA	NA	NA
nucleobase-containing compound transport (GO:0015931)	NA	NA	NA	NA	NA	3.881377806	1.359873203	NA	NA
regulation of mRNA splicing, via spliceosome (GO:0048024)	NA	NA	NA	NA	NA	3.731332932	1.790885666	NA	NA
regulation of alternative mRNA splicing, via spliceosome (GO:0000381)	NA	NA	NA	NA	NA	3.323467396	1.850601632	NA	NA
carbohydrate transport (GO:0008643)	NA	NA	NA	NA	NA	2.854961289	NA	NA	NA
positive regulation of axonogenesis (GO:0050772)	NA	NA	NA	NA	NA	2.58348237	NA	NA	NA
maternal placenta development (GO:0001893)	NA	NA	NA	NA	NA	2.301000891	NA	NA	NA
positive regulation of canonical Wnt signaling pathway (GO:0090263)	NA	NA	NA	NA	NA	2.224515729	NA	NA	NA
cartilage morphogenesis (GO:0060536)	NA	NA	NA	NA	NA	2.174724065	NA	NA	NA
positive regulation of protein maturation (GO:1903319)	NA	NA	NA	NA	NA	2.081053078	NA	NA	NA
positive regulation of protein processing (GO:0010954)	NA	NA	NA	NA	NA	2.081053078	NA	NA	NA
amyloid precursor protein metabolic process (GO:0042982)	NA	NA	NA	NA	NA	2.061787272	NA	2.123127964	NA
DNA catabolic process, endonucleolytic (GO:0000737)	NA	NA	NA	NA	NA	1.997103374	NA	NA	NA
positive regulation of protein export from nucleus (GO:0046827)	NA	NA	NA	NA	NA	1.959821767	NA	NA	NA
vesicle fusion (GO:0006906)	NA	NA	NA	NA	NA	1.958639691	NA	NA	NA
nucleic acid phosphodiester bond hydrolysis (GO:0090305)	NA	NA	NA	NA	NA	1.919943772	NA	NA	NA
glucose transport (GO:0015758)	NA	NA	NA	NA	NA	1.894360868	NA	NA	NA
CDP-diacylglycerol metabolic process (GO:0046341)	NA	NA	NA	NA	NA	1.867040004	NA	NA	NA
hexose transport (GO:0008645)	NA	NA	NA	NA	NA	1.861567296	NA	NA	NA
nitrogen compound transport (GO:0071705)	NA	NA	NA	NA	NA	1.842859376	NA	NA	NA
phosphatidylcholine biosynthetic process (GO:0006656)	NA	NA	NA	NA	NA	1.835656506	NA	NA	NA
forelimb morphogenesis (GO:0035136)	NA	NA	NA	NA	NA	1.809455343	NA	NA	NA
monosaccharide transport (GO:0015749)	NA	NA	NA	NA	NA	1.798028436	NA	NA	NA
T cell apoptotic process (GO:0070231)	NA	NA	NA	NA	NA	1.782059158	NA	NA	NA
transcription from RNA polymerase II promoter (GO:0006366)	NA	NA	NA	NA	NA	1.777470134	NA	2.043758351	NA
membrane lipid metabolic process (GO:0006643)	NA	NA	NA	NA	NA	1.753529518	NA	NA	NA
positive regulation of cell growth (GO:0030307)	NA	NA	NA	NA	NA	1.747245507	NA	NA	NA
protein stabilization (GO:0050821)	NA	NA	NA	NA	NA	1.708265742	NA	NA	NA
V(D)J recombination (GO:0033151)	NA	NA	NA	NA	NA	1.703787118	NA	NA	NA
nucleus organization (GO:0006997)	NA	NA	NA	NA	NA	1.683392285	NA	NA	NA
carbohydrate derivative transport (GO:1901264)	NA	NA	NA	NA	NA	1.683392285	NA	NA	NA
regulation of glucan biosynthetic process (GO:0010962)	NA	NA	NA	NA	NA	1.672408754	NA	NA	NA
regulation of glycogen biosynthetic process (GO:0005979)	NA	NA	NA	NA	NA	1.672408754	NA	NA	NA
lymphocyte apoptotic process (GO:0070227)	NA	NA	NA	NA	NA	1.631346091	NA	NA	NA
regulation of canonical Wnt signaling pathway (GO:0060828)	NA	NA	NA	NA	NA	1.582580126	NA	NA	1.351587386
phosphatidic acid metabolic process (GO:0046473)	NA	NA	NA	NA	NA	1.575363933	NA	1.647288354	NA
phosphatidic acid biosynthetic process (GO:0006654)	NA	NA	NA	NA	NA	1.575363933	NA	1.647288354	NA
endosome to lysosome transport (GO:0008333)	NA	NA	NA	NA	NA	1.575363933	NA	NA	NA
copper ion transport (GO:0006825)	NA	NA	NA	NA	NA	1.564019819	NA	NA	NA
double-strand break repair via nonhomologous end joining (GO:0006303)	NA	NA	NA	NA	NA	1.564019819	NA	NA	NA
SCF-dependent proteasomal ubiquitin-dependent protein catabolic process (GO:0031146)	NA	NA	NA	NA	NA	1.564019819	1.662883279	NA	NA
morphogenesis of an epithelial sheet (GO:0002011)	NA	NA	NA	NA	NA	1.564019819	NA	NA	NA
polyol catabolic process (GO:0046174)	NA	NA	NA	NA	NA	1.564019819	NA	1.621812771	NA
non-recombinational repair (GO:0000726)	NA	NA	NA	NA	NA	1.564019819	NA	NA	NA
cell redox homeostasis (GO:0045454)	NA	NA	NA	NA	NA	1.53998628	NA	NA	NA
cellular protein complex assembly (GO:0043623)	NA	NA	NA	NA	NA	1.530203054	NA	1.420804917	1.784368337
DNA conformation change (GO:0071103)	NA	NA	NA	NA	NA	1.51421595	1.71199533	NA	NA
chromatin remodeling (GO:0006338)	NA	NA	NA	NA	NA	1.503580817	NA	NA	NA
positive regulation of cyclin-dependent protein serine/threonine kinase activity (GO:0045737)	NA	NA	NA	NA	NA	1.501216137	NA	NA	NA
negative regulation of RNA splicing (GO:0033119)	NA	NA	NA	NA	NA	1.501216137	NA	NA	NA
regulation of translational elongation (GO:0006448)	NA	NA	NA	NA	NA	1.501216137	NA	NA	NA
nucleotide transport (GO:0006862)	NA	NA	NA	NA	NA	1.501216137	NA	NA	NA
regulation of translational termination (GO:0006449)	NA	NA	NA	NA	NA	1.480315554	NA	NA	NA
amyloid precursor protein catabolic process (GO:0042987)	NA	NA	NA	NA	NA	1.480315554	1.550835872	2.671627491	NA
cellular ketone body metabolic process (GO:0046950)	NA	NA	NA	NA	NA	1.480315554	NA	1.521596501	NA
DNA catabolic process (GO:0006308)	NA	NA	NA	NA	NA	1.447826613	NA	NA	NA
embryonic forelimb morphogenesis (GO:0035115)	NA	NA	NA	NA	NA	1.44440608	NA	NA	NA
transcription elongation from RNA polymerase II promoter (GO:0006368)	NA	NA	NA	NA	NA	1.42611253	NA	3.265089846	NA
regulation of polysaccharide biosynthetic process (GO:0032885)	NA	NA	NA	NA	NA	1.404163463	NA	NA	NA
regulation of glycogen metabolic process (GO:0070873)	NA	NA	NA	NA	NA	1.404163463	NA	NA	NA
regulation of potassium ion transport (GO:0043266)	NA	NA	NA	NA	NA	1.399674712	NA	NA	NA
membrane protein ectodomain proteolysis (GO:0006509)	NA	NA	NA	NA	NA	1.387272429	1.483219961	2.248027437	NA
semaphorin-plexin signaling pathway (GO:0071526)	NA	NA	NA	NA	NA	1.387272429	NA	NA	NA
positive regulation of protein complex disassembly (GO:0043243)	NA	NA	NA	NA	NA	1.387272429	NA	NA	NA
dopamine transport (GO:0015872)	NA	NA	NA	NA	NA	1.38179608	NA	NA	NA
regulation of oxidative phosphorylation (GO:0002082)	NA	NA	NA	NA	NA	1.38179608	NA	NA	NA
ketone body metabolic process (GO:1902224)	NA	NA	NA	NA	NA	1.38179608	NA	1.422549147	NA
negative regulation of endocytosis (GO:0045806)	NA	NA	NA	NA	NA	1.365455059	NA	NA	NA
binding of sperm to zona pellucida (GO:0007339)	NA	NA	NA	NA	NA	1.365455059	NA	NA	NA
receptor clustering (GO:0043113)	NA	NA	NA	NA	NA	1.365455059	NA	NA	NA
leukocyte apoptotic process (GO:0071887)	NA	NA	NA	NA	NA	1.335357269	NA	NA	NA
RNA phosphodiester bond hydrolysis (GO:0090501)	NA	NA	NA	NA	NA	1.327361804	NA	NA	NA
regulation of glucose transport (GO:0010827)	NA	NA	NA	NA	NA	1.305633612	1.476725268	NA	NA
iron ion homeostasis (GO:0055072)	NA	NA	NA	NA	NA	NA	NA	NA	NA
cerebellar Purkinje cell layer development (GO:0021680)	NA	NA	NA	NA	NA	NA	NA	NA	NA
L-amino acid transport (GO:0015807)	NA	NA	NA	NA	NA	NA	NA	NA	1.394822893
porphyrin-containing compound biosynthetic process (GO:0006779)	NA	NA	NA	NA	NA	NA	NA	NA	NA
cellular iron ion homeostasis (GO:0006879)	NA	NA	NA	NA	NA	NA	NA	NA	1.739668332
tetrapyrrole biosynthetic process (GO:0033014)	NA	NA	NA	NA	NA	NA	NA	NA	NA
L-glutamate transport (GO:0015813)	NA	NA	NA	NA	NA	NA	NA	NA	3.113397949
stress granule assembly (GO:0034063)	NA	NA	NA	NA	NA	NA	NA	1.335704648	NA
acidic amino acid transport (GO:0015800)	NA	NA	NA	NA	NA	NA	NA	NA	3.003032599
protein dephosphorylation (GO:0006470)	NA	NA	NA	NA	NA	NA	NA	NA	1.86077243
positive regulation of RNA splicing (GO:0033120)	NA	NA	NA	NA	NA	NA	NA	NA	NA
porphyrin-containing compound metabolic process (GO:0006778)	NA	NA	NA	NA	NA	NA	NA	NA	NA
regulation of cell division (GO:0051302)	NA	NA	NA	NA	NA	NA	NA	NA	NA
intracellular protein transmembrane import (GO:0044743)	NA	NA	NA	NA	NA	NA	NA	NA	NA
regulation of microtubule-based movement (GO:0060632)	NA	NA	NA	NA	NA	NA	NA	NA	NA
hydrogen ion transmembrane transport (GO:1902600)	NA	NA	NA	NA	NA	NA	NA	NA	2.368370836
muscle cell cellular homeostasis (GO:0046716)	NA	NA	NA	NA	NA	NA	NA	1.762752357	NA
SMAD protein signal transduction (GO:0060395)	NA	NA	NA	NA	NA	NA	NA	1.762752357	NA
glycolipid metabolic process (GO:0006664)	NA	NA	NA	NA	NA	NA	NA	NA	NA
cellular response to heat (GO:0034605)	NA	NA	NA	NA	NA	NA	NA	NA	NA
energy coupled proton transmembrane transport, against electrochemical gradient (GO:0015988)	NA	NA	NA	NA	NA	NA	NA	NA	3.039367364
ATP hydrolysis coupled proton transport (GO:0015991)	NA	NA	NA	NA	NA	NA	NA	NA	3.039367364
phosphatidylglycerol acyl-chain remodeling (GO:0036148)	NA	NA	NA	NA	NA	NA	NA	NA	NA
Arp2/3 complex-mediated actin nucleation (GO:0034314)	NA	NA	NA	NA	NA	NA	NA	NA	NA
cerebellum development (GO:0021549)	NA	NA	NA	NA	NA	NA	NA	NA	NA
7-methylguanosine mRNA capping (GO:0006370)	NA	NA	NA	NA	NA	NA	NA	1.647288354	NA
regulation of mitochondrial membrane potential (GO:0051881)	NA	NA	NA	NA	NA	NA	NA	NA	NA
vacuole organization (GO:0007033)	NA	NA	NA	NA	NA	NA	NA	NA	NA
T cell differentiation (GO:0030217)	NA	NA	NA	NA	NA	NA	NA	NA	NA
RNA capping (GO:0036260)	NA	NA	NA	NA	NA	NA	NA	1.601206788	NA
7-methylguanosine RNA capping (GO:0009452)	NA	NA	NA	NA	NA	NA	NA	1.601206788	NA
inositol lipid-mediated signaling (GO:0048017)	NA	NA	NA	NA	NA	NA	NA	NA	NA
phosphatidylinositol-mediated signaling (GO:0048015)	NA	NA	NA	NA	NA	NA	NA	NA	NA
protein refolding (GO:0042026)	NA	NA	NA	NA	NA	NA	NA	1.558426879	NA
liposaccharide metabolic process (GO:1903509)	NA	NA	NA	NA	NA	NA	NA	NA	NA
adenine nucleotide transport (GO:0051503)	NA	NA	NA	NA	NA	NA	NA	NA	NA
mannose metabolic process (GO:0006013)	NA	NA	NA	NA	NA	NA	NA	NA	NA
purine ribonucleotide transport (GO:0015868)	NA	NA	NA	NA	NA	NA	NA	NA	NA
negative regulation of telomerase activity (GO:0051974)	NA	NA	NA	NA	NA	NA	NA	NA	NA
negative regulation of smooth muscle cell differentiation (GO:0051151)	NA	NA	NA	NA	NA	NA	NA	NA	NA
paraxial mesoderm development (GO:0048339)	NA	NA	NA	NA	NA	NA	NA	NA	NA
base-excision repair, AP site formation (GO:0006285)	NA	NA	NA	NA	NA	NA	NA	NA	1.410952601
peptidyl-tyrosine dephosphorylation (GO:0035335)	NA	NA	NA	NA	NA	NA	NA	NA	NA
phosphatidylglycerol metabolic process (GO:0046471)	NA	NA	NA	NA	NA	NA	NA	NA	NA
actin nucleation (GO:0045010)	NA	NA	NA	NA	NA	NA	NA	NA	1.347969656
regulation of protein dephosphorylation (GO:0035304)	NA	NA	NA	NA	NA	NA	NA	NA	NA
negative regulation of protein polymerization (GO:0032272)	NA	NA	NA	NA	NA	NA	NA	NA	NA
regulation of transforming growth factor beta receptor signaling pathway (GO:0017015)	NA	NA	NA	NA	NA	NA	NA	NA	NA
gastrulation with mouth forming second (GO:0001702)	NA	NA	NA	NA	NA	NA	NA	NA	NA
purine deoxyribonucleotide catabolic process (GO:0009155)	NA	NA	NA	NA	NA	NA	NA	NA	NA
rRNA methylation (GO:0031167)	NA	NA	NA	NA	NA	NA	NA	NA	NA
response to heat (GO:0009408)	NA	NA	NA	NA	NA	NA	NA	NA	NA
positive regulation of Ras GTPase activity (GO:0032320)	NA	NA	NA	NA	NA	NA	NA	NA	NA
pH reduction (GO:0045851)	NA	NA	NA	NA	NA	NA	NA	NA	NA
regulation of T cell differentiation in thymus (GO:0033081)	NA	NA	NA	NA	NA	NA	NA	NA	NA
regulation of transcription from RNA polymerase III promoter (GO:0006359)	NA	NA	NA	NA	NA	NA	NA	NA	NA
anterior/posterior axis specification (GO:0009948)	NA	NA	NA	NA	NA	NA	NA	NA	NA
RNA methylation (GO:0001510)	NA	NA	NA	NA	NA	NA	NA	NA	NA
regulation of transcription from RNA polymerase II promoter in response to hypoxia (GO:0061418)	NA	NA	NA	NA	NA	NA	2.571488647	NA	2.249264318
regulation of protein kinase A signaling (GO:0010738)	NA	NA	NA	NA	NA	NA	2.280540783	NA	NA
response to purine-containing compound (GO:0014074)	NA	NA	NA	NA	NA	NA	2.268819408	NA	NA
protein localization to Golgi apparatus (GO:0034067)	NA	NA	NA	NA	NA	NA	2.228032959	NA	NA
negative regulation of canonical Wnt signaling pathway (GO:0090090)	NA	NA	NA	NA	NA	NA	1.914963274	NA	NA
regulation of glial cell proliferation (GO:0060251)	NA	NA	NA	NA	NA	NA	1.88387738	NA	1.682309021
double-strand break repair (GO:0006302)	NA	NA	NA	NA	NA	NA	1.805499936	NA	NA
innervation (GO:0060384)	NA	NA	NA	NA	NA	NA	1.804616162	NA	NA
endocytic recycling (GO:0032456)	NA	NA	NA	NA	NA	NA	1.804616162	NA	2.486590293
establishment of endothelial barrier (GO:0061028)	NA	NA	NA	NA	NA	NA	1.804616162	NA	NA
positive regulation of DNA repair (GO:0045739)	NA	NA	NA	NA	NA	NA	1.797686517	NA	NA
cellular response to hypoxia (GO:0071456)	NA	NA	NA	NA	NA	NA	1.71199533	NA	2.664113559
membrane protein proteolysis (GO:0033619)	NA	NA	NA	NA	NA	NA	1.698579745	1.647288354	NA
cellular response to decreased oxygen levels (GO:0036294)	NA	NA	NA	NA	NA	NA	1.665166686	NA	2.594916282
glycine metabolic process (GO:0006544)	NA	NA	NA	NA	NA	NA	1.662883279	NA	NA
serine family amino acid metabolic process (GO:0009069)	NA	NA	NA	NA	NA	NA	1.652083804	NA	NA
positive regulation of peptide hormone secretion (GO:0090277)	NA	NA	NA	NA	NA	NA	1.643143963	NA	1.327754176
erythrocyte differentiation (GO:0030218)	NA	NA	NA	NA	NA	NA	1.640832237	NA	NA
positive regulation of peptide secretion (GO:0002793)	NA	NA	NA	NA	NA	NA	1.585376992	NA	NA
L-serine metabolic process (GO:0006563)	NA	NA	NA	NA	NA	NA	1.550835872	NA	NA
embryonic retina morphogenesis in camera-type eye (GO:0060059)	NA	NA	NA	NA	NA	NA	1.550835872	NA	NA
ovulation from ovarian follicle (GO:0001542)	NA	NA	NA	NA	NA	NA	1.550835872	NA	NA
positive regulation of insulin secretion (GO:0032024)	NA	NA	NA	NA	NA	NA	1.539157218	NA	1.785861925
cellular response to oxygen levels (GO:0071453)	NA	NA	NA	NA	NA	NA	1.491623495	NA	2.337861945
DNA packaging (GO:0006323)	NA	NA	NA	NA	NA	NA	1.483576371	NA	NA
organophosphate ester transport (GO:0015748)	NA	NA	NA	NA	NA	NA	1.477102138	NA	NA
positive regulation of astrocyte differentiation (GO:0048711)	NA	NA	NA	NA	NA	NA	1.451431568	NA	1.313387757
melanosome transport (GO:0032402)	NA	NA	NA	NA	NA	NA	1.430341612	NA	NA
melanosome organization (GO:0032438)	NA	NA	NA	NA	NA	NA	1.430341612	1.390837367	NA
establishment of melanosome localization (GO:0032401)	NA	NA	NA	NA	NA	NA	1.380413316	NA	NA
endothelial cell development (GO:0001885)	NA	NA	NA	NA	NA	NA	1.380413316	NA	NA
pigment granule organization (GO:0048753)	NA	NA	NA	NA	NA	NA	1.380413316	1.341296326	NA
pigment granule transport (GO:0051904)	NA	NA	NA	NA	NA	NA	1.380413316	NA	NA
methylation (GO:0032259)	NA	NA	NA	NA	NA	NA	1.377611726	NA	NA
negative regulation of B cell apoptotic process (GO:0002903)	NA	NA	NA	NA	NA	NA	1.364232425	NA	NA
ncRNA 3'-end processing (GO:0043628)	NA	NA	NA	NA	NA	NA	1.364232425	1.335704648	NA
regulation of superoxide anion generation (GO:0032928)	NA	NA	NA	NA	NA	NA	1.364232425	NA	NA
Rap protein signal transduction (GO:0032486)	NA	NA	NA	NA	NA	NA	1.364232425	3.568999954	NA
negative regulation of hematopoietic progenitor cell differentiation (GO:1901533)	NA	NA	NA	NA	NA	NA	1.364232425	NA	NA
positive regulation of response to DNA damage stimulus (GO:2001022)	NA	NA	NA	NA	NA	NA	1.359064272	NA	NA
regulation of circadian rhythm (GO:0042752)	NA	NA	NA	NA	NA	NA	1.353938609	NA	NA
establishment of pigment granule localization (GO:0051905)	NA	NA	NA	NA	NA	NA	1.333169611	NA	NA
pyridine-containing compound biosynthetic process (GO:0072525)	NA	NA	NA	NA	NA	NA	1.333169611	NA	NA
heparan sulfate proteoglycan metabolic process (GO:0030201)	NA	NA	NA	NA	NA	NA	1.333169611	NA	NA
retina development in camera-type eye (GO:0060041)	NA	NA	NA	NA	NA	NA	1.331687123	NA	NA
mitochondrial DNA metabolic process (GO:0032042)	NA	NA	NA	NA	NA	NA	NA	3.07360777	NA
cell fate determination (GO:0001709)	NA	NA	NA	NA	NA	NA	NA	2.376235113	NA
organelle membrane fusion (GO:0090174)	NA	NA	NA	NA	NA	NA	NA	2.363544411	NA
DNA-templated transcription, elongation (GO:0006354)	NA	NA	NA	NA	NA	NA	NA	2.356996406	NA
DNA replication (GO:0006260)	NA	NA	NA	NA	NA	NA	NA	2.204295971	NA
lysosomal transport (GO:0007041)	NA	NA	NA	NA	NA	NA	NA	2.18742485	NA
cellular response to fluid shear stress (GO:0071498)	NA	NA	NA	NA	NA	NA	NA	2.123127964	NA
vacuolar transport (GO:0007034)	NA	NA	NA	NA	NA	NA	NA	2.100788891	NA
mitotic cell cycle phase transition (GO:0044772)	NA	NA	NA	NA	NA	NA	NA	2.020502175	1.483349221
cell cycle phase transition (GO:0044770)	NA	NA	NA	NA	NA	NA	NA	1.975489357	1.444279125
negative regulation of DNA-dependent DNA replication (GO:2000104)	NA	NA	NA	NA	NA	NA	NA	1.927187879	NA
regulation of cell proliferation involved in heart morphogenesis (GO:2000136)	NA	NA	NA	NA	NA	NA	NA	1.841614432	NA
regulation of stem cell differentiation (GO:2000736)	NA	NA	NA	NA	NA	NA	NA	1.828402565	NA
cell cycle G1/S phase transition (GO:0044843)	NA	NA	NA	NA	NA	NA	NA	1.726396393	1.351587386
G1/S transition of mitotic cell cycle (GO:0000082)	NA	NA	NA	NA	NA	NA	NA	1.726396393	1.351587386
tube formation (GO:0035148)	NA	NA	NA	NA	NA	NA	NA	1.714061729	NA
homeostasis of number of cells (GO:0048872)	NA	NA	NA	NA	NA	NA	NA	1.700764957	NA
nucleosome disassembly (GO:0006337)	NA	NA	NA	NA	NA	NA	NA	1.689723883	NA
protein-DNA complex disassembly (GO:0032986)	NA	NA	NA	NA	NA	NA	NA	1.689723883	NA
nucleotide-binding domain, leucine rich repeat containing receptor signaling pathway (GO:0035872)	NA	NA	NA	NA	NA	NA	NA	1.6532612	1.429564217
negative regulation of cell development (GO:0010721)	NA	NA	NA	NA	NA	NA	NA	1.648636081	NA
regulation of receptor recycling (GO:0001919)	NA	NA	NA	NA	NA	NA	NA	1.621812771	NA
inner ear receptor stereocilium organization (GO:0060122)	NA	NA	NA	NA	NA	NA	NA	1.621812771	NA
negative regulation of intracellular steroid hormone receptor signaling pathway (GO:0033144)	NA	NA	NA	NA	NA	NA	NA	1.601206788	NA
in utero embryonic development (GO:0001701)	NA	NA	NA	NA	NA	NA	NA	1.587019623	NA
chordate embryonic development (GO:0043009)	NA	NA	NA	NA	NA	NA	NA	1.52977352	NA
endothelial tube morphogenesis (GO:0061154)	NA	NA	NA	NA	NA	NA	NA	1.521596501	NA
morphogenesis of an endothelium (GO:0003159)	NA	NA	NA	NA	NA	NA	NA	1.521596501	NA
regulation of heart morphogenesis (GO:2000826)	NA	NA	NA	NA	NA	NA	NA	1.499070993	NA
embryo development ending in birth or egg hatching (GO:0009792)	NA	NA	NA	NA	NA	NA	NA	1.474476495	NA
positive regulation of NF-kappaB transcription factor activity (GO:0051092)	NA	NA	NA	NA	NA	NA	NA	1.467548726	1.499222577
embryo development (GO:0009790)	NA	NA	NA	NA	NA	NA	NA	1.447376256	1.496579334
DNA excision (GO:0044349)	NA	NA	NA	NA	NA	NA	NA	1.443326723	NA
nucleotide-excision repair, DNA damage removal (GO:0000718)	NA	NA	NA	NA	NA	NA	NA	1.443326723	NA
regulation of muscle adaptation (GO:0043502)	NA	NA	NA	NA	NA	NA	NA	1.43434331	NA
regulated secretory pathway (GO:0045055)	NA	NA	NA	NA	NA	NA	NA	1.43434331	NA
mitochondrial genome maintenance (GO:0000002)	NA	NA	NA	NA	NA	NA	NA	1.422549147	NA
negative regulation of neurogenesis (GO:0050768)	NA	NA	NA	NA	NA	NA	NA	1.403731886	NA
negative regulation of epithelial cell proliferation (GO:0050680)	NA	NA	NA	NA	NA	NA	NA	1.393296443	NA
negative regulation of TOR signaling (GO:0032007)	NA	NA	NA	NA	NA	NA	NA	1.390837367	NA
DNA duplex unwinding (GO:0032508)	NA	NA	NA	NA	NA	NA	NA	1.359397476	NA
CENP-A containing nucleosome assembly (GO:0034080)	NA	NA	NA	NA	NA	NA	NA	1.341296326	NA
mesenchymal cell differentiation (GO:0048762)	NA	NA	NA	NA	NA	NA	NA	1.341296326	NA
positive regulation of vasculogenesis (GO:2001214)	NA	NA	NA	NA	NA	NA	NA	1.335704648	NA
negative regulation of transcription by competitive promoter binding (GO:0010944)	NA	NA	NA	NA	NA	NA	NA	1.335704648	NA
DNA unwinding involved in DNA replication (GO:0006268)	NA	NA	NA	NA	NA	NA	NA	1.335704648	NA
histone arginine methylation (GO:0034969)	NA	NA	NA	NA	NA	NA	NA	1.335704648	NA
misfolded or incompletely synthesized protein catabolic process (GO:0006515)	NA	NA	NA	NA	NA	NA	NA	1.335704648	NA
resolution of meiotic recombination intermediates (GO:0000712)	NA	NA	NA	NA	NA	NA	NA	1.335704648	NA
auditory receptor cell stereocilium organization (GO:0060088)	NA	NA	NA	NA	NA	NA	NA	1.335704648	NA
RNA splicing, via endonucleolytic cleavage and ligation (GO:0000394)	NA	NA	NA	NA	NA	NA	NA	1.335704648	NA
positive regulation of receptor recycling (GO:0001921)	NA	NA	NA	NA	NA	NA	NA	1.335704648	NA
tRNA splicing, via endonucleolytic cleavage and ligation (GO:0006388)	NA	NA	NA	NA	NA	NA	NA	1.335704648	NA
positive regulation of receptor-mediated endocytosis (GO:0048260)	NA	NA	NA	NA	NA	NA	NA	1.324772014	NA
DNA geometric change (GO:0032392)	NA	NA	NA	NA	NA	NA	NA	1.3033304	NA
synaptic vesicle transport (GO:0048489)	NA	NA	NA	NA	NA	NA	NA	1.3033304	NA
establishment of synaptic vesicle localization (GO:0097480)	NA	NA	NA	NA	NA	NA	NA	1.3033304	NA
positive regulation of cellular component biogenesis (GO:0044089)	NA	NA	NA	NA	NA	NA	NA	NA	3.289369908
regulation of intracellular transport (GO:0032386)	NA	NA	NA	NA	NA	NA	NA	NA	3.150556312
cranial nerve development (GO:0021545)	NA	NA	NA	NA	NA	NA	NA	NA	2.802059106
regulation of DNA-templated transcription, elongation (GO:0032784)	NA	NA	NA	NA	NA	NA	NA	NA	2.750118694
neuron cell-cell adhesion (GO:0007158)	NA	NA	NA	NA	NA	NA	NA	NA	2.597551623
regulation of synaptic transmission, glutamatergic (GO:0051966)	NA	NA	NA	NA	NA	NA	NA	NA	2.580360632
positive regulation of synapse assembly (GO:0051965)	NA	NA	NA	NA	NA	NA	NA	NA	2.540765679
response to isoquinoline alkaloid (GO:0014072)	NA	NA	NA	NA	NA	NA	NA	NA	2.462489049
phagosome maturation (GO:0090382)	NA	NA	NA	NA	NA	NA	NA	NA	2.351182876
positive regulation of synaptic transmission, glutamatergic (GO:0051968)	NA	NA	NA	NA	NA	NA	NA	NA	2.28883209
actin cytoskeleton reorganization (GO:0031532)	NA	NA	NA	NA	NA	NA	NA	NA	2.241460995
peptidyl-lysine trimethylation (GO:0018023)	NA	NA	NA	NA	NA	NA	NA	NA	2.200083859
histone H3-K4 trimethylation (GO:0080182)	NA	NA	NA	NA	NA	NA	NA	NA	2.195844573
regulation of clathrin-mediated endocytosis (GO:2000369)	NA	NA	NA	NA	NA	NA	NA	NA	2.195844573
cellular zinc ion homeostasis (GO:0006882)	NA	NA	NA	NA	NA	NA	NA	NA	2.195844573
positive regulation of protein polymerization (GO:0032273)	NA	NA	NA	NA	NA	NA	NA	NA	2.186668956
Wnt signaling pathway (GO:0016055)	NA	NA	NA	NA	NA	NA	NA	NA	2.158605511
regulation of timing of cell differentiation (GO:0048505)	NA	NA	NA	NA	NA	NA	NA	NA	2.070658815
positive regulation of transcription from RNA polymerase III promoter (GO:0045945)	NA	NA	NA	NA	NA	NA	NA	NA	2.070658815
regulation of cell projection assembly (GO:0060491)	NA	NA	NA	NA	NA	NA	NA	NA	2.02931366
positive regulation of protein complex assembly (GO:0031334)	NA	NA	NA	NA	NA	NA	NA	NA	1.978096963
regulation of development, heterochronic (GO:0040034)	NA	NA	NA	NA	NA	NA	NA	NA	1.958808218
regulation of protein localization to plasma membrane (GO:1903076)	NA	NA	NA	NA	NA	NA	NA	NA	1.908502738
nerve development (GO:0021675)	NA	NA	NA	NA	NA	NA	NA	NA	1.898735346
glutamine metabolic process (GO:0006541)	NA	NA	NA	NA	NA	NA	NA	NA	1.896719776
vocalization behavior (GO:0071625)	NA	NA	NA	NA	NA	NA	NA	NA	1.857923993
zinc ion homeostasis (GO:0055069)	NA	NA	NA	NA	NA	NA	NA	NA	1.857923993
vascular smooth muscle contraction (GO:0014829)	NA	NA	NA	NA	NA	NA	NA	NA	1.857923993
respiratory chain complex IV assembly (GO:0008535)	NA	NA	NA	NA	NA	NA	NA	NA	1.857923993
positive regulation of DNA-templated transcription, elongation (GO:0032786)	NA	NA	NA	NA	NA	NA	NA	NA	1.831343996
negative regulation of NF-kappaB transcription factor activity (GO:0032088)	NA	NA	NA	NA	NA	NA	NA	NA	1.806492785
response to morphine (GO:0043278)	NA	NA	NA	NA	NA	NA	NA	NA	1.769406551
anterograde axon cargo transport (GO:0008089)	NA	NA	NA	NA	NA	NA	NA	NA	1.769406551
positive regulation of establishment of protein localization to plasma membrane (GO:0090004)	NA	NA	NA	NA	NA	NA	NA	NA	1.769406551
regulation of transcription elongation from RNA polymerase II promoter (GO:0034243)	NA	NA	NA	NA	NA	NA	NA	NA	1.769406551
cellular response to gamma radiation (GO:0071480)	NA	NA	NA	NA	NA	NA	NA	NA	1.76621855
lipid particle organization (GO:0034389)	NA	NA	NA	NA	NA	NA	NA	NA	1.76621855
positive regulation of transcription elongation from RNA polymerase II promoter (GO:0032968)	NA	NA	NA	NA	NA	NA	NA	NA	1.76621855
signal transduction by p53 class mediator (GO:0072331)	NA	NA	NA	NA	NA	NA	NA	NA	1.741666589
positive regulation of protein localization to plasma membrane (GO:1903078)	NA	NA	NA	NA	NA	NA	NA	NA	1.7106168
social behavior (GO:0035176)	NA	NA	NA	NA	NA	NA	NA	NA	1.707012703
intraspecies interaction between organisms (GO:0051703)	NA	NA	NA	NA	NA	NA	NA	NA	1.707012703
protein autophosphorylation (GO:0046777)	NA	NA	NA	NA	NA	NA	NA	NA	1.683467258
galactose metabolic process (GO:0006012)	NA	NA	NA	NA	NA	NA	NA	NA	1.682309021
regulation of response to food (GO:0032095)	NA	NA	NA	NA	NA	NA	NA	NA	1.682309021
heart trabecula formation (GO:0060347)	NA	NA	NA	NA	NA	NA	NA	NA	1.682309021
zinc ion transmembrane transport (GO:0071577)	NA	NA	NA	NA	NA	NA	NA	NA	1.682309021
nucleoside monophosphate biosynthetic process (GO:0009124)	NA	NA	NA	NA	NA	NA	NA	NA	1.669013075
blood vessel development (GO:0001568)	NA	NA	NA	NA	NA	NA	NA	NA	1.669013075
positive regulation of neurogenesis (GO:0050769)	NA	NA	NA	NA	NA	NA	NA	NA	1.665957574
platelet aggregation (GO:0070527)	NA	NA	NA	NA	NA	NA	NA	NA	1.663257404
regulation of histone methylation (GO:0031060)	NA	NA	NA	NA	NA	NA	NA	NA	1.663257404
positive regulation of protein insertion into mitochondrial membrane involved in apoptotic signaling pathway (GO:1900740)	NA	NA	NA	NA	NA	NA	NA	NA	1.65471928
regulation of protein insertion into mitochondrial membrane involved in apoptotic signaling pathway (GO:1900739)	NA	NA	NA	NA	NA	NA	NA	NA	1.65471928
anterograde synaptic vesicle transport (GO:0048490)	NA	NA	NA	NA	NA	NA	NA	NA	1.60510325
protein hydroxylation (GO:0018126)	NA	NA	NA	NA	NA	NA	NA	NA	1.60510325
positive regulation of actin filament polymerization (GO:0030838)	NA	NA	NA	NA	NA	NA	NA	NA	1.569121442
regulation of establishment of protein localization to plasma membrane (GO:0090003)	NA	NA	NA	NA	NA	NA	NA	NA	1.54064439
cytochrome complex assembly (GO:0017004)	NA	NA	NA	NA	NA	NA	NA	NA	1.5337234
neurotransmitter biosynthetic process (GO:0042136)	NA	NA	NA	NA	NA	NA	NA	NA	1.5337234
peptidyl-lysine methylation (GO:0018022)	NA	NA	NA	NA	NA	NA	NA	NA	1.502245216
positive regulation of protein serine/threonine kinase activity (GO:0071902)	NA	NA	NA	NA	NA	NA	NA	NA	1.490239691
regulation of intracellular protein transport (GO:0033157)	NA	NA	NA	NA	NA	NA	NA	NA	1.483645444
cellular response to interleukin-6 (GO:0071354)	NA	NA	NA	NA	NA	NA	NA	NA	1.467453168
glutamate secretion (GO:0014047)	NA	NA	NA	NA	NA	NA	NA	NA	1.467453168
response to hypoxia (GO:0001666)	NA	NA	NA	NA	NA	NA	NA	NA	1.443380804
ribonucleoside monophosphate biosynthetic process (GO:0009156)	NA	NA	NA	NA	NA	NA	NA	NA	1.420032046
pyrimidine nucleobase metabolic process (GO:0006206)	NA	NA	NA	NA	NA	NA	NA	NA	1.411525692
regulation of metalloenzyme activity (GO:0048552)	NA	NA	NA	NA	NA	NA	NA	NA	1.410952601
very-low-density lipoprotein particle assembly (GO:0034379)	NA	NA	NA	NA	NA	NA	NA	NA	1.410952601
negative regulation of execution phase of apoptosis (GO:1900118)	NA	NA	NA	NA	NA	NA	NA	NA	1.410952601
protein localization to endosome (GO:0036010)	NA	NA	NA	NA	NA	NA	NA	NA	1.410952601
rRNA transcription (GO:0009303)	NA	NA	NA	NA	NA	NA	NA	NA	1.405700346
negative regulation of synaptic transmission (GO:0050805)	NA	NA	NA	NA	NA	NA	NA	NA	1.394822893
response to decreased oxygen levels (GO:0036293)	NA	NA	NA	NA	NA	NA	NA	NA	1.388557441
negative regulation of cell growth (GO:0030308)	NA	NA	NA	NA	NA	NA	NA	NA	1.386312893
positive regulation of endothelial cell proliferation (GO:0001938)	NA	NA	NA	NA	NA	NA	NA	NA	1.38370178
coenzyme biosynthetic process (GO:0009108)	NA	NA	NA	NA	NA	NA	NA	NA	1.349379123
regulation of histone H3-K4 methylation (GO:0051569)	NA	NA	NA	NA	NA	NA	NA	NA	1.347969656
synapse assembly (GO:0007416)	NA	NA	NA	NA	NA	NA	NA	NA	1.328464105
positive regulation of multicellular organism growth (GO:0040018)	NA	NA	NA	NA	NA	NA	NA	NA	1.32822867
regulation of DNA biosynthetic process (GO:2000278)	NA	NA	NA	NA	NA	NA	NA	NA	1.32822867
positive regulation of mitochondrial outer membrane permeabilization involved in apoptotic signaling pathway (GO:1901030)	NA	NA	NA	NA	NA	NA	NA	NA	1.32822867
GDP-mannose metabolic process (GO:0019673)	NA	NA	NA	NA	NA	NA	NA	NA	1.313387757
cellular protein complex localization (GO:0034629)	NA	NA	NA	NA	NA	NA	NA	NA	1.313387757
negative regulation of translation, ncRNA-mediated (GO:0040033)	NA	NA	NA	NA	NA	NA	NA	NA	1.313387757
interleukin-6-mediated signaling pathway (GO:0070102)	NA	NA	NA	NA	NA	NA	NA	NA	1.313387757
negative regulation of translation involved in gene silencing by miRNA (GO:0035278)	NA	NA	NA	NA	NA	NA	NA	NA	1.313387757
presynaptic membrane assembly (GO:0097105)	NA	NA	NA	NA	NA	NA	NA	NA	1.313387757
peptidyl-histidine modification (GO:0018202)	NA	NA	NA	NA	NA	NA	NA	NA	1.313387757
regulation of translation, ncRNA-mediated (GO:0045974)	NA	NA	NA	NA	NA	NA	NA	NA	1.313387757

## Sheet: GO CC enrichment
"GO: Cellular Component (CC)" enrichment results (negative log10 (p-value))
Term	Amygdala	Anterior cingulate cortex	Caudate	Frontal cortex	Hippocampus	Hypothalamus	Putamen	Substantia nigra	Cerebellum
ribosomal subunit (GO:0044391)	46.1882414662476	37.1855059117548	43.0778528127498	40.8926377430413	43.9157131662062	47.5555308161624	40.4435477579607	58.7523927995406	37.8189323499048
cytosolic part (GO:0044445)	42.9639045138263	32.0198871256406	42.7487479550425	35.9264466026445	39.4087198412875	41.8629984547066	41.8926889284386	54.0840396712804	37.3941691651299
ribosome (GO:0005840)	38.9132770975868	28.8587973684338	29.5849866307961	33.051037060595	34.80967826916	36.6339314376767	35.1511397804395	47.5502412913867	27.2512169593277
cytosol (GO:0005829)	36.792813223034	25.4742295194794	32.3495111932342	31.1526380538478	27.2989957138739	28.342259267184	35.6090586876535	31.6544679263021	32.9765744922723
cytosolic large ribosomal subunit (GO:0022625)	32.2693754246768	29.0367954311433	31.1129810739762	29.8651083640867	27.5304381919787	39.114396951208	35.1958647031071	36.3875003089345	34.347905193707
large ribosomal subunit (GO:0015934)	25.7530116892776	24.4131232051594	26.2168614699834	24.9589419727974	24.7637570139209	31.2330435673828	28.3268394508117	33.4724494952187	27.2067481061923
cytosolic small ribosomal subunit (GO:0022627)	24.3213154480365	18.1486081686913	21.4801372678871	20.6030068304097	23.9676124119507	21.1696952748285	16.0359162573685	31.8604408504407	13.4183563156294
small ribosomal subunit (GO:0015935)	20.6095887372888	13.3731213264915	18.4278924949529	16.3083932403748	19.3514622562791	16.8801684061245	12.9841713215786	25.2595333473088	11.6493388118049
extracellular vesicular exosome (GO:0070062)	20.2246055258386	18.9696511139244	9.66349642364803	16.1800551483506	16.7881756375116	11.2892621546162	15.131980055622	21.507501431994	17.2356155522286
nucleolus (GO:0005730)	16.439077143117	10.1730724821435	12.2541901632439	10.2252225195048	9.92438370039573	16.8926490680248	12.0591636672601	15.8944535805717	11.4030264870185
focal adhesion (GO:0005925)	14.8856814065785	14.1943792091742	16.1465193882466	17.1440569269952	14.3182059064492	13.6246843399455	15.7297232526068	13.8059956005668	11.0975243740659
cell-substrate adherens junction (GO:0005924)	14.5903324579682	13.9078519572406	15.8392587443838	16.811469385451	14.0452671767853	13.3462839323842	15.4345751760332	13.5311919777177	10.8449412380449
cell-substrate junction (GO:0030055)	14.397293203049	13.7206026185683	15.6383701809342	16.594069005232	13.8668072645233	13.1643618599921	15.2415788915415	13.351577968194	10.6800499524723
adherens junction (GO:0005912)	13.0852850389503	12.4549445693041	13.6592695137724	14.4543567669185	12.1082742286098	11.3767299679129	13.9577918160165	11.5846839732363	10.0856633467677
anchoring junction (GO:0070161)	12.5123462941306	12.4682213182933	13.0785785472481	13.8272835608386	12.1794096305621	11.4036481603385	13.3822497761939	11.0673014946951	9.58365556391974
mitochondrion (GO:0005739)	8.0384205977752	9.3070040851319	5.13783860584628	3.78421756714915	8.98209156660531	3.05629013665526	6.91860894268706	5.70266507821646	3.23281867801166
Golgi apparatus (GO:0005794)	7.28633212986717	3.08843447110489	3.97927665677443	4.54071200948687	5.69841936099433	5.95097466432579	3.74671579493544	5.37626889297787	4.76680966233983
nucleoplasm (GO:0005654)	4.9675519748493	2.96617215943618	7.6834136040123	4.94486456461801	2.28895442191916	6.15086271919258	7.27730075338028	6.67020294554163	2.94591710402526
endoplasmic reticulum-Golgi intermediate compartment (GO:0005793)	4.31207590387646	3.51298784680757	3.62139114584977	5.80818458718043	5.64517516268132	4.31661803711361	NA	5.36040075091249	1.39482289257201
vesicle coat (GO:0030120)	3.94516325656059	3.93787732009905	5.00212239238462	3.78640815250138	2.51001895170325	2.27922416456548	5.17502084326575	1.64728835448843	NA
vesicle membrane (GO:0012506)	3.79773810922107	3.36418152400598	2.77418703266423	NA	3.67200860838186	1.62719013325705	1.94741608736533	2.13846776326874	4.11075214259502
ubiquitin ligase complex (GO:0000151)	3.78326957856882	2.44793192035134	3.02767318697303	3.03104936389228	1.75830491180416	2.87922511645961	2.82589031037514	3.11136186257969	NA
membrane coat (GO:0030117)	3.75802491876466	3.03849574811107	5.48112207540623	3.56783065566696	2.69664069044816	2.39501239071682	4.04923616090901	2.5174881329275	2.80923981930038
microbody (GO:0042579)	3.72094393315816	2.67201081163322	1.48194092598444	2.03285123069759	3.70556446213539	2.2199755575506	4.12410637197968	NA	NA
ESCRT I complex (GO:0000813)	3.69045362221365	NA	1.40796906480507	NA	NA	NA	NA	NA	NA
mitochondrial matrix (GO:0005759)	3.54265324887995	2.68739698426898	1.74232056369457	2.43797765843133	3.29462064220666	2.70570128167647	1.92818924801639	3.37425913821006	1.65703066121005
SWI/SNF superfamily-type complex (GO:0070603)	3.15040071496529	1.95312289390211	NA	2.96978674920988	NA	2.530736996143	NA	3.31419642829837	NA
peroxisome (GO:0005777)	3.13979784561189	1.68987352333662	NA	1.55214465350743	3.62997410135539	2.62269281062384	2.40102500378003	NA	NA
mitochondrial membrane (GO:0031966)	3.01557719229645	3.97017584539283	3.58530116101878	2.90352354440088	3.59408120752112	1.92168952589112	4.01163713457418	2.76406846432315	3.31089974862483
vacuolar part (GO:0044437)	2.99473844863065	1.68430392659283	4.42215077229825	NA	5.57971068313924	3.37952744608843	4.35813728230205	3.29393592996188	3.60882683248933
ESCRT complex (GO:0036452)	2.98814784488398	NA	1.99882977072574	NA	2.10847100959036	NA	NA	NA	NA
microbody part (GO:0044438)	2.91806243973044	2.32252033008946	2.41865537498458	2.17880811803685	2.66300057469737	1.32209082549207	3.18977856832746	NA	NA
peroxisomal part (GO:0044439)	2.91806243973044	2.32252033008946	2.41865537498458	2.17880811803685	2.66300057469737	1.32209082549207	3.18977856832746	NA	NA
nuclear chromosome part (GO:0044454)	2.91040669121671	NA	1.56468636001648	NA	NA	NA	NA	2.86689997906002	NA
cell surface furrow (GO:0097610)	2.78567801652282	1.95265294255319	NA	1.86985208564689	NA	NA	NA	NA	NA
cleavage furrow (GO:0032154)	2.78567801652282	1.95265294255319	NA	1.86985208564689	NA	NA	NA	NA	NA
cullin-RING ubiquitin ligase complex (GO:0031461)	2.78160538499514	NA	2.89983774047194	2.10447251354231	1.68301860597737	2.78622669707834	2.05006347899763	NA	NA
mitochondrial inner membrane (GO:0005743)	2.66798523108695	2.65286919340513	3.9606788848175	2.05664265070656	3.80559605704144	2.36016403355195	3.558495140036	1.73394253287203	2.50320516056516
nuclear body (GO:0016604)	2.65569002717713	1.91371885130282	3.6762991401338	2.77497332854025	NA	2.28182328612062	1.89460668013638	NA	1.33468163529673
cytoplasmic vesicle membrane (GO:0030659)	2.6381473192867	2.26099119163653	2.06348904738418	NA	2.83075551970187	1.93664695716117	1.92787527371005	1.79816736103496	3.79823953241032
cell division site part (GO:0032155)	2.54695836948831	2.54190224235471	1.82636686096152	1.69217005794018	NA	1.77863692744844	NA	NA	NA
endoplasmic reticulum membrane (GO:0005789)	2.54426160426914	NA	1.93476332866028	NA	NA	2.55262457021587	NA	1.77803436220957	NA
cell body (GO:0044297)	2.45238285761971	1.318311344751	NA	1.60496488610206	NA	3.51187161972798	1.64868171065233	1.78583358161524	NA
PML body (GO:0016605)	2.44561739177022	NA	1.96719089315211	NA	NA	NA	NA	NA	NA
growth cone (GO:0030426)	2.43091380290921	NA	NA	NA	NA	NA	NA	NA	2.17494539335925
organelle inner membrane (GO:0019866)	2.36832188102408	2.35396928678814	3.57761461432842	1.79785716405748	3.44741476435388	2.0841499538806	3.57552352207531	1.51478476160949	2.20458334496277
peroxisomal membrane (GO:0005778)	2.3675787379745	1.71724092737494	1.77975851690345	NA	1.93808293407967	NA	1.87303692680132	NA	NA
microbody membrane (GO:0031903)	2.3675787379745	1.71724092737494	1.77975851690345	NA	1.93808293407967	NA	1.87303692680132	NA	NA
site of polarized growth (GO:0030427)	2.33789305993224	NA	NA	NA	NA	NA	NA	NA	2.08566753344498
vacuolar membrane (GO:0005774)	2.31593293126055	1.32125926802661	4.20281257216074	1.44340643483202	5.86016072709782	2.70570128167647	3.56146156226355	3.37425913821006	3.95462727930715
methylosome (GO:0034709)	2.29935730226534	NA	NA	NA	NA	NA	NA	1.33570464805159	NA
ISWI-type complex (GO:0031010)	2.29935730226534	NA	NA	NA	NA	NA	1.36423242470485	1.33570464805159	NA
nuclear pore outer ring (GO:0031080)	2.29935730226534	NA	NA	NA	NA	NA	NA	NA	NA
early endosome (GO:0005769)	2.19884920851283	NA	NA	NA	NA	NA	NA	NA	NA
lysosomal membrane (GO:0005765)	2.18478747278386	NA	4.07004627636024	1.3318157961747	5.71242887440644	1.83400443593086	3.40747608396168	3.23022379462826	3.41049654808206
INO80-type complex (GO:0097346)	2.16782634901787	1.38287452295281	NA	1.32208725717665	NA	2.16987611103955	NA	1.44332672336156	NA
nuclear pore (GO:0005643)	2.10383246098304	NA	2.18234633475613	NA	1.80712303429653	3.3586585865242	NA	NA	1.41271073214365
Cul4-RING E3 ubiquitin ligase complex (GO:0080008)	2.09340107697843	1.3310058392372	3.03375003718132	NA	2.28548061594964	NA	2.22803295922594	NA	NA
lamellipodium (GO:0030027)	2.08228887014511	NA	NA	2.85024650693249	NA	NA	NA	NA	1.84120287699434
nuclear telomere cap complex (GO:0000783)	2.06017618801441	NA	NA	NA	NA	NA	NA	NA	NA
telomere cap complex (GO:0000782)	2.06017618801441	NA	NA	NA	NA	NA	NA	NA	NA
peroxisomal matrix (GO:0005782)	2.04835693170055	1.39872481035006	NA	1.94464246678753	2.27540148177954	NA	1.52329666351098	NA	NA
microbody lumen (GO:0031907)	2.04835693170055	1.39872481035006	NA	1.94464246678753	2.27540148177954	NA	1.52329666351098	NA	NA
cytoplasmic vesicle part (GO:0044433)	2.03673266638374	3.27264012636362	3.52042260455577	1.75970163124813	1.77910606502982	NA	3.15809519737314	NA	5.29330691454516
cytoplasmic membrane-bounded vesicle (GO:0016023)	2.0041448381641	2.23824353023394	NA	NA	2.4706696523629	1.7754184080084	1.74842383487692	2.86684792959419	3.33624926430205
spliceosomal complex (GO:0005681)	1.97159870305634	1.58987149944123	4.51610785268225	2.58724814896945	NA	1.60105011358437	3.19036293622365	3.03846311198588	NA
COPI vesicle coat (GO:0030126)	1.95822683069575	4.15171004961409	3.04382531597914	2.89284139935456	2.10847100959036	2.99033596461955	5.67861780892939	NA	NA
U12-type spliceosomal complex (GO:0005689)	1.95664094304848	NA	NA	NA	NA	NA	NA	NA	NA
Golgi membrane (GO:0000139)	1.94653285050519	2.23526880551481	2.09895482456468	1.44077890941312	2.88881894099314	NA	1.46133371326478	4.00289583668596	1.34517895789858
neuronal cell body (GO:0043025)	1.9104309141982	NA	NA	NA	NA	1.62201092331515	NA	1.52199245030061	NA
envelope (GO:0031975)	1.78834446526297	NA	NA	NA	NA	1.40500965766158	NA	NA	NA
organelle envelope (GO:0031967)	1.78834446526297	NA	NA	NA	NA	1.40500965766158	NA	NA	NA
DNA helicase complex (GO:0033202)	1.78049630559771	NA	NA	NA	NA	1.78205915777062	NA	1.84161443224706	NA
Ino80 complex (GO:0031011)	1.78049630559771	NA	NA	NA	NA	1.78205915777062	NA	1.84161443224706	NA
alpha-amino-3-hydroxy-5-methyl-4-isoxazolepropionic acid selective glutamate receptor complex (GO:0032281)	1.72235632689169	4.24217776562408	NA	2.36552099274031	NA	NA	NA	NA	NA
PcG protein complex (GO:0031519)	1.72177092794059	NA	NA	1.62351459197309	NA	NA	NA	NA	NA
nucleoid (GO:0009295)	1.72177092794059	NA	1.77975851690345	NA	3.41396901290751	1.72404185213615	3.31623738762228	4.03363637545925	NA
clathrin coat (GO:0030118)	1.70224020101831	NA	NA	NA	NA	NA	NA	NA	1.6051032502508
chromosome (GO:0005694)	1.67507020649344	1.33489441860176	1.43101298143787	NA	1.33252779387183	2.44631204227733	3.75735136410247	NA	1.42911597874742
nuclear envelope (GO:0005635)	1.67348139922537	NA	NA	NA	NA	NA	NA	NA	NA
autophagic vacuole (GO:0005776)	1.67049392168533	NA	1.71933640743844	2.29738898432627	1.85217468207579	3.2364898252426	1.79768651695043	NA	NA
proteasome accessory complex (GO:0022624)	1.62981503722477	1.62676004068373	NA	NA	1.77442906904048	NA	1.73119020285852	NA	NA
integral component of endoplasmic reticulum membrane (GO:0030176)	1.6293537270372	NA	NA	1.4975322160131	NA	NA	NA	NA	NA
pore complex (GO:0046930)	1.59235337806915	NA	1.66368121224508	NA	1.37351249188383	2.63261662816392	NA	NA	NA
cytochrome complex (GO:0070069)	1.5625045551529	2.41669389018152	1.60111474249024	NA	NA	NA	NA	NA	2.2888320904575
catalytic step 2 spliceosome (GO:0071013)	1.53943408446171	NA	3.24926247568566	NA	NA	NA	2.24222341704489	1.64795395336961	NA
proteasome complex (GO:0000502)	1.53750639647359	4.73349595132012	NA	1.93451143850816	1.77544097461942	NA	2.89862266406183	2.18652397032108	3.03756439229206
kinetochore (GO:0000776)	1.53408213138024	NA	NA	NA	2.31901401566357	NA	NA	NA	NA
site of double-strand break (GO:0035861)	1.49971659010332	NA	NA	NA	NA	NA	NA	NA	NA
Cul4A-RING E3 ubiquitin ligase complex (GO:0031464)	1.47923098057851	1.47706657122463	1.50683089191611	NA	2.76360619778252	NA	1.5508358721654	NA	NA
respiratory chain complex III (GO:0045275)	1.47923098057851	2.60284931720114	1.50683089191611	NA	NA	NA	NA	NA	1.41095260081665
viral nucleocapsid (GO:0019013)	1.47923098057851	NA	NA	NA	NA	NA	NA	NA	NA
mitochondrial respiratory chain complex III (GO:0005750)	1.47923098057851	2.60284931720114	1.50683089191611	NA	NA	NA	NA	NA	1.41095260081665
Arp2/3 protein complex (GO:0005885)	1.47923098057851	NA	NA	NA	NA	NA	NA	NA	1.41095260081665
perinuclear region of cytoplasm (GO:0048471)	1.47216640850666	NA	NA	1.67089428493783	NA	NA	NA	2.51816236861382	1.78102581623413
endosomal part (GO:0044440)	1.44289702635365	NA	2.62732853245132	NA	1.49470151375551	1.76479762792381	NA	3.13098585024758	3.30101020148437
lysosomal lumen (GO:0043202)	1.42370154573774	1.4188937063516	1.4854249902349	NA	NA	NA	1.58537699201691	NA	NA
inclusion body (GO:0016234)	1.39755660764446	NA	2.02223873878781	NA	1.60034701994956	1.95620418965808	2.13287775936328	NA	1.78586192546603
acetyltransferase complex (GO:1902493)	1.39234214932086	1.83411552606579	3.60765331169648	2.1768446771493	NA	NA	NA	NA	NA
protein acetyltransferase complex (GO:0031248)	1.39234214932086	1.83411552606579	3.60765331169648	2.1768446771493	NA	NA	NA	NA	NA
chaperonin-containing T-complex (GO:0005832)	1.38072576636612	NA	NA	NA	NA	2.44385322738951	1.45143156845341	NA	2.33760101485155
U4 snRNP (GO:0005687)	1.38072576636612	NA	NA	NA	NA	NA	NA	1.42254914725176	NA
nuclear inclusion body (GO:0042405)	1.38072576636612	NA	1.40796906480507	NA	NA	NA	1.45143156845341	NA	NA
eukaryotic translation initiation factor 4F complex (GO:0016281)	1.38072576636612	NA	1.40796906480507	NA	NA	1.38179607975493	1.45143156845341	NA	NA
COPII vesicle coat (GO:0030127)	1.38072576636612	NA	2.48442155682196	NA	1.48149437778147	NA	NA	NA	NA
clathrin vesicle coat (GO:0030125)	1.38072576636612	1.37858987638953	NA	1.33413541884259	NA	NA	NA	NA	NA
oxidoreductase complex (GO:1990204)	1.34687949797956	NA	NA	NA	2.09085525913772	NA	NA	NA	NA
vacuolar lumen (GO:0005775)	1.3448792420073	1.34017379733756	1.40531948823356	NA	NA	NA	1.5033097125138	NA	NA
chromosome, telomeric region (GO:0000781)	1.33642628907409	NA	NA	NA	NA	NA	NA	NA	NA
anaphase-promoting complex (GO:0005680)	1.33390442717887	NA	NA	NA	NA	1.33535726855945	NA	NA	NA
lipid particle (GO:0005811)	1.30710942379227	NA	NA	NA	NA	1.83990442317275	NA	NA	NA
ionotropic glutamate receptor complex (GO:0008328)	NA	4.15354096718138	NA	1.91849490168951	NA	NA	NA	NA	NA
transmembrane transporter complex (GO:1902495)	NA	3.33387398908164	NA	NA	NA	NA	NA	NA	NA
transporter complex (GO:1990351)	NA	3.22921812943022	NA	NA	NA	NA	NA	NA	NA
synaptic vesicle (GO:0008021)	NA	2.87940446332614	1.46016230886575	NA	1.64802871697428	NA	NA	1.96722880590374	1.6416704491466
ion channel complex (GO:0034702)	NA	2.78257422097551	NA	NA	NA	NA	NA	NA	NA
vacuole (GO:0005773)	NA	2.48236904897217	2.6705519890935	NA	NA	NA	1.64050764691179	NA	NA
spectrin (GO:0008091)	NA	2.43888051404326	NA	1.33413541884259	NA	NA	NA	NA	1.31338775710029
synapse part (GO:0044456)	NA	2.43059844824314	NA	1.39389271609744	NA	NA	NA	NA	1.73480037487144
nuclear speck (GO:0016607)	NA	2.40103410283709	1.50821966169517	2.24346710156608	NA	1.44220833602004	3.90520881656329	NA	NA
lysosome (GO:0005764)	NA	2.37056936700335	2.1976018452668	NA	NA	NA	NA	NA	NA
lytic vacuole (GO:0000323)	NA	2.37056936700335	2.1976018452668	NA	NA	NA	NA	NA	NA
proteasome core complex (GO:0005839)	NA	2.24272958190765	NA	NA	NA	NA	NA	1.49907099270201	1.34796965633323
synapse (GO:0045202)	NA	2.01396197652421	NA	3.59117416550789	NA	NA	NA	NA	1.41572917447667
mitochondrial outer membrane (GO:0005741)	NA	1.89742620087816	NA	1.36320275303908	NA	NA	1.71691615821741	2.0541030645445	1.67243003324749
cytoplasmic dynein complex (GO:0005868)	NA	1.88963621877251	NA	NA	NA	NA	NA	NA	NA
Golgi stack (GO:0005795)	NA	1.88963621877251	NA	NA	NA	NA	NA	NA	NA
cell cortex part (GO:0044448)	NA	1.78568655171334	2.35179898175333	NA	2.63554518573424	1.38457974897608	NA	NA	NA
trans-Golgi network membrane (GO:0032588)	NA	1.71724092737494	NA	NA	1.32218965219628	NA	NA	NA	2.18928121100773
Golgi-associated vesicle (GO:0005798)	NA	1.66667373707284	NA	1.58747557630545	NA	1.67240875392056	NA	1.74556239097358	NA
neuron projection terminus (GO:0044306)	NA	1.63732640077518	NA	1.54507117547944	NA	NA	NA	NA	NA
synaptic membrane (GO:0097060)	NA	1.62240807916192	NA	1.43755932059932	NA	NA	NA	NA	NA
organelle outer membrane (GO:0031968)	NA	1.61023503818685	1.70805390321952	NA	NA	NA	2.29350022086503	3.13544453696014	1.40042864988117
histone acetyltransferase complex (GO:0000123)	NA	1.58679924189763	3.33820501038337	1.93917234766921	NA	NA	NA	NA	NA
receptor complex (GO:0043235)	NA	1.58041579180785	NA	NA	NA	NA	NA	NA	NA
integral component of organelle membrane (GO:0031301)	NA	1.57426038997743	NA	2.02331521127531	NA	NA	NA	NA	1.32050218284144
axon part (GO:0033267)	NA	1.5702787088468	NA	1.79561777382763	NA	NA	NA	NA	NA
extrinsic component of membrane (GO:0019898)	NA	1.5564438581931	NA	1.42335612759333	NA	NA	NA	NA	NA
excitatory synapse (GO:0060076)	NA	1.49672460284095	NA	NA	NA	NA	NA	NA	1.40570034639645
outer membrane (GO:0019867)	NA	1.49340607648611	1.58828113748425	1.35388260650326	NA	NA	2.60519027489044	2.95372903544827	NA
Swr1 complex (GO:0000812)	NA	1.47706657122463	1.50683089191611	1.43199929834698	NA	NA	NA	NA	NA
clathrin-sculpted gamma-aminobutyric acid transport vesicle membrane (GO:0061202)	NA	1.47706657122463	NA	NA	NA	NA	NA	NA	NA
trans-Golgi network (GO:0005802)	NA	1.45382518506061	NA	1.69709246224162	NA	NA	NA	NA	NA
chloride channel complex (GO:0034707)	NA	1.42518218686337	NA	NA	NA	NA	NA	NA	NA
COP9 signalosome (GO:0008180)	NA	1.39872481035006	2.8577657979159	3.43808764655795	3.06391959878942	2.0507493848334	2.20729878135582	1.47365466617304	NA
contractile ring (GO:0070938)	NA	1.37858987638953	1.40796906480507	NA	NA	NA	1.45143156845341	NA	NA
juxtaparanode region of axon (GO:0044224)	NA	1.37858987638953	NA	NA	NA	NA	NA	NA	NA
dense core granule (GO:0031045)	NA	1.37858987638953	NA	NA	NA	NA	NA	NA	1.31338775710029
glial cell projection (GO:0097386)	NA	1.37858987638953	NA	NA	NA	NA	NA	NA	1.31338775710029
filopodium tip (GO:0032433)	NA	1.37858987638953	NA	NA	NA	NA	1.45143156845341	NA	NA
tricarboxylic acid cycle enzyme complex (GO:0045239)	NA	1.37858987638953	NA	2.36986120112557	NA	1.38179607975493	2.55169378444649	2.50700186204169	NA
mitochondrial outer membrane translocase complex (GO:0005742)	NA	1.37858987638953	NA	NA	NA	NA	1.45143156845341	NA	NA
pre-autophagosomal structure membrane (GO:0034045)	NA	1.37858987638953	2.48442155682196	NA	1.48149437778147	1.38179607975493	NA	NA	NA
extrinsic component of plasma membrane (GO:0019897)	NA	1.36237304886977	1.98200339767848	1.7981760029448	NA	NA	1.5071054931279	NA	NA
exocyst (GO:0000145)	NA	NA	3.73642742184024	NA	1.84825295554586	NA	NA	NA	NA
late endosome (GO:0005770)	NA	NA	3.34425077419086	NA	NA	1.34406648758688	2.98787133171384	2.34876891325044	NA
ribonucleoprotein granule (GO:0035770)	NA	NA	3.1989406752221	1.91451420991471	1.5337283159794	3.07416976867232	2.85675587889234	3.84266031227772	2.27814478158637
cytoplasmic ribonucleoprotein granule (GO:0036464)	NA	NA	3.1989406752221	1.91451420991471	1.5337283159794	3.07416976867232	2.85675587889234	3.84266031227772	2.27814478158637
transcription factor TFTC complex (GO:0033276)	NA	NA	2.91012583150615	NA	NA	NA	NA	NA	NA
CCR4-NOT complex (GO:0030014)	NA	NA	2.78783992738863	NA	NA	NA	NA	NA	NA
dendrite (GO:0030425)	NA	NA	2.65567210946724	NA	NA	2.88050779580306	1.81861258685866	1.39502623883797	NA
nuclear membrane (GO:0031965)	NA	NA	2.55616845728127	NA	NA	2.43480609235702	1.89045649051392	1.4190467638192	NA
SAGA-type complex (GO:0070461)	NA	NA	2.46954207045077	NA	NA	NA	NA	NA	NA
endosome membrane (GO:0010008)	NA	NA	2.36713349815846	NA	NA	1.5228961253903	NA	3.3234759945034	2.30062674896511
cytoplasmic microtubule (GO:0005881)	NA	NA	2.3427999571643	NA	2.56241550139407	NA	NA	NA	2.06647105471149
oligosaccharyltransferase complex (GO:0008250)	NA	NA	2.3411767063692	NA	NA	NA	NA	NA	NA
clathrin adaptor complex (GO:0030131)	NA	NA	2.33955218840239	NA	2.51001895170325	2.27922416456548	1.69857974471228	1.64728835448843	3.71583227665864
nuclear periphery (GO:0034399)	NA	NA	2.10118291082303	NA	NA	NA	NA	NA	NA
small nuclear ribonucleoprotein complex (GO:0030532)	NA	NA	1.91132883761111	NA	NA	NA	NA	NA	NA
AP-type membrane coat adaptor complex (GO:0030119)	NA	NA	1.91132883761111	NA	2.07293390287999	1.85436733813134	1.37278662559604	1.32477201366075	4.70988161593686
extrinsic component of cytoplasmic side of plasma membrane (GO:0031234)	NA	NA	1.88378957385494	1.74841872673145	NA	NA	1.96405237507445	NA	NA
mitochondrial nucleoid (GO:0042645)	NA	NA	1.86600080235394	NA	3.5498958948278	1.80945534269487	2.66795777974059	3.35671175128459	NA
eukaryotic 48S preinitiation complex (GO:0033290)	NA	NA	1.82029686861515	1.712531928975	NA	NA	2.87526418006471	NA	2.59755162345636
chromatin (GO:0000785)	NA	NA	1.77337916864338	1.96990042430744	1.53992544981426	NA	1.41376407540607	2.48633487736991	NA
RNA polymerase II transcription factor complex (GO:0090575)	NA	NA	1.76138532758507	NA	NA	NA	1.33168712346814	1.79675390211517	NA
translation preinitiation complex (GO:0070993)	NA	NA	1.74164219891079	1.6349922604923	NA	NA	2.76206179222207	NA	2.48659029300228
eukaryotic 43S preinitiation complex (GO:0016282)	NA	NA	1.74164219891079	1.6349922604923	NA	NA	2.76206179222207	NA	2.48659029300228
phosphatidylinositol 3-kinase complex (GO:0005942)	NA	NA	1.74164219891079	NA	NA	NA	NA	NA	1.6051032502508
midbody (GO:0030496)	NA	NA	1.73329141016294	NA	2.47065856654399	NA	1.41064019708817	NA	NA
late endosome membrane (GO:0031902)	NA	NA	1.71933640743844	NA	NA	NA	NA	NA	NA
eukaryotic translation initiation factor 3 complex (GO:0005852)	NA	NA	1.66882023837105	1.56328016605584	NA	NA	2.65727825888498	1.68972388277196	2.38404119154154
nuclear chromatin (GO:0000790)	NA	NA	1.58481155544424	1.32366233844251	NA	NA	NA	2.39280145918185	NA
cytoplasmic stress granule (GO:0010494)	NA	NA	1.57562822554984	NA	NA	1.52989384875936	2.37845939346975	NA	NA
transcription factor complex (GO:0005667)	NA	NA	1.48530266205556	NA	NA	NA	NA	NA	NA
cytoplasmic mRNA processing body (GO:0000932)	NA	NA	1.48402169665898	NA	NA	NA	NA	NA	NA
microtubule organizing center (GO:0005815)	NA	NA	1.45528113634056	NA	NA	1.32182397491318	2.81082459456346	2.59083030754852	NA
nuclear heterochromatin (GO:0005720)	NA	NA	1.44871700934508	NA	NA	NA	NA	NA	NA
cis-Golgi network (GO:0005801)	NA	NA	1.44871700934508	NA	1.57529676671344	NA	NA	1.47365466617304	NA
centrosome (GO:0005813)	NA	NA	1.44434718476069	NA	NA	1.32166347987196	2.22204439705839	1.77133148472096	NA
nuclear euchromatin (GO:0005719)	NA	NA	1.4232400816954	NA	NA	NA	NA	NA	NA
synaptic vesicle membrane (GO:0030672)	NA	NA	1.37095267724893	NA	NA	NA	1.43034161243837	NA	1.96586650451646
transcription factor TFIID complex (GO:0005669)	NA	NA	1.37095267724893	NA	NA	NA	NA	1.39083736729446	NA
actin cytoskeleton (GO:0015629)	NA	NA	1.33942718498926	NA	NA	NA	NA	NA	NA
prefoldin complex (GO:0016272)	NA	NA	1.32130885688759	NA	2.45388480543646	NA	NA	NA	NA
ER membrane protein complex (GO:0072546)	NA	NA	1.32130885688759	2.22776125167766	NA	NA	1.36423242470485	1.33570464805159	NA
spindle (GO:0005819)	NA	NA	1.30503365294013	NA	NA	NA	NA	NA	1.46363067676265
mitochondrial membrane part (GO:0044455)	NA	NA	NA	NA	1.31796933261094	NA	NA	NA	NA
methyltransferase complex (GO:0034708)	NA	NA	NA	NA	NA	NA	NA	NA	NA
F-actin capping protein complex (GO:0008290)	NA	NA	NA	NA	NA	NA	1.45143156845341	NA	NA
histone methyltransferase complex (GO:0035097)	NA	NA	NA	NA	NA	NA	NA	NA	NA
intermediate filament cytoskeleton (GO:0045111)	NA	NA	NA	NA	NA	NA	NA	NA	NA
NADH dehydrogenase complex (GO:0030964)	NA	NA	NA	NA	1.73959330669857	NA	NA	NA	NA
mitochondrial respiratory chain complex I (GO:0005747)	NA	NA	NA	NA	1.73959330669857	NA	NA	NA	NA
respiratory chain complex I (GO:0045271)	NA	NA	NA	NA	1.73959330669857	NA	NA	NA	NA
Sin3-type complex (GO:0070822)	NA	NA	NA	NA	NA	NA	NA	NA	NA
Sin3 complex (GO:0016580)	NA	NA	NA	NA	NA	NA	NA	NA	NA
histone deacetylase complex (GO:0000118)	NA	NA	NA	NA	NA	NA	NA	NA	NA
U1 snRNP (GO:0005685)	NA	NA	NA	1.79677699379506	NA	NA	NA	NA	NA
CHD-type complex (GO:0090545)	NA	NA	NA	1.56328016605584	NA	NA	NA	NA	1.53372339993014
NuRD complex (GO:0016581)	NA	NA	NA	1.56328016605584	NA	NA	NA	NA	1.53372339993014
Set1C/COMPASS complex (GO:0048188)	NA	NA	NA	NA	NA	NA	NA	NA	NA
retromer complex (GO:0030904)	NA	NA	NA	NA	NA	NA	NA	1.33570464805159	NA
mRNA cleavage and polyadenylation specificity factor complex (GO:0005847)	NA	NA	NA	NA	NA	NA	1.36423242470485	NA	NA
perinuclear endoplasmic reticulum (GO:0097038)	NA	NA	NA	NA	NA	NA	NA	NA	2.19584457346421
nuclear transcriptional repressor complex (GO:0090568)	NA	NA	NA	1.43459764196806	NA	NA	NA	NA	1.40570034639645
transport vesicle (GO:0030133)	NA	NA	NA	1.45998473788989	1.80712303429653	NA	NA	1.66599462001686	1.41271073214365
axon (GO:0030424)	NA	NA	NA	1.59264013070523	NA	NA	NA	NA	NA
mRNA cleavage factor complex (GO:0005849)	NA	NA	NA	NA	NA	NA	NA	NA	NA
MLL1/2 complex (GO:0044665)	NA	NA	NA	NA	NA	NA	NA	NA	NA
MLL1 complex (GO:0071339)	NA	NA	NA	NA	NA	NA	NA	NA	NA
euchromatin (GO:0000791)	NA	NA	NA	NA	NA	NA	NA	NA	NA
transcriptional repressor complex (GO:0017053)	NA	NA	NA	NA	NA	NA	NA	NA	NA
spindle microtubule (GO:0005876)	NA	NA	NA	NA	NA	NA	NA	NA	2.0898379381936
SCAR complex (GO:0031209)	NA	NA	NA	NA	NA	NA	NA	NA	1.41095260081665
preribosome (GO:0030684)	NA	NA	NA	NA	NA	NA	NA	NA	NA
ATPase dependent transmembrane transport complex (GO:0098533)	NA	NA	NA	NA	NA	NA	NA	NA	NA
cell-cell adherens junction (GO:0005913)	NA	NA	NA	NA	NA	NA	NA	NA	NA
leading edge membrane (GO:0031256)	NA	NA	NA	NA	NA	NA	NA	NA	1.41672658044391
cell leading edge (GO:0031252)	NA	NA	NA	NA	NA	NA	NA	NA	NA
sarcolemma (GO:0042383)	NA	NA	NA	NA	NA	NA	NA	NA	NA
occluding junction (GO:0070160)	NA	NA	NA	NA	NA	NA	NA	NA	NA
tight junction (GO:0005923)	NA	NA	NA	NA	NA	NA	NA	NA	NA
spindle midzone (GO:0051233)	NA	NA	NA	NA	NA	1.33535726855945	NA	NA	NA
dendritic shaft (GO:0043198)	NA	NA	NA	NA	1.57529676671344	NA	NA	NA	NA
microtubule (GO:0005874)	NA	NA	NA	NA	NA	3.01142298678815	NA	NA	2.79857314148215
microtubule associated complex (GO:0005875)	NA	NA	NA	NA	NA	1.86220373927962	NA	NA	NA
SCF ubiquitin ligase complex (GO:0019005)	NA	NA	NA	1.58747557630545	NA	NA	NA	NA	NA
intercalated disc (GO:0014704)	NA	NA	NA	2.52533355199645	NA	NA	NA	NA	NA
autophagic vacuole membrane (GO:0000421)	NA	NA	NA	2.22776125167766	NA	NA	NA	1.33570464805159	NA
exon-exon junction complex (GO:0035145)	NA	NA	NA	2.15700208168564	NA	NA	1.53935494690975	NA	NA
cell-cell contact zone (GO:0044291)	NA	NA	NA	2.14376783349744	NA	NA	NA	NA	NA
paranode region of axon (GO:0033270)	NA	NA	NA	2.10223355012204	NA	NA	NA	NA	NA
ER to Golgi transport vesicle (GO:0030134)	NA	NA	NA	2.10223355012204	NA	NA	NA	NA	NA
rough endoplasmic reticulum (GO:0005791)	NA	NA	NA	1.94464246678753	NA	NA	NA	1.47365466617304	1.89873534644948
node of Ranvier (GO:0033268)	NA	NA	NA	1.6349922604923	NA	NA	NA	NA	NA
coated vesicle (GO:0030135)	NA	NA	NA	1.55351805642894	3.12993046276646	4.02418503457669	NA	1.78763959243785	1.49994489569014
lateral plasma membrane (GO:0016328)	NA	NA	NA	1.47150424590095	NA	NA	NA	NA	NA
neuromuscular junction (GO:0031594)	NA	NA	NA	1.43640894500074	NA	NA	NA	NA	NA
postsynaptic density (GO:0014069)	NA	NA	NA	1.40545762121707	NA	NA	NA	NA	NA
cell cortex (GO:0005938)	NA	NA	NA	1.34787513008859	2.24165170809578	1.93096002677009	NA	NA	NA
postsynaptic membrane (GO:0045211)	NA	NA	NA	1.34647652685859	NA	NA	NA	NA	NA
mitochondrial ribosome (GO:0005761)	NA	NA	NA	NA	3.02994217794414	NA	NA	2.03490202944925	NA
organellar ribosome (GO:0000313)	NA	NA	NA	NA	3.02994217794414	NA	NA	2.03490202944925	NA
clathrin-coated vesicle (GO:0030136)	NA	NA	NA	NA	2.60610380511642	3.64031885099893	NA	1.8314646776618	NA
neurofilament (GO:0005883)	NA	NA	NA	NA	2.59815987654657	NA	NA	NA	NA
zymogen granule membrane (GO:0042589)	NA	NA	NA	NA	2.45388480543646	NA	NA	1.33570464805159	NA
cytoplasmic ubiquitin ligase complex (GO:0000153)	NA	NA	NA	NA	2.32619080279164	NA	NA	NA	NA
heterotrimeric G-protein complex (GO:0005834)	NA	NA	NA	NA	2.27540148177954	NA	NA	NA	NA
cohesin complex (GO:0008278)	NA	NA	NA	NA	2.21184243742755	NA	2.16659816716703	NA	NA
cytoplasmic side of plasma membrane (GO:0009898)	NA	NA	NA	NA	1.93808293407967	NA	NA	NA	NA
extrinsic component of organelle membrane (GO:0031312)	NA	NA	NA	NA	1.84825295554586	NA	NA	NA	NA
centriolar satellite (GO:0034451)	NA	NA	NA	NA	1.84825295554586	NA	NA	1.76275235736862	NA
cytoplasmic side of membrane (GO:0098562)	NA	NA	NA	NA	1.81542660810148	NA	NA	NA	NA
microtubule cytoskeleton (GO:0015630)	NA	NA	NA	NA	1.76843022662027	1.46330996457897	NA	NA	NA
coated vesicle membrane (GO:0030662)	NA	NA	NA	NA	1.68452905979445	NA	NA	1.54688837335129	NA
ruffle membrane (GO:0032587)	NA	NA	NA	NA	1.66802028601027	NA	NA	NA	NA
N-terminal protein acetyltransferase complex (GO:0031414)	NA	NA	NA	NA	1.58125584959909	NA	NA	NA	NA
nuclear replication fork (GO:0043596)	NA	NA	NA	NA	1.58125584959909	NA	NA	NA	2.50051840955959
Golgi cisterna (GO:0031985)	NA	NA	NA	NA	1.52488324280985	NA	NA	NA	NA
Cul3-RING ubiquitin ligase complex (GO:0031463)	NA	NA	NA	NA	1.37366847487789	NA	NA	NA	NA
organelle subcompartment (GO:0031984)	NA	NA	NA	NA	1.37366847487789	NA	NA	NA	NA
IkappaB kinase complex (GO:0008385)	NA	NA	NA	NA	1.31611880789794	NA	NA	NA	NA
zona pellucida receptor complex (GO:0002199)	NA	NA	NA	NA	NA	2.17472406521039	NA	NA	2.07065881477258
kinesin complex (GO:0005871)	NA	NA	NA	NA	NA	1.87764354101216	NA	NA	NA
DNA replication factor A complex (GO:0005662)	NA	NA	NA	NA	NA	1.8670400036273	NA	NA	NA
transcription elongation factor complex (GO:0008023)	NA	NA	NA	NA	NA	1.68339228459949	NA	NA	2.13876769271094
nuclear matrix (GO:0016363)	NA	NA	NA	NA	NA	1.51052302747206	NA	NA	NA
condensed chromosome (GO:0000793)	NA	NA	NA	NA	NA	1.49820478191284	NA	NA	1.90850273848135
SNARE complex (GO:0031201)	NA	NA	NA	NA	NA	1.40416346345778	NA	2.14215811430018	NA
aggresome (GO:0016235)	NA	NA	NA	NA	NA	1.38727242871415	NA	NA	NA
early endosome membrane (GO:0031901)	NA	NA	NA	NA	NA	NA	1.37278662559604	1.32477201366075	NA
integral component of peroxisomal membrane (GO:0005779)	NA	NA	NA	NA	NA	NA	NA	NA	NA
mitochondrial envelope (GO:0005740)	NA	NA	NA	NA	NA	NA	NA	NA	NA
integral component of mitochondrial outer membrane (GO:0031307)	NA	NA	NA	NA	NA	NA	NA	NA	NA
actin filament (GO:0005884)	NA	NA	NA	NA	NA	NA	NA	NA	NA
proton-transporting two-sector ATPase complex (GO:0016469)	NA	NA	NA	NA	NA	NA	NA	NA	1.89873534644948
microtubule organizing center part (GO:0044450)	NA	NA	NA	NA	NA	NA	NA	NA	NA
proton-transporting V-type ATPase, V1 domain (GO:0033180)	NA	NA	NA	NA	NA	NA	NA	NA	1.31338775710029
cell pole (GO:0060187)	NA	NA	NA	NA	NA	NA	2.55169378444649	NA	NA
BLOC-1 complex (GO:0031083)	NA	NA	NA	NA	NA	NA	1.88387737967309	1.84161443224706	NA
sperm principal piece (GO:0097228)	NA	NA	NA	NA	NA	NA	1.88387737967309	NA	NA
BLOC complex (GO:0031082)	NA	NA	NA	NA	NA	NA	1.53935494690975	1.49907099270201	NA
npBAF complex (GO:0071564)	NA	NA	NA	NA	NA	NA	NA	3.38495174424494	NA
SWI/SNF complex (GO:0016514)	NA	NA	NA	NA	NA	NA	NA	2.81716873978145	NA
ciliary base (GO:0097546)	NA	NA	NA	NA	NA	NA	NA	2.50700186204169	NA
BAF-type complex (GO:0090544)	NA	NA	NA	NA	NA	NA	NA	2.50304573583906	NA
nBAF complex (GO:0071565)	NA	NA	NA	NA	NA	NA	NA	2.12312796449996	NA
nuclear outer membrane (GO:0005640)	NA	NA	NA	NA	NA	NA	NA	2.02056478913669	NA
polysome (GO:0005844)	NA	NA	NA	NA	NA	NA	NA	1.85302800039447	1.65471928027599
mitochondrial large ribosomal subunit (GO:0005762)	NA	NA	NA	NA	NA	NA	NA	1.84161443224706	NA
organellar large ribosomal subunit (GO:0000315)	NA	NA	NA	NA	NA	NA	NA	1.84161443224706	NA
pericentriolar material (GO:0000242)	NA	NA	NA	NA	NA	NA	NA	1.76275235736862	NA
DNA-directed RNA polymerase II, core complex (GO:0005665)	NA	NA	NA	NA	NA	NA	NA	1.68972388277196	NA
nuclear transcription factor complex (GO:0044798)	NA	NA	NA	NA	NA	NA	NA	1.62158610757929	NA
clathrin-coated vesicle membrane (GO:0030665)	NA	NA	NA	NA	NA	NA	NA	1.5813153334469	NA
intercellular bridge (GO:0045171)	NA	NA	NA	NA	NA	NA	NA	1.47365466617304	NA
cAMP-dependent protein kinase complex (GO:0005952)	NA	NA	NA	NA	NA	NA	NA	1.42254914725176	NA
zonula adherens (GO:0005915)	NA	NA	NA	NA	NA	NA	NA	1.42254914725176	NA
AMP-activated protein kinase complex (GO:0031588)	NA	NA	NA	NA	NA	NA	NA	1.42254914725176	NA
intrinsic component of endoplasmic reticulum membrane (GO:0031227)	NA	NA	NA	NA	NA	NA	NA	1.42254914725176	NA
beta-catenin destruction complex (GO:0030877)	NA	NA	NA	NA	NA	NA	NA	1.33570464805159	NA
sperm midpiece (GO:0097225)	NA	NA	NA	NA	NA	NA	NA	1.33570464805159	NA
serine/threonine protein kinase complex (GO:1902554)	NA	NA	NA	NA	NA	NA	NA	1.3309979883774	NA
endocytic vesicle membrane (GO:0030666)	NA	NA	NA	NA	NA	NA	NA	1.31930905113737	1.43997192731843
vacuolar proton-transporting V-type ATPase complex (GO:0016471)	NA	NA	NA	NA	NA	NA	NA	NA	2.19584457346421
proton-transporting V-type ATPase, V0 domain (GO:0033179)	NA	NA	NA	NA	NA	NA	NA	NA	2.19584457346421
proton-transporting V-type ATPase complex (GO:0033176)	NA	NA	NA	NA	NA	NA	NA	NA	2.19584457346421
recycling endosome (GO:0055037)	NA	NA	NA	NA	NA	NA	NA	NA	1.98770832131838
proton-transporting two-sector ATPase complex, proton-transporting domain (GO:0033177)	NA	NA	NA	NA	NA	NA	NA	NA	1.89671977621405
smooth endoplasmic reticulum (GO:0005790)	NA	NA	NA	NA	NA	NA	NA	NA	1.7662185503109
replication fork (GO:0005657)	NA	NA	NA	NA	NA	NA	NA	NA	1.71061679996993
cell periphery (GO:0071944)	NA	NA	NA	NA	NA	NA	NA	NA	1.65471928027599
protein serine/threonine phosphatase complex (GO:0008287)	NA	NA	NA	NA	NA	NA	NA	NA	1.54064438968957
phosphatase complex (GO:1903293)	NA	NA	NA	NA	NA	NA	NA	NA	1.54064438968957
presynaptic membrane (GO:0042734)	NA	NA	NA	NA	NA	NA	NA	NA	1.50241977064814
proteasome core complex, alpha-subunit complex (GO:0019773)	NA	NA	NA	NA	NA	NA	NA	NA	1.41095260081665
ubiquitin conjugating enzyme complex (GO:0031371)	NA	NA	NA	NA	NA	NA	NA	NA	1.41095260081665
TORC2 complex (GO:0031932)	NA	NA	NA	NA	NA	NA	NA	NA	1.41095260081665
platelet alpha granule lumen (GO:0031093)	NA	NA	NA	NA	NA	NA	NA	NA	1.36113836635307
respiratory chain complex IV (GO:0045277)	NA	NA	NA	NA	NA	NA	NA	NA	1.31338775710029

## Sheet: GO MF enrichment
"GO: Molecular Function (MF)" enrichment results (negative log10 (p-value))
Term	Amygdala	Anterior cingulate corte	Caudate	Frontal cortex	Hippocampus	Hypothalamus	Putamen	Substantia nigra	Cerebellum
structural constituent of ribosome (GO:0003735)	42.3492764840123	36.3601678115088	38.3741723505054	38.5297816344418	44.2581712333092	43.6063156348105	38.4361017469201	56.6920369832373	31.2234522949449
rRNA binding (GO:0019843)	4.67685643127024	6.69175922452311	5.78098396751515	6.4663853895099	5.07429682232777	2.16045784620607	4.00163639794951	4.84164697469696	1.36900984041008
small conjugating protein-specific protease activity (GO:0019783)	4.66088968320292	1.64177179577204	NA	3.11575270811031	1.42022365653666	2.71147253027621	NA	NA	NA
mRNA binding (GO:0003729)	4.16212865836782	3.02436124772783	4.95206182394427	3.33677742861044	3.51942470116765	4.78387170664014	3.95833115907513	2.70157417145663	2.24891982647846
coenzyme binding (GO:0050662)	4.1177692043363	2.73996003654619	NA	3.78602048693539	4.8606421026076	3.64405964952535	3.62006934479962	NA	2.38771237929033
ubiquitin-specific protease activity (GO:0004843)	3.60831160717606	1.34017379733756	1.40531948823356	2.78552229216703	NA	2.96677787260612	NA	NA	NA
oxidoreductase activity, acting on the CH-OH group of donors, NAD or NADP as acceptor (GO:0016616)	3.46699056630381	1.97120465404765	NA	3.2257743042493	4.00250052727712	NA	2.23651156847689	NA	NA
cysteine-type peptidase activity (GO:0008234)	3.16049266195182	NA	NA	2.4755596925436	NA	NA	NA	NA	NA
ubiquitin-protein transferase activity (GO:0004842)	3.115989455824	3.89061008450391	4.13566265747614	4.34435295476296	4.30654878109159	2.41071283635846	5.45503771039065	2.3149305545539	2.31908971592161
cofactor binding (GO:0048037)	3.00723589377426	2.62686322258649	NA	3.0565720808261	3.72233385949569	3.40310559057877	3.09761610074316	NA	1.92126747799267
oxidoreductase activity, acting on CH-OH group of donors (GO:0016614)	2.9274076690348	1.61023503818685	1.33453946245537	3.18184128854384	3.43500195959676	NA	1.85627287406098	NA	1.40042864988117
GTPase binding (GO:0051020)	2.80840588900841	2.05956377033622	NA	1.53983741703562	3.43609269599491	1.74437727879567	NA	1.30490700196873	2.78177752656801
ligase activity (GO:0016874)	2.80492596005472	3.75536064958391	2.15023974114889	3.3282057299589	3.3216118669146	2.24002694359615	2.75304260146633	2.83664955841463	2.54932184536601
ubiquitinyl hydrolase activity (GO:0036459)	2.74798838379478	1.37597726029429	NA	2.54964347200391	NA	2.25295792157282	NA	NA	NA
ubiquitin thiolesterase activity (GO:0004221)	2.71625294008818	1.99183377109345	2.05716283861383	3.35902343257037	NA	2.71921471071703	NA	NA	NA
NADP binding (GO:0050661)	2.6821066210107	1.45796143424208	2.76661109651822	1.36934567900827	1.66802028601027	1.46440478342759	NA	NA	NA
Ras GTPase binding (GO:0017016)	2.63559439678023	NA	NA	NA	3.67458801566621	NA	NA	1.38930205338358	2.2780312027377
NAD binding (GO:0051287)	2.63046973543696	1.98900153127974	NA	3.16252651331072	5.38606105965516	NA	2.84948444391802	NA	NA
phosphatidylinositol bisphosphate phosphatase activity (GO:0034593)	2.62092715431127	NA	NA	NA	NA	NA	NA	1.76275235736862	NA
double-stranded DNA binding (GO:0003690)	2.61816804333778	2.12839073811716	1.78293321611415	2.42328925687085	2.51618992131325	3.70458264016073	1.92341553703178	3.92348859711223	NA
3-hydroxyacyl-CoA dehydrogenase activity (GO:0003857)	2.60619493316855	1.47706657122463	NA	2.53312365433252	5.72124743182577	1.48031555410592	2.71672980692969	2.67162749054074	NA
arginine N-methyltransferase activity (GO:0016273)	2.44219328314243	1.37858987638953	NA	1.33413541884259	NA	1.38179607975493	NA	2.50700186204169	NA
protein-arginine N-methyltransferase activity (GO:0016274)	2.44219328314243	1.37858987638953	NA	1.33413541884259	NA	1.38179607975493	NA	2.50700186204169	NA
fatty-acyl-CoA binding (GO:0000062)	2.42088689898517	2.41669389018152	NA	2.32948873073339	3.65492659357486	NA	2.55984141303303	NA	1.46745316799105
AU-rich element binding (GO:0017091)	2.42088689898517	NA	NA	1.49667935768154	NA	NA	NA	NA	NA
clathrin binding (GO:0030276)	2.40586376818382	1.66667373707284	NA	NA	NA	NA	NA	NA	3.91178949946224
transcription factor binding (GO:0008134)	2.34330585582926	1.37881258923211	2.0148571436341	2.51887749961641	NA	NA	3.21507940908411	3.27990211764712	4.50041569416473
transcription corepressor activity (GO:0003714)	2.31593293126055	NA	NA	NA	1.70711868605757	NA	NA	NA	NA
small GTPase binding (GO:0031267)	2.29604925401975	NA	NA	NA	3.27082772044512	1.618161467434	NA	NA	2.67351083109026
small conjugating protein binding (GO:0032182)	2.27435219691807	2.80277594511674	2.92240227487496	2.11252237523252	2.63456004635256	1.78812233920784	2.52572082285585	4.91941561589072	1.5884747643182
electron carrier activity (GO:0009055)	2.19177923599028	NA	NA	NA	NA	NA	NA	NA	NA
protein kinase binding (GO:0019901)	2.15540674319552	2.41182233146907	1.36049103279617	3.22566189408848	2.89963327393392	2.72417537254862	1.3605174191352	4.08312320896322	3.03564250160294
ubiquitin binding (GO:0043130)	2.11708721478414	2.65981485482061	2.20348144278434	1.49895712647117	1.88927322215463	NA	1.80763954434916	3.44643591612796	NA
carbon-oxygen lyase activity (GO:0016835)	2.10383246098304	NA	2.79449360506321	NA	3.04950292332813	2.10690477944828	3.63705246672051	1.66599462001686	2.47301586167604
omega peptidase activity (GO:0008242)	2.09340107697843	1.3310058392372	NA	NA	NA	NA	NA	NA	NA
phosphatidylinositol phosphate phosphatase activity (GO:0052866)	2.09340107697843	NA	1.37095267724893	NA	NA	NA	NA	1.39083736729446	NA
signal sequence binding (GO:0005048)	2.09340107697843	NA	1.37095267724893	NA	NA	NA	NA	1.39083736729446	NA
phosphatase activity (GO:0016791)	1.97207694796666	NA	NA	NA	NA	NA	NA	NA	NA
steroid dehydrogenase activity, acting on the CH-OH group of donors, NAD or NADP as acceptor (GO:0033764)	1.89359043150802	NA	NA	NA	NA	NA	NA	NA	NA
NF-kappaB binding (GO:0051059)	1.89359043150802	NA	NA	1.807560918805	2.08118614118942	1.89557228468937	2.02501412581538	2.80262327661674	4.36196859314251
nucleosome binding (GO:0031491)	1.85204460647854	NA	NA	2.407012616711	1.42315408500078	NA	1.37278662559604	4.27615111898984	NA
Ran GTPase binding (GO:0008536)	1.83369149242792	NA	1.88378957385494	NA	2.86372034104097	1.83565650581822	1.96405237507445	NA	2.46248904906341
kinase binding (GO:0019900)	1.82139502345666	2.56767836245979	1.33027719875857	3.02705469319118	2.25259109561227	2.06906787326208	1.35113223600727	3.89807642916487	4.05258406179017
core promoter sequence-specific DNA binding (GO:0001046)	1.7951186531038	NA	1.37976273692523	NA	NA	NA	NA	2.46669185481097	NA
p53 binding (GO:0002039)	1.76470806677656	2.34128145178072	NA	NA	1.44623282128506	NA	1.38714749154391	NA	NA
protein N-terminus binding (GO:0047485)	1.75788113614884	3.34041530911288	NA	NA	1.5758492998908	2.24591369283942	NA	NA	2.01055513441383
Ras guanyl-nucleotide exchange factor activity (GO:0005088)	1.74386130100271	NA	NA	NA	NA	NA	NA	NA	NA
structure-specific DNA binding (GO:0043566)	1.74006861609232	NA	NA	1.82588024826577	NA	2.06397291106572	1.44085281673484	4.81472099358181	NA
ATP binding (GO:0005524)	1.73248336291435	NA	1.47296248551829	2.52923894391254	NA	1.74437525671381	NA	NA	3.66196736170865
steroid dehydrogenase activity (GO:0016229)	1.72235632689169	NA	NA	NA	NA	NA	NA	NA	NA
telomeric DNA binding (GO:0042162)	1.70224020101831	NA	NA	NA	NA	NA	NA	NA	NA
RNA polymerase II core promoter sequence-specific DNA binding (GO:0000979)	1.68113853532387	NA	1.73869621279781	NA	NA	NA	NA	1.76966063315572	NA
core promoter binding (GO:0001047)	1.65071765900507	NA	1.33514749725632	NA	NA	NA	NA	1.37377869398326	NA
cysteine-type endopeptidase activity (GO:0004197)	1.64739666513291	NA	NA	NA	1.42022365653666	NA	NA	NA	NA
disulfide oxidoreductase activity (GO:0015036)	1.62092264412216	NA	NA	1.53865042009347	1.80113625798685	NA	NA	NA	NA
transcription coactivator activity (GO:0003713)	1.61472377877508	2.86322860859738	3.06872926093237	1.65900016542898	NA	NA	2.99543085590804	3.17256731034168	NA
ephrin receptor binding (GO:0046875)	1.57348226859028	NA	NA	NA	NA	NA	NA	NA	NA
acetyltransferase activity (GO:0016407)	1.53408213138024	NA	NA	1.82179730423431	NA	NA	1.73596682862392	NA	NA
guanyl-nucleotide exchange factor activity (GO:0005085)	1.50333252175917	NA	NA	NA	NA	NA	NA	1.34686243523491	NA
oxidoreductase activity, acting on the CH-NH group of donors, NAD or NADP as acceptor (GO:0016646)	1.49971659010332	NA	NA	NA	2.5276061240603	NA	NA	NA	NA
mitogen-activated protein kinase binding (GO:0051019)	1.49971659010332	1.49672460284095	1.53793356093464	1.43459764196806	1.64155108553561	2.33308711228969	NA	2.41250738359775	NA
thiolester hydrolase activity (GO:0016790)	1.47929216843602	1.47441562194674	1.54187646871351	2.41352936536209	NA	1.4817375156988	NA	NA	1.32775417585854
nucleotide-sugar transmembrane transporter activity (GO:0005338)	1.47923098057851	1.47706657122463	1.50683089191611	NA	1.58125584959909	1.48031555410592	NA	NA	NA
histone-arginine N-methyltransferase activity (GO:0008469)	1.47923098057851	1.47706657122463	NA	NA	NA	1.48031555410592	NA	1.52159650114907	NA
ubiquinol-cytochrome-c reductase activity (GO:0008121)	1.47923098057851	1.47706657122463	1.50683089191611	NA	NA	NA	NA	NA	NA
oxidoreductase activity, acting on diphenols and related substances as donors, cytochrome as acceptor (GO:0016681)	1.47923098057851	1.47706657122463	1.50683089191611	NA	NA	NA	NA	NA	NA
protein anchor (GO:0043495)	1.47923098057851	1.47706657122463	NA	NA	NA	1.48031555410592	1.5508358721654	NA	NA
unfolded protein binding (GO:0051082)	1.46665319402663	1.88752100137561	1.98453797745862	1.34040938030365	1.32110090350344	2.37252742377681	2.13061996733346	1.5831085582832	2.11496360286971
oxidoreductase activity, acting on a sulfur group of donors (GO:0016667)	1.462253065784	NA	NA	NA	NA	NA	NA	NA	NA
isomerase activity (GO:0016853)	1.45555083581601	NA	NA	NA	1.43905560613742	NA	2.08884135833919	1.59822260147523	NA
Rab GTPase binding (GO:0017137)	1.43952822651081	NA	NA	1.32438935911382	2.7755242403359	NA	NA	NA	NA
protein C-terminus binding (GO:0008022)	1.40568071878657	NA	1.85482482314142	NA	2.58154351980668	NA	NA	NA	NA
beta-tubulin binding (GO:0048487)	1.40234742908736	NA	NA	NA	NA	2.78477700406586	1.52329666351098	NA	NA
RNA polymerase II activity (GO:0001055)	1.38072576636612	NA	NA	NA	NA	NA	NA	1.42254914725176	NA
estradiol 17-beta-dehydrogenase activity (GO:0004303)	1.38072576636612	2.43888051404326	NA	2.36986120112557	NA	NA	NA	NA	NA
calcium-transporting ATPase activity (GO:0005388)	1.38072576636612	NA	NA	NA	NA	NA	NA	NA	NA
nuclear localization sequence binding (GO:0008139)	1.38072576636612	1.37858987638953	1.40796906480507	NA	NA	1.38179607975493	NA	NA	NA
oxidoreductase activity, acting on diphenols and related substances as donors (GO:0016679)	1.38072576636612	1.37858987638953	1.40796906480507	NA	NA	NA	NA	NA	NA
RNA polymerase II activating transcription factor binding (GO:0001102)	1.36365528190406	NA	NA	NA	NA	NA	NA	NA	NA
antioxidant activity (GO:0016209)	1.3448792420073	NA	1.90142931730595	NA	NA	NA	NA	NA	NA
activating transcription factor binding (GO:0033613)	1.33642628907409	NA	NA	2.34343581465171	NA	NA	NA	NA	NA
phosphoric ester hydrolase activity (GO:0042578)	1.31675092205993	NA	NA	NA	NA	NA	NA	NA	NA
steroid hormone receptor binding (GO:0035258)	NA	3.75949952940191	2.57700199592055	2.33193359037068	NA	NA	NA	2.6260114980483	NA
GTP binding (GO:0005525)	NA	3.56222150175351	NA	NA	NA	NA	NA	NA	2.39373117198363
guanyl ribonucleotide binding (GO:0032561)	NA	3.20440239331591	NA	NA	NA	NA	NA	NA	2.10760899937826
guanyl nucleotide binding (GO:0019001)	NA	3.18739655635097	NA	NA	NA	NA	NA	NA	2.09411063462603
sulfurtransferase activity (GO:0016783)	NA	2.60284931720114	NA	1.43199929834698	NA	NA	NA	2.67162749054074	NA
androgen receptor binding (GO:0050681)	NA	2.58618533089877	1.95823700013317	NA	NA	NA	NA	NA	NA
solute:cation symporter activity (GO:0015294)	NA	2.47169458768731	NA	NA	NA	NA	NA	NA	NA
estrogen receptor binding (GO:0030331)	NA	2.46977576913222	NA	1.63858916839774	NA	NA	NA	3.44200056886476	NA
GTPase activity (GO:0003924)	NA	2.35606837746298	NA	NA	2.15074875658778	NA	NA	NA	3.10012378232756
ARF guanyl-nucleotide exchange factor activity (GO:0005086)	NA	2.32684449865885	NA	1.43459764196806	NA	NA	NA	1.55842687899065	NA
sodium:dicarboxylate symporter activity (GO:0017153)	NA	2.29607724394797	NA	NA	NA	NA	NA	NA	NA
extracellular ligand-gated ion channel activity (GO:0005230)	NA	2.21331429098434	NA	NA	NA	NA	NA	NA	NA
spectrin binding (GO:0030507)	NA	2.16373632754407	NA	1.32208725717665	NA	NA	1.48321996095316	NA	NA
threonine-type endopeptidase activity (GO:0004298)	NA	2.08934517120823	NA	NA	NA	NA	NA	NA	NA
threonine-type peptidase activity (GO:0070003)	NA	2.08934517120823	NA	NA	NA	NA	NA	NA	NA
anion:cation symporter activity (GO:0015296)	NA	2.07420520267921	NA	NA	NA	NA	NA	NA	NA
GDP binding (GO:0019003)	NA	2.07420520267921	NA	NA	NA	NA	NA	NA	2.52701541875004
oxidoreductase activity, acting on NAD(P)H, heme protein as acceptor (GO:0016653)	NA	2.0569611379192	NA	NA	NA	NA	NA	NA	NA
enzyme activator activity (GO:0008047)	NA	2.02964004983346	NA	2.49826658689376	NA	NA	NA	NA	1.6108012379782
protein transporter activity (GO:0008565)	NA	1.98190635850747	NA	NA	1.77716089366894	NA	NA	2.66862555774887	2.8128762459613
solute:proton symporter activity (GO:0015295)	NA	1.95504407567379	NA	NA	NA	NA	NA	NA	NA
carbon-carbon lyase activity (GO:0016830)	NA	1.94814664120107	NA	1.30615650255468	NA	NA	NA	NA	NA
protein serine/threonine phosphatase activity (GO:0004722)	NA	1.90839188842332	1.98200339767848	NA	NA	NA	2.09196392303089	NA	2.32799633732547
ribonucleoprotein complex binding (GO:0043021)	NA	1.85274690831638	1.93396484305265	NA	2.14092434423691	2.40963401123344	2.05568657981041	2.54473926458556	2.1866689564186
nuclear hormone receptor binding (GO:0035257)	NA	1.82879250074278	NA	1.31844178750927	NA	NA	1.32225870985078	NA	NA
H4 histone acetyltransferase activity (GO:0010485)	NA	1.77737771659426	NA	1.712531928975	NA	NA	NA	NA	NA
organic acid:sodium symporter activity (GO:0005343)	NA	1.718502805578	NA	NA	NA	NA	NA	NA	NA
phosphatidylinositol phosphate binding (GO:1901981)	NA	1.69891694234439	1.34739601107745	NA	NA	NA	NA	NA	NA
SNARE binding (GO:0000149)	NA	1.65746377606165	NA	NA	NA	NA	NA	2.34426850505105	2.02660898577105
nucleoside-triphosphatase regulator activity (GO:0060589)	NA	1.64266674123992	NA	2.52468545242712	1.35288291235274	1.65905181168349	NA	NA	2.08959370448854
syntaxin binding (GO:0019905)	NA	1.63732640077518	NA	NA	NA	NA	NA	NA	NA
symporter activity (GO:0015293)	NA	1.63060781497545	NA	NA	NA	NA	NA	NA	NA
syntaxin-1 binding (GO:0017075)	NA	1.62676004068373	NA	1.56328016605584	NA	NA	NA	NA	NA
histone binding (GO:0042393)	NA	1.59012676792427	NA	NA	NA	NA	NA	NA	1.38147544851059
extracellular-glutamate-gated ion channel activity (GO:0005234)	NA	1.55948113677134	NA	NA	NA	NA	NA	NA	NA
phospholipid binding (GO:0005543)	NA	1.54078076605803	NA	NA	NA	NA	NA	NA	NA
GABA-A receptor activity (GO:0004890)	NA	1.49672460284095	NA	NA	NA	NA	NA	NA	1.40570034639645
ionotropic glutamate receptor activity (GO:0004970)	NA	1.49672460284095	NA	NA	NA	NA	NA	NA	NA
excitatory extracellular ligand-gated ion channel activity (GO:0005231)	NA	1.49171079362356	NA	NA	NA	NA	NA	NA	NA
L-serine transmembrane transporter activity (GO:0015194)	NA	1.47706657122463	NA	NA	NA	NA	NA	NA	NA
N-methyl-D-aspartate selective glutamate receptor activity (GO:0004972)	NA	1.47706657122463	NA	NA	NA	NA	NA	NA	NA
serine transmembrane transporter activity (GO:0022889)	NA	1.47706657122463	NA	NA	NA	NA	NA	NA	NA
sugar:proton symporter activity (GO:0005351)	NA	1.47706657122463	NA	NA	1.58125584959909	NA	NA	NA	NA
cation:sugar symporter activity (GO:0005402)	NA	1.47706657122463	NA	NA	1.58125584959909	NA	NA	NA	NA
inorganic anion transmembrane transporter activity (GO:0015103)	NA	1.4737633041078	NA	NA	NA	NA	NA	NA	NA
phosphatidylinositol binding (GO:0035091)	NA	1.46268636654314	NA	NA	NA	NA	NA	NA	NA
tubulin binding (GO:0015631)	NA	1.43849406244936	NA	NA	3.86195065030682	3.57790890040542	NA	NA	NA
fibroblast growth factor binding (GO:0017134)	NA	1.43799520209682	NA	1.37653975475917	NA	NA	NA	NA	NA
hormone receptor binding (GO:0051427)	NA	1.43161957035375	NA	NA	NA	NA	NA	NA	NA
protein kinase A binding (GO:0051018)	NA	1.39872481035006	1.44871700934508	1.3237646071493	NA	NA	1.52329666351098	NA	NA
mRNA 3'-UTR binding (GO:0003730)	NA	1.39872481035006	NA	NA	NA	NA	NA	NA	NA
chloride transmembrane transporter activity (GO:0015108)	NA	1.38706790466258	NA	NA	NA	NA	NA	NA	NA
anion transmembrane transporter activity (GO:0008509)	NA	1.38590018121553	NA	NA	NA	NA	NA	NA	NA
phospholipase activator activity (GO:0016004)	NA	1.37858987638953	NA	NA	NA	NA	NA	NA	NA
GTPase regulator activity (GO:0030695)	NA	1.37392010195473	NA	2.23722106643845	1.57083048946217	1.92396853411564	NA	NA	2.41034224006058
histone methyltransferase activity (GO:0042054)	NA	1.36237304886977	NA	NA	NA	NA	NA	NA	NA
carboxy-lyase activity (GO:0016831)	NA	1.36006517253977	NA	1.89364350788641	NA	NA	NA	NA	NA
sulfur compound binding (GO:1901681)	NA	1.34887082715789	NA	NA	3.34275758392781	NA	1.30921430529377	NA	1.69052281327205
amino acid binding (GO:0016597)	NA	1.33556893009033	NA	NA	NA	NA	NA	NA	NA
RNA polymerase binding (GO:0070063)	NA	1.3310058392372	1.37095267724893	NA	NA	NA	NA	NA	NA
G-protein beta/gamma-subunit complex binding (GO:0031683)	NA	1.3310058392372	NA	NA	1.47161509030154	NA	NA	NA	NA
phosphatidylinositol-3-phosphate binding (GO:0032266)	NA	1.3310058392372	NA	NA	NA	NA	NA	NA	NA
GABA receptor activity (GO:0016917)	NA	1.3310058392372	NA	NA	NA	NA	NA	NA	NA
ubiquitin-ubiquitin ligase activity (GO:0034450)	NA	NA	3.9906571950048	NA	NA	1.48031555410592	2.71672980692969	NA	NA
ubiquitin protein ligase activity (GO:0061630)	NA	NA	2.78783992738863	NA	NA	NA	2.87526418006471	NA	NA
translation factor activity, nucleic acid binding (GO:0008135)	NA	NA	2.77438815952628	NA	2.50241315043622	4.4744474318839	4.19109912977978	NA	3.48803205745103
ATP-dependent RNA helicase activity (GO:0004004)	NA	NA	2.22004434300542	NA	NA	NA	NA	3.16884668362952	NA
RNA-dependent ATPase activity (GO:0008186)	NA	NA	2.0744996441602	NA	NA	NA	NA	2.97572782709229	NA
acid-amino acid ligase activity (GO:0016881)	NA	NA	2.07304943146804	NA	1.77716089366894	1.51646817594721	NA	NA	2.27419904000322
ATPase activity (GO:0016887)	NA	NA	2.06218339268881	NA	NA	NA	NA	1.39083690264303	1.73480037487144
ligase activity, forming carbon-nitrogen bonds (GO:0016879)	NA	NA	2.02646853842924	NA	1.83398580172229	NA	NA	NA	2.10881797991889
ATPase activity, coupled (GO:0042623)	NA	NA	2.02082251228931	NA	NA	NA	NA	1.49674039438259	NA
phosphatidylinositol-4-phosphate binding (GO:0070273)	NA	NA	1.90566202661416	NA	NA	NA	NA	NA	NA
translation initiation factor activity (GO:0003743)	NA	NA	1.90465996320523	NA	1.50546556631431	1.83990442317275	2.01326757705671	NA	2.23628347662334
purine NTP-dependent helicase activity (GO:0070035)	NA	NA	1.83878887431849	NA	NA	NA	NA	1.88251578046232	NA
ATP-dependent helicase activity (GO:0008026)	NA	NA	1.83878887431849	NA	NA	NA	NA	1.88251578046232	NA
small conjugating protein ligase activity (GO:0019787)	NA	NA	1.82636686096152	NA	2.7864851275607	NA	NA	NA	NA
phosphatidylinositol kinase activity (GO:0052742)	NA	NA	1.82029686861515	1.712531928975	NA	NA	NA	NA	NA
acetyl-CoA:L-lysine N6-acetyltransferase (GO:0090595)	NA	NA	1.76138532758507	1.58495824306536	NA	NA	1.33168712346814	NA	NA
histone acetyltransferase activity (GO:0004402)	NA	NA	1.76138532758507	1.58495824306536	NA	NA	1.33168712346814	NA	NA
voltage-gated chloride channel activity (GO:0005247)	NA	NA	1.74164219891079	NA	NA	NA	NA	NA	1.6051032502508
RNA helicase activity (GO:0003724)	NA	NA	1.71933640743844	NA	NA	NA	NA	2.50369345507101	NA
magnesium ion binding (GO:0000287)	NA	NA	1.70536628321576	NA	2.39952319429282	2.3125009099526	NA	1.43302621406494	1.3461343337883
ionotropic glutamate receptor binding (GO:0035255)	NA	NA	1.66882023837105	3.41082282768834	NA	NA	NA	NA	NA
hydro-lyase activity (GO:0016836)	NA	NA	1.66035877605661	NA	1.81542660810148	NA	2.40329352385036	NA	1.46541208808515
lyase activity (GO:0016829)	NA	NA	1.58481155544424	NA	1.50351170588547	NA	1.4039106949668	NA	1.55709434623147
zinc ion binding (GO:0008270)	NA	NA	1.54464245331083	2.69067727365918	NA	NA	2.32542001647386	NA	NA
cytidylyltransferase activity (GO:0070567)	NA	NA	1.50683089191611	NA	NA	NA	NA	NA	NA
dolichyl-diphosphooligosaccharide-protein glycotransferase activity (GO:0004579)	NA	NA	1.50683089191611	NA	NA	NA	NA	NA	1.41095260081665
voltage-gated anion channel activity (GO:0008308)	NA	NA	1.4232400816954	NA	NA	NA	NA	NA	NA
single-stranded RNA binding (GO:0003727)	NA	NA	1.42030620443191	NA	NA	1.36866539208677	2.09196392303089	1.44928158138207	1.74724114362514
polyubiquitin binding (GO:0031593)	NA	NA	1.40961781336326	NA	2.22207204174409	NA	1.48357637142532	NA	NA
oligosaccharyl transferase activity (GO:0004576)	NA	NA	1.40796906480507	NA	NA	NA	NA	NA	1.31338775710029
structural constituent of nuclear pore (GO:0017056)	NA	NA	1.40796906480507	NA	NA	NA	1.45143156845341	NA	NA
phosphatidylinositol 3-kinase regulator activity (GO:0035014)	NA	NA	1.40796906480507	NA	NA	NA	NA	NA	1.31338775710029
copper ion binding (GO:0005507)	NA	NA	1.38975068169347	NA	1.53625635330833	NA	NA	NA	NA
WW domain binding (GO:0050699)	NA	NA	1.37095267724893	NA	NA	NA	1.43034161243837	NA	NA
oxidoreductase activity, acting on a sulfur group of donors, NAD(P) as acceptor (GO:0016668)	NA	NA	1.32130885688759	NA	1.39394027871237	NA	NA	1.33570464805159	NA
NADPH binding (GO:0070402)	NA	NA	1.32130885688759	NA	NA	NA	NA	NA	NA
hydrolase activity, acting on ether bonds (GO:0016801)	NA	NA	1.32130885688759	NA	NA	NA	1.36423242470485	NA	NA
SUMO ligase activity (GO:0019789)	NA	NA	1.32130885688759	NA	NA	NA	NA	NA	NA
protein methyltransferase activity (GO:0008276)	NA	NA	NA	1.6397195293238	NA	NA	NA	NA	NA
histone-lysine N-methyltransferase activity (GO:0018024)	NA	NA	NA	NA	NA	NA	NA	NA	NA
growth factor binding (GO:0019838)	NA	NA	NA	NA	NA	NA	NA	NA	NA
S-adenosylmethionine-dependent methyltransferase activity (GO:0008757)	NA	NA	NA	NA	NA	NA	NA	NA	NA
protein-lysine N-methyltransferase activity (GO:0016279)	NA	NA	NA	NA	NA	NA	NA	NA	NA
lysine N-methyltransferase activity (GO:0016278)	NA	NA	NA	NA	NA	NA	NA	NA	NA
oxidoreductase activity, acting on NAD(P)H, quinone or similar compound as acceptor (GO:0016655)	NA	NA	NA	NA	NA	NA	NA	NA	NA
protein kinase activator activity (GO:0030295)	NA	NA	NA	NA	NA	NA	NA	NA	1.8664435510591
oxidoreductase activity, acting on NAD(P)H (GO:0016651)	NA	NA	NA	NA	NA	NA	NA	NA	NA
SH3 domain binding (GO:0017124)	NA	NA	NA	1.343741486427	NA	NA	NA	NA	1.64968691027151
insulin-like growth factor binding (GO:0005520)	NA	NA	NA	NA	NA	NA	NA	NA	NA
double-stranded RNA binding (GO:0003725)	NA	NA	NA	NA	1.53625635330833	3.89054154915008	1.47591167581315	NA	NA
kinase activator activity (GO:0019209)	NA	NA	NA	NA	NA	NA	NA	NA	1.63752918862031
phosphate transmembrane transporter activity (GO:1901677)	NA	NA	NA	NA	NA	1.44243980987103	NA	NA	NA
methyl-CpG binding (GO:0008327)	NA	NA	NA	NA	1.31611880789794	NA	NA	NA	NA
mitogen-activated protein kinase kinase kinase binding (GO:0031435)	NA	NA	NA	NA	NA	NA	NA	NA	NA
N-methyltransferase activity (GO:0008170)	NA	NA	NA	NA	NA	NA	NA	NA	NA
NADH dehydrogenase (quinone) activity (GO:0050136)	NA	NA	NA	NA	NA	NA	NA	NA	NA
NADH dehydrogenase (ubiquinone) activity (GO:0008137)	NA	NA	NA	NA	NA	NA	NA	NA	NA
NADH dehydrogenase activity (GO:0003954)	NA	NA	NA	NA	NA	NA	NA	NA	NA
NAD-dependent histone deacetylase activity (H4-K16 specific) (GO:0046970)	NA	NA	NA	NA	NA	NA	NA	NA	NA
NAD-dependent histone deacetylase activity (H3-K14 specific) (GO:0032041)	NA	NA	NA	NA	NA	NA	NA	NA	NA
histone deacetylase activity (H3-K14 specific) (GO:0031078)	NA	NA	NA	NA	NA	NA	NA	NA	NA
SUMO binding (GO:0032183)	NA	NA	NA	1.99004259007993	NA	NA	NA	2.12312796449996	NA
NAD-dependent histone deacetylase activity (H3-K18 specific) (GO:0097372)	NA	NA	NA	NA	NA	NA	NA	NA	NA
cholesterol binding (GO:0015485)	NA	NA	NA	NA	NA	NA	NA	NA	1.32822866980153
actin binding (GO:0003779)	NA	NA	NA	NA	NA	NA	NA	NA	NA
protein kinase regulator activity (GO:0019887)	NA	NA	NA	NA	NA	NA	NA	NA	1.60516468465058
NAD-dependent histone deacetylase activity (H3-K9 specific) (GO:0046969)	NA	NA	NA	NA	NA	NA	NA	NA	NA
histone methyltransferase activity (H3-K4 specific) (GO:0042800)	NA	NA	NA	NA	NA	NA	NA	NA	NA
histone deacetylase activity (H3-K9 specific) (GO:0032129)	NA	NA	NA	NA	NA	NA	NA	NA	NA
histone deacetylase activity (H4-K16 specific) (GO:0034739)	NA	NA	NA	NA	NA	NA	NA	NA	NA
MAP kinase activity (GO:0004707)	NA	NA	NA	NA	NA	NA	NA	NA	NA
mitogen-activated protein kinase kinase binding (GO:0031434)	NA	NA	NA	NA	NA	NA	NA	NA	NA
RNA polymerase II transcription factor binding transcription factor activity (GO:0001076)	NA	NA	NA	NA	NA	NA	NA	NA	NA
sterol binding (GO:0032934)	NA	NA	NA	NA	NA	NA	NA	NA	NA
organophosphate ester transmembrane transporter activity (GO:0015605)	NA	NA	NA	NA	NA	1.7037871179676	NA	NA	NA
steroid hydroxylase activity (GO:0008395)	NA	NA	NA	NA	NA	NA	NA	NA	NA
NAD-dependent histone deacetylase activity (GO:0017136)	NA	NA	NA	NA	NA	NA	NA	NA	NA
RNA polymerase II distal enhancer sequence-specific DNA binding (GO:0000980)	NA	NA	NA	2.82987207565294	NA	NA	NA	2.47260460024759	NA
NAD-dependent protein deacetylase activity (GO:0034979)	NA	NA	NA	NA	NA	NA	NA	NA	NA
mannosyltransferase activity (GO:0000030)	NA	NA	NA	NA	NA	NA	NA	NA	NA
chromatin binding (GO:0003682)	NA	NA	NA	1.57091412029726	NA	NA	NA	2.11348460260559	NA
kinase regulator activity (GO:0019207)	NA	NA	NA	NA	NA	NA	NA	NA	1.92208002620552
receptor signaling protein activity (GO:0005057)	NA	NA	NA	NA	NA	NA	NA	NA	NA
small GTPase regulator activity (GO:0005083)	NA	NA	NA	1.65009480028285	2.71213062113906	2.59631980506488	NA	NA	2.61122850381409
Hsp90 protein binding (GO:0051879)	NA	NA	NA	NA	NA	NA	NA	NA	NA
snRNA binding (GO:0017069)	NA	NA	NA	NA	NA	2.42298815666796	NA	1.62181277102077	NA
leucine zipper domain binding (GO:0043522)	NA	NA	NA	NA	NA	NA	NA	NA	1.41095260081665
phosphorelay sensor kinase activity (GO:0000155)	NA	NA	NA	NA	NA	NA	NA	NA	NA
acetylcholine receptor binding (GO:0033130)	NA	NA	NA	NA	NA	NA	NA	NA	1.41095260081665
cation:chloride symporter activity (GO:0015377)	NA	NA	NA	NA	NA	NA	NA	NA	NA
protein serine/threonine kinase activity (GO:0004674)	NA	NA	NA	1.70610238192937	NA	NA	NA	NA	1.57867991879043
ribosome binding (GO:0043022)	NA	NA	NA	NA	1.7053221777902	2.21863287597215	NA	NA	1.4115256920072
exopeptidase activity (GO:0008238)	NA	NA	NA	NA	NA	NA	NA	NA	NA
ubiquitin protein ligase binding (GO:0031625)	NA	NA	NA	NA	NA	NA	1.66218667488502	1.9053547306002	NA
small conjugating protein ligase binding (GO:0044389)	NA	NA	NA	NA	NA	NA	1.66218667488502	1.9053547306002	NA
RNA polymerase II transcription cofactor activity (GO:0001104)	NA	NA	NA	NA	NA	NA	NA	NA	NA
heat shock protein binding (GO:0031072)	NA	NA	NA	NA	NA	NA	NA	NA	NA
protein phosphatase type 2A regulator activity (GO:0008601)	NA	NA	NA	NA	NA	NA	NA	NA	1.34796965633323
translation initiation factor binding (GO:0031369)	NA	NA	NA	NA	NA	NA	NA	1.34129632614925	NA
microtubule binding (GO:0008017)	NA	NA	NA	NA	3.79262737161659	2.33147212072082	NA	NA	NA
dynein binding (GO:0045502)	NA	NA	NA	NA	NA	NA	NA	NA	NA
inorganic anion exchanger activity (GO:0005452)	NA	NA	NA	NA	NA	NA	NA	NA	NA
death receptor binding (GO:0005123)	NA	NA	NA	NA	NA	NA	NA	NA	NA
protein phosphatase regulator activity (GO:0019888)	NA	NA	NA	NA	NA	NA	NA	NA	2.3448701006788
translation elongation factor activity (GO:0003746)	NA	NA	NA	NA	1.37366847487789	2.78826581005574	1.33316961064526	NA	2.62318197451399
MAP kinase tyrosine/serine/threonine phosphatase activity (GO:0017017)	NA	NA	NA	1.712531928975	NA	NA	NA	NA	NA
MAP kinase phosphatase activity (GO:0033549)	NA	NA	NA	1.6349922604923	NA	NA	NA	NA	NA
phosphatidylinositol phosphate kinase activity (GO:0016307)	NA	NA	NA	1.6349922604923	NA	NA	NA	NA	NA
tumor necrosis factor receptor superfamily binding (GO:0032813)	NA	NA	NA	NA	NA	NA	NA	NA	NA
phosphatase regulator activity (GO:0019208)	NA	NA	NA	NA	NA	NA	NA	NA	1.97303143478473
protein heterodimerization activity (GO:0046982)	NA	NA	NA	NA	NA	NA	NA	NA	NA
protein phosphatase binding (GO:0019903)	NA	NA	NA	NA	NA	NA	NA	NA	NA
14-3-3 protein binding (GO:0071889)	NA	NA	NA	NA	NA	2.42298815666796	NA	NA	NA
eukaryotic initiation factor 4E binding (GO:0008190)	NA	NA	NA	NA	NA	NA	NA	NA	NA
glucose binding (GO:0005536)	NA	NA	NA	NA	NA	NA	NA	NA	NA
ligase activity, forming carbon-sulfur bonds (GO:0016877)	NA	NA	NA	NA	NA	NA	NA	NA	1.36900984041008
translation regulator activity (GO:0045182)	NA	NA	NA	1.40438153509597	NA	NA	1.60744806214228	NA	NA
hydrogen-exporting ATPase activity (GO:0036442)	NA	NA	NA	NA	NA	NA	NA	NA	2.11706654011309
endoribonuclease activity, producing 5'-phosphomonoesters (GO:0016891)	NA	NA	NA	NA	NA	NA	NA	NA	NA
monosaccharide binding (GO:0048029)	NA	NA	NA	NA	NA	NA	NA	NA	NA
histone acetyltransferase activity (H4-K16 specific) (GO:0046972)	NA	NA	NA	1.33413541884259	NA	NA	NA	NA	NA
translation activator activity (GO:0008494)	NA	NA	NA	NA	NA	NA	2.55169378444649	NA	NA
aldehyde-lyase activity (GO:0016832)	NA	NA	NA	NA	NA	NA	NA	NA	NA
histone acetyltransferase activity (H4-K5 specific) (GO:0043995)	NA	NA	NA	1.33413541884259	NA	NA	NA	NA	NA
histone acetyltransferase activity (H4-K8 specific) (GO:0043996)	NA	NA	NA	1.33413541884259	NA	NA	NA	NA	NA
nucleoside diphosphate kinase activity (GO:0004550)	NA	NA	NA	NA	NA	NA	NA	NA	NA
RNA polymerase II transcription factor binding (GO:0001085)	NA	NA	NA	3.09665009245505	NA	NA	NA	2.3569964059238	NA
enhancer sequence-specific DNA binding (GO:0001158)	NA	NA	NA	2.78552229216703	NA	NA	NA	1.94182365150113	NA
ARF GTPase activator activity (GO:0008060)	NA	NA	NA	2.71963615661721	NA	NA	NA	NA	1.95135676795567
glutamate receptor binding (GO:0035254)	NA	NA	NA	2.29738898432627	NA	NA	NA	NA	NA
enhancer binding (GO:0035326)	NA	NA	NA	2.27767766864282	NA	NA	NA	1.57031103450329	NA
GTPase activator activity (GO:0005096)	NA	NA	NA	2.05015799786844	NA	NA	NA	NA	NA
protein disulfide oxidoreductase activity (GO:0015035)	NA	NA	NA	1.807560918805	1.32849318642226	NA	NA	NA	NA
N-acetyltransferase activity (GO:0008080)	NA	NA	NA	1.72995329603484	NA	NA	1.5948631803426	NA	NA
repressing transcription factor binding (GO:0070491)	NA	NA	NA	1.68735579971509	NA	NA	NA	NA	NA
nucleosomal DNA binding (GO:0031492)	NA	NA	NA	1.63858916839774	NA	NA	NA	2.57330283474672	NA
exoribonuclease activity (GO:0004532)	NA	NA	NA	1.58747557630545	NA	NA	NA	NA	NA
histone deacetylase binding (GO:0042826)	NA	NA	NA	1.55351805642894	NA	NA	NA	1.31437608130731	NA
SH2 domain binding (GO:0042169)	NA	NA	NA	1.49195345053235	NA	NA	NA	NA	NA
CoA-ligase activity (GO:0016405)	NA	NA	NA	1.43199929834698	NA	NA	NA	NA	NA
oxidoreductase activity, acting on the aldehyde or oxo group of donors, disulfide as acceptor (GO:0016624)	NA	NA	NA	1.43199929834698	NA	NA	1.5508358721654	NA	NA
histone demethylase activity (H3-K36 specific) (GO:0051864)	NA	NA	NA	1.43199929834698	NA	NA	NA	NA	NA
carbohydrate kinase activity (GO:0019200)	NA	NA	NA	1.37653975475917	NA	NA	NA	NA	NA
scaffold protein binding (GO:0097110)	NA	NA	NA	1.3237646071493	NA	NA	NA	NA	NA
MAP kinase kinase kinase activity (GO:0004709)	NA	NA	NA	1.32208725717665	NA	NA	NA	NA	NA
C-acyltransferase activity (GO:0016408)	NA	NA	NA	NA	2.93572926680401	NA	2.87526418006471	1.84161443224706	NA
Rab guanyl-nucleotide exchange factor activity (GO:0017112)	NA	NA	NA	NA	2.71275055411172	NA	NA	NA	NA
microtubule plus-end binding (GO:0051010)	NA	NA	NA	NA	2.32619080279164	NA	NA	NA	NA
tRNA binding (GO:0000049)	NA	NA	NA	NA	2.12094086283848	NA	NA	NA	NA
phosphotransferase activity, for other substituted phosphate groups (GO:0016780)	NA	NA	NA	NA	1.9279136902021	NA	NA	NA	NA
oxidoreductase activity, acting on the CH-NH group of donors (GO:0016645)	NA	NA	NA	NA	1.90550890820857	NA	NA	NA	NA
protein tyrosine/serine/threonine phosphatase activity (GO:0008138)	NA	NA	NA	NA	1.77695298087184	NA	NA	NA	NA
damaged DNA binding (GO:0003684)	NA	NA	NA	NA	1.74446319547056	NA	2.23262285365591	NA	NA
protein homodimerization activity (GO:0042803)	NA	NA	NA	NA	1.6025612868419	NA	NA	1.61272737285635	NA
CDP-alcohol phosphatidyltransferase activity (GO:0017169)	NA	NA	NA	NA	1.58125584959909	NA	NA	NA	NA
peptide N-acetyltransferase activity (GO:0034212)	NA	NA	NA	NA	1.58125584959909	1.48031555410592	1.5508358721654	NA	1.41095260081665
G-protein coupled serotonin receptor binding (GO:0031821)	NA	NA	NA	NA	1.58125584959909	NA	NA	NA	NA
hydrolase activity, acting on carbon-nitrogen (but not peptide) bonds, in cyclic amidines (GO:0016814)	NA	NA	NA	NA	1.53516632413371	NA	NA	NA	NA
transferase activity, transferring alkyl or aryl (other than methyl) groups (GO:0016765)	NA	NA	NA	NA	1.50546556631431	NA	NA	NA	NA
phosphatase binding (GO:0019902)	NA	NA	NA	NA	1.45909836049521	1.90613768245589	NA	NA	1.30820329663703
heparin binding (GO:0008201)	NA	NA	NA	NA	1.39109751495288	NA	NA	NA	NA
glutathione transferase activity (GO:0004364)	NA	NA	NA	NA	1.32849318642226	NA	NA	NA	NA
oxidoreductase activity, acting on the aldehyde or oxo group of donors (GO:0016903)	NA	NA	NA	NA	1.32218965219628	NA	NA	NA	NA
Rab GTPase activator activity (GO:0005097)	NA	NA	NA	NA	1.31055198786959	NA	NA	NA	NA
microtubule motor activity (GO:0003777)	NA	NA	NA	NA	NA	2.63261662816392	NA	NA	1.42003204587968
GTPase activating protein binding (GO:0032794)	NA	NA	NA	NA	NA	1.95982176720083	NA	NA	NA
nucleocytoplasmic transporter activity (GO:0005487)	NA	NA	NA	NA	NA	1.8670400036273	NA	NA	NA
nucleotide transmembrane transporter activity (GO:0015215)	NA	NA	NA	NA	NA	1.78205915777062	NA	NA	NA
Rac GTPase activator activity (GO:0030675)	NA	NA	NA	NA	NA	1.7037871179676	NA	NA	NA
acylglycerol O-acyltransferase activity (GO:0016411)	NA	NA	NA	NA	NA	1.63134609109119	NA	NA	NA
nucleobase-containing compound transmembrane transporter activity (GO:0015932)	NA	NA	NA	NA	NA	1.62282086347236	NA	NA	NA
carbohydrate derivative transporter activity (GO:1901505)	NA	NA	NA	NA	NA	1.57536393309729	NA	NA	NA
glutathione peroxidase activity (GO:0004602)	NA	NA	NA	NA	NA	1.56401981872206	NA	NA	NA
polynucleotide adenylyltransferase activity (GO:0004652)	NA	NA	NA	NA	NA	1.48031555410592	1.5508358721654	NA	NA
endonuclease activity (GO:0004519)	NA	NA	NA	NA	NA	1.44360074138076	NA	NA	NA
SH3/SH2 adaptor activity (GO:0005070)	NA	NA	NA	NA	NA	1.4315750480837	NA	NA	NA
1-phosphatidylinositol binding (GO:0005545)	NA	NA	NA	NA	NA	1.38727242871415	NA	NA	NA
sphingosine N-acyltransferase activity (GO:0050291)	NA	NA	NA	NA	NA	1.38179607975493	NA	NA	NA
intramolecular oxidoreductase activity, transposing S-S bonds (GO:0016864)	NA	NA	NA	NA	NA	1.33535726855945	NA	NA	NA
protein disulfide isomerase activity (GO:0003756)	NA	NA	NA	NA	NA	1.33535726855945	NA	NA	NA
peptidase activator activity (GO:0016504)	NA	NA	NA	NA	NA	1.32819165585369	NA	NA	NA
R-SMAD binding (GO:0070412)	NA	NA	NA	NA	NA	NA	1.43034161243837	2.17295350300476	NA
GDP-dissociation inhibitor activity (GO:0005092)	NA	NA	NA	NA	NA	NA	NA	NA	NA
organic anion transmembrane transporter activity (GO:0008514)	NA	NA	NA	NA	NA	NA	NA	NA	NA
DNA-(apurinic or apyrimidinic site) lyase activity (GO:0003906)	NA	NA	NA	NA	NA	NA	2.06363094889651	NA	1.8579239931236
dicarboxylic acid transmembrane transporter activity (GO:0005310)	NA	NA	NA	NA	NA	NA	NA	NA	1.83134399581256
phosphoprotein phosphatase activity (GO:0004721)	NA	NA	NA	NA	NA	NA	NA	NA	1.6463789706869
acyl-CoA dehydrogenase activity (GO:0003995)	NA	NA	NA	NA	NA	NA	NA	NA	NA
L-amino acid transmembrane transporter activity (GO:0015179)	NA	NA	NA	NA	NA	NA	NA	NA	NA
quinone binding (GO:0048038)	NA	NA	NA	NA	NA	NA	NA	NA	NA
proton-transporting ATPase activity, rotational mechanism (GO:0046961)	NA	NA	NA	NA	NA	NA	NA	NA	1.53372339993014
manganese ion binding (GO:0030145)	NA	NA	NA	NA	NA	NA	NA	NA	NA
histone acetyltransferase binding (GO:0035035)	NA	NA	NA	NA	NA	NA	NA	NA	NA
proline-rich region binding (GO:0070064)	NA	NA	NA	NA	NA	NA	NA	NA	NA
phosphatase activator activity (GO:0019211)	NA	NA	NA	NA	NA	NA	NA	NA	NA
rRNA methyltransferase activity (GO:0008649)	NA	NA	NA	NA	NA	NA	NA	NA	NA
purine nucleoside transmembrane transporter activity (GO:0015211)	NA	NA	NA	NA	NA	NA	NA	NA	NA
carboxylic acid transmembrane transporter activity (GO:0046943)	NA	NA	NA	NA	NA	NA	NA	NA	NA
ATPase activity, coupled to transmembrane movement of ions, rotational mechanism (GO:0044769)	NA	NA	NA	NA	NA	NA	NA	NA	1.34796965633323
protein tyrosine phosphatase activity (GO:0004725)	NA	NA	NA	NA	NA	NA	NA	NA	NA
hydrogen ion transmembrane transporter activity (GO:0015078)	NA	NA	NA	NA	NA	NA	NA	NA	1.60408027654569
organic acid transmembrane transporter activity (GO:0005342)	NA	NA	NA	NA	NA	NA	NA	NA	NA
four-way junction DNA binding (GO:0000400)	NA	NA	NA	NA	NA	NA	NA	NA	NA
phosphoprotein binding (GO:0051219)	NA	NA	NA	NA	NA	NA	NA	NA	NA
hydrolase activity, hydrolyzing N-glycosyl compounds (GO:0016799)	NA	NA	NA	NA	NA	NA	NA	NA	NA
Hsp70 protein binding (GO:0030544)	NA	NA	NA	NA	NA	NA	NA	3.06953389216895	NA
toxic substance binding (GO:0015643)	NA	NA	NA	NA	NA	NA	2.28054078280967	NA	NA
endodeoxyribonuclease activity (GO:0004520)	NA	NA	NA	NA	NA	NA	1.75167547106372	NA	NA
ligand-dependent nuclear receptor transcription coactivator activity (GO:0030374)	NA	NA	NA	NA	NA	NA	1.71363139005082	NA	NA
translation regulator activity, nucleic acid binding (GO:0090079)	NA	NA	NA	NA	NA	NA	1.66288327946367	NA	NA
intramolecular oxidoreductase activity (GO:0016860)	NA	NA	NA	NA	NA	NA	1.41596380818685	NA	NA
transferase activity, transferring acyl groups (GO:0016746)	NA	NA	NA	NA	NA	NA	1.41542918334026	1.59216622616564	NA
oxidoreductase activity, acting on the CH-CH group of donors (GO:0016627)	NA	NA	NA	NA	NA	NA	1.38714749154391	NA	NA
receptor signaling protein serine/threonine kinase activity (GO:0004702)	NA	NA	NA	NA	NA	NA	1.35906427172088	NA	NA
deoxyribonuclease activity (GO:0004536)	NA	NA	NA	NA	NA	NA	1.35906427172088	NA	NA
protein transmembrane transporter activity (GO:0008320)	NA	NA	NA	NA	NA	NA	NA	2.81716873978145	NA
macromolecule transmembrane transporter activity (GO:0022884)	NA	NA	NA	NA	NA	NA	NA	2.60005051001036	NA
proteasome binding (GO:0070628)	NA	NA	NA	NA	NA	NA	NA	2.36354441060128	NA
DNA-dependent ATPase activity (GO:0008094)	NA	NA	NA	NA	NA	NA	NA	2.15062712029155	NA
lysophosphatidic acid acyltransferase activity (GO:0042171)	NA	NA	NA	NA	NA	NA	NA	2.12312796449996	NA
SNAP receptor activity (GO:0005484)	NA	NA	NA	NA	NA	NA	NA	2.03490202944925	NA
lysophospholipid acyltransferase activity (GO:0071617)	NA	NA	NA	NA	NA	NA	NA	1.92718787929059	NA
cadherin binding (GO:0045296)	NA	NA	NA	NA	NA	NA	NA	1.85302800039447	NA
single-stranded DNA binding (GO:0003697)	NA	NA	NA	NA	NA	NA	NA	1.75860778128968	NA
kinesin binding (GO:0019894)	NA	NA	NA	NA	NA	NA	NA	1.74556239097358	3.0393673639782
core promoter proximal region sequence-specific DNA binding (GO:0000987)	NA	NA	NA	NA	NA	NA	NA	1.65542908992327	NA
transmembrane receptor protein phosphatase activity (GO:0019198)	NA	NA	NA	NA	NA	NA	NA	1.62181277102077	NA
transmembrane receptor protein tyrosine phosphatase activity (GO:0005001)	NA	NA	NA	NA	NA	NA	NA	1.62181277102077	NA
core promoter proximal region DNA binding (GO:0001159)	NA	NA	NA	NA	NA	NA	NA	1.6216944877006	NA
alpha-catenin binding (GO:0045294)	NA	NA	NA	NA	NA	NA	NA	1.52159650114907	NA
SMAD binding (GO:0046332)	NA	NA	NA	NA	NA	NA	NA	1.49124019493318	NA
transcription regulatory region sequence-specific DNA binding (GO:0000976)	NA	NA	NA	NA	NA	NA	NA	1.48555139121515	NA
cyclic nucleotide-dependent protein kinase activity (GO:0004690)	NA	NA	NA	NA	NA	NA	NA	1.42254914725176	NA
helicase activity (GO:0004386)	NA	NA	NA	NA	NA	NA	NA	1.40234024769978	NA
ribosomal small subunit binding (GO:0043024)	NA	NA	NA	NA	NA	NA	NA	1.33570464805159	NA
CXCR chemokine receptor binding (GO:0045236)	NA	NA	NA	NA	NA	NA	NA	1.33570464805159	NA
TBP-class protein binding (GO:0017025)	NA	NA	NA	NA	NA	NA	NA	NA	3.23143455836704
acidic amino acid transmembrane transporter activity (GO:0015172)	NA	NA	NA	NA	NA	NA	NA	NA	2.85036126086205
L-glutamate transmembrane transporter activity (GO:0005313)	NA	NA	NA	NA	NA	NA	NA	NA	2.85036126086205
oligopeptide binding (GO:1900750)	NA	NA	NA	NA	NA	NA	NA	NA	2.07065881477258
glutathione binding (GO:0043295)	NA	NA	NA	NA	NA	NA	NA	NA	2.07065881477258
collagen binding (GO:0005518)	NA	NA	NA	NA	NA	NA	NA	NA	1.91265671187993
RNA polymerase II core promoter proximal region sequence-specific DNA binding transcription factor activity involved in negative regulation of transcription (GO:0001078)	NA	NA	NA	NA	NA	NA	NA	NA	1.8764427786307
low-density lipoprotein particle receptor binding (GO:0050750)	NA	NA	NA	NA	NA	NA	NA	NA	1.8579239931236
zinc ion transmembrane transporter activity (GO:0005385)	NA	NA	NA	NA	NA	NA	NA	NA	1.6823090213106
actin monomer binding (GO:0003785)	NA	NA	NA	NA	NA	NA	NA	NA	1.6823090213106
phosphatidylinositol-4,5-bisphosphate binding (GO:0005546)	NA	NA	NA	NA	NA	NA	NA	NA	1.62099458170987
ATPase activity, coupled to transmembrane movement of substances (GO:0042626)	NA	NA	NA	NA	NA	NA	NA	NA	1.60408027654569
RNA polymerase II transcription regulatory region sequence-specific DNA binding transcription factor activity involved in negative regulation of transcription (GO:0001227)	NA	NA	NA	NA	NA	NA	NA	NA	1.5884747643182
ATPase activity, coupled to movement of substances (GO:0043492)	NA	NA	NA	NA	NA	NA	NA	NA	1.58036959463192
hydrolase activity, acting on acid anhydrides, catalyzing transmembrane movement of substances (GO:0016820)	NA	NA	NA	NA	NA	NA	NA	NA	1.51145179731776
lipoprotein particle receptor binding (GO:0070325)	NA	NA	NA	NA	NA	NA	NA	NA	1.46745316799105
primary active transmembrane transporter activity (GO:0015399)	NA	NA	NA	NA	NA	NA	NA	NA	1.44570313987781
P-P-bond-hydrolysis-driven transmembrane transporter activity (GO:0015405)	NA	NA	NA	NA	NA	NA	NA	NA	1.44570313987781
nucleoside-triphosphate diphosphatase activity (GO:0047429)	NA	NA	NA	NA	NA	NA	NA	NA	1.41095260081665
UDP-galactosyltransferase activity (GO:0035250)	NA	NA	NA	NA	NA	NA	NA	NA	1.34796965633323
oxidoreductase activity, acting on paired donors, with incorporation or reduction of molecular oxygen, 2-oxoglutarate as one donor, and incorporation of one atom each of oxygen into both donors (GO:0016706)	NA	NA	NA	NA	NA	NA	NA	NA	1.32846410503083
cation-transporting ATPase activity (GO:0019829)	NA	NA	NA	NA	NA	NA	NA	NA	1.32775417585854
peptidyl-proline 4-dioxygenase activity (GO:0031545)	NA	NA	NA	NA	NA	NA	NA	NA	1.31338775710029

## Sheet: COVID-19 related ... enrichment
"COVID_19_Related_Gene_Sets_2021" enrichment results (negative log10 (p-value))
Term	Amygdala	Anterior cingulate cortex	Caudate	Frontal cortex	Hippocampus	Hypothalamus	Putamen	Substantia nigra	Cerebellum
Down-regulated by MERS-CoV in Calu-3 24hr from GSE139516	5.06892741798402	4.0626011872639	4.31958254001833	4.6566424322538	4.89118781153014	3.24201394308309	4.33214922700058	4.49594787859526	3.99049049049049
SARS Perturbation Up Genes Mouse Lung from GSE19137:GPL1261:5	6.45282855944539	5.83102453102453	5.18211019163763	5.34070500008445	6.06175223485565	6.15664085401603	5.81434815314381	6.51921413726781	4.05017992177314
Down-regulated by SARS-CoV-2 2 MOI in A549 transduced with ACE2 vector from GSE147507	4.4785546588155	3.82820332380593	3.21212303617649	2.76211850810304	4.25082413917948	2.13360249361869	3.3335099805688	3.12589495776984	2.81233505838602
Up-regulated by MHV-A59 in murine spleen 5d from GSE146074	4.39666446862293	3.7511961722488	3.2875268528464	3.66572193355377	4.25082413917948	3.84570548036982	4.59616608633794	4.3256880733945	3.34931533806224
SARS Perturbation Down Genes Mouse Lung from GSE19137:GPL1261:2	5.94672189281965	5.58756494050612	4.96578947368421	5.41229673181842	7.03808543489449	5.444	6.75173030745327	7.85295047751565	5.57236752019718
Down-regulated by MHV-A59 in murine spleen 3d from GSE146074	4.07501826743525	4.38319088319088	4.07260622538255	4.34186297873449	3.89996436007578	3.31558540740596	4.59616608633794	4.07499371185042	3.48831316152995
Genes whose expression is altered by MHV infection	9.18342838596003	8.3574253703286	9.10907537497627	9.00568064753495	10.0616638795987	9.19684259402569	8.79752916952642	10.6135568244612	6.9495114226026
SARS Perturbation Down Genes Mouse Lung from GSE19137:GPL1261:4	5.90672612411743	5.88932806324111	5.36929421689006	4.85097883672833	7.00383315950401	5.54286544609125	6.7206091440122	6.87009469997743	5.3804347826087
Down-regulated by MERS-CoV in Calu-3 6hr from GSE139516	3.83985429440157	3.598841734496	4.07260622538255	3.16890771781175	3.39321251214015	2.39900404606287	3.98926705576322	3.12589495776984	3.28054298642534
SARS Perturbation Up Genes Mouse Lung from GSE19137:GPL1261:6	4.3707204610951	4.92988790502588	4.08166497223743	4.85182491281076	4.77095677936563	3.61578408562122	4.5765146521871	4.05055926192307	3.09920840329769
SARS Perturbation Down Genes Mouse Lung from GSE19137:GPL1261:1	6.28635554523644	5.1317093502524	5.80306024615023	5.67655497212147	7.48743802573673	7.79254126757693	6.92311776574281	7.96720524716045	6.16839378238342
Down-regulated by SARS-CoV-1 in Calu-3 4hr from GSE148729	3.62654173312068	3.76872546663462	3.37895627453635	2.97698056801196	4.09297052154195	3.33087454266494	3.42899585346044	3.44880995529781	2.95733611131781
SARS Perturbation Up Genes Mouse Lung from GSE19137:GPL1261:3	4.01494328048533	5.31629853301315	4.06249068554396	4.56666315253106	4.02910917453401	3.31393364431181	4.42985397404865	5.29279171644763	3.28362370748093
SARS-CoV perturbation Down Genes Vero E6 from GSE30589:GPL570:4	3.41690856313498	3.17694659476679	3.2314867927696	2.70522996765517	3.49271850261949	2.45768549016279	3.10347660357518	3.45954748398507	1.982764090092
Up-regulated by MHV-A59 in murine spleen 3d from GSE146074	3.31059025967254	2.32164031620553	3.2875268528464	2.89581921177496	3.0678828560602	3.92365216104801	3.82164186658569	3.20183486238532	2.55482648890591
Up-regulated by SARS-CoV-2 in A549-ACE2 treated with Trifluoperazine from GSE154613	3.31059025967254	2.86908758010375	3.59469000013629	3.30835832895266	3.31096118461404	3.31558540740596	3.57485115537735	2.6816904299235	3.01020565950209
Up-regulated by SARS-CoV-2 in intestinal organoids 24hr differentiation from GSE149312	3.23713646532438	2.66014243267462	3.13726470098284	2.89581921177496	2.67469196997592	2.33194814860758	2.34736884600634	3.05050723073602	2.49155364390024
SARS perturbation Down Genes PBMCs GDS1028:GPL201	4.74678503277192	3.39877322492065	5.48716720934687	3.81023359902748	4.6533612565445	5.11132378837761	5.03350981617284	4.65669001627397	3.25591267434809
Down-regulated by MHV-A59 in murine spleen 5d from GSE146074	3.09180072133282	2.52330056780404	3.59469000013629	2.96337463556851	2.59779905825089	2.46653672432858	3.25424981522543	3.05050723073602	2.81233505838602
SARS perturbation Up Genes PBMCs GDS1028:GPL201	3.97357544234431	3.07104449335525	3.45436556722517	3.12298931174433	4.71424188460025	3.45984803676236	3.5262249614792	4.34943639291465	2.47894556658679
Down-regulated by SARS-CoV-2 infection in Vero E6 from GSE153940	3.02833037110002	2.63136587000223	1.82961020606808	1.58963345864662	2.34684848719637	1.55856985887897	2.25318709148805	2.3979421539176	1.93135109864423
Down-regulated by SARS-CoV-2 0.2 MOI in A549 transduced with ACE2 vector from GSE147507	2.87766188059473	3.08254996673705	2.91591710322559	2.50025176979355	3.0678828560602	2.00368576563404	2.41992692694721	2.6816904299235	2.12092391304348
Genes whose expression is altered by SARS=COV-2 infection	5.14483234183799	4.07655733109055	5.33712735814787	4.57566448801743	4.97078140352692	5.7125292460488	5.65748616519779	5.4427004281889	4.20564545769582
Down-regulated genes from COVID-19 infected bronchoalveolar lavage from patients	3.13290929569999	1.99349530607222	2.42333517785908	2.35192364370083	2.97633179723502	2.59812487371186	2.85720487264673	1.94216876366605	2.85368217054264
Healthy lung biopsy vs. COVID-19 infected lung series 15 from GSE147507 down genes	2.73742974327814	2.12420992176354	2.34854970917398	1.87651567147106	2.22179149937699	2.39900404606287	2.79080137071137	2.53787004998078	2.87783446712018
Down-regulated by SARS-CoV-2 in lung tissue from GSE147507	2.73742974327814	2.12420992176354	2.34854970917398	1.87651567147106	2.22179149937699	2.39900404606287	2.79080137071137	2.53787004998078	2.87783446712018
Down-regulated by MERS-CoV in Calu-3 from GSE122876	2.73742974327814	2.66014243267462	2.14404526811484	1.75684855644983	2.37052226314027	NA	2.1328475895798	2.32600132600133	2.30432917149354
SARS-CoV perturbation Down Genes Vero E6 from GSE30589:GPL570:3	2.71075655872105	2.98719294834403	3.0373154632942	2.21755306730971	3.61729812476081	2.43706384323641	3.30678178178178	3.09964373801041	2.27843550450696
SARS Perturbation Up Genes Mouse Lung from GSE19137:GPL1261:1	3.07663539460299	2.74789915966387	3.19328809829452	3.09107876073162	3.03832302405498	2.97304497727629	3.75294066107375	3.60774226195496	2.70675830469645
Up-regulated by SARS-CoV-2 in A549-ACE2 treated with Terfenadine from GSE154613	2.53078953052657	2.38838528931408	2.27989340065923	2.12084865498161	1.78856879839714	2.00368576563404	2.9430096717163	2.6816904299235	1.82349177203745
COVID-19 patients BALF down	2.91727154737297	2.8041999408459	3.02772726140355	2.44505901019753	2.41037810473026	1.91424650114525	2.20802879179454	2.54253368096517	2.37650487457933
Down Genes Mouse Lung from GSE19137:GPL1261:6	4.01368253168807	3.31200774364461	4.41116083179784	3.99340282622127	5.42993157164093	5.25997448642942	6.35941104294479	5.01816753747908	4.10416911332942
Down-regulated by MHV-A59 in murine liver 3d from GSE146074	2.39545436180495	3.15472749793559	2.48734707558237	1.87651567147106	2.59779905825089	2.00368576563404	2.64081654953866	2.11866531655335	1.64983699004318
SARS Perturbation Down Genes Mouse Lung from GSE19137:GPL1261:3	4.10263859782816	3.308953210914	5.41831963001028	4.3685811660834	5.97801763110307	6.1343601045564	6.39922276197085	6.15593582887701	3.99474293271615
Up-regulated by cystine and theanine in IAV-infected mouse spleen	2.15789647704541	2.51355305713846	2.67541082466456	2.11680766759477	2.25051063318515	2.47203816591572	2.78547510975519	2.07420703949073	1.5166380832124
SARS-CoV perturbation Down Genes Vero E6 from GSE30589:GPL570:2	2.49960290146662	2.99341332178861	2.17810602481824	1.60872224956255	2.58858648835365	1.56623536882821	2.13811983179522	2.47471224276247	2.65681458897922
SARS Perturbation Up Genes Mouse Lung from GSE19137:GPL1261:4	2.88282079366417	3.24690851950536	2.49279538904899	2.47853729439199	3.1623949044586	3.01038320589965	2.9042850006701	2.6672268907563	2.74210090984285
Up-regulated by IAV-infection in mouse spleen	2.27835753310327	1.59911023232823	2.10448136044541	1.84322614337625	1.90683031228386	2.15507346189164	2.3023561767213	1.57321140398063	1.62519025674786
SARS-CoV perturbation Up Genes Vero E6 from GSE30589:GPL570:2	4.79045954045954	3.97945631873833	4.54663825757576	4.50099964718335	3.69316003373974	2.52154045924489	5.26151742993848	5.06429512516469	2.30228915662651
SARS-CoV perturbation Up Genes Vero E6 from GSE30589:GPL570:1	4.09853165369494	3.497899543379	3.94045857988166	4.42925749011832	3.36081753864966	2.14035022354694	6.26020408163265	4.65647743813683	2.68891184896445
Up-regulated by MHV-A59 in murine liver 3d from GSE146074	2.26202238315493	2.32164031620553	1.87809595108865	1.87651567147106	2.59779905825089	1.68677619175869	1.99241733708503	2.11866531655335	1.47968297316228
Down-regulated by MERS infection of Calu3 cells	2.19601042896497	2.18955643034963	NA	NA	1.64836464296272	1.56308983288563	1.99241733708503	1.78287770692594	2.06062187419783
SARS Perturbation Up Genes Mouse Lung from GSE19137:GPL1261:2	2.76536272253845	2.49861495844875	2.86888763410503	3.22868367047787	2.43329871000168	3.03524720893142	3.94088432753687	2.78744016629479	2.76542378965316
Down-regulated by SARS-CoV-1 in Calu-3 from GSE148729	2.13518774369838	1.80824290835599	2.08143202042674	NA	2.07980060177503	1.62826021993784	1.7894566284779	1.78677405680373	2.00517790235795
Down-regulated by SARS-CoV-2 in Calu-3 4hr from GSE148729	2.13518774369838	1.74544778892605	1.62312838385426	1.46795006279914	NA	NA	NA	NA	1.48291044164641
Down-regulated by IAV-infection in mouse spleen	2.14869761262531	2.50531914893617	2.68626648395651	2.70910656803319	2.22062297465096	1.52892360659997	2.20963822844845	2.74074611699811	2.28901170351105
COVID19-All 332 protein host PPI from Krogan	2.24902325921057	2.24252189269394	2.13358070500928	2.38768863693757	2.13756635361372	2.05955550725425	2.15721446049412	2.48326512821755	2.6905556154925
Up-regulated by SARS-CoV-2 in intestinal organoids 60hr differentiation from GSE149312	1.93656797846803	NA	2.14404526811484	1.81647658293863	1.64836464296272	1.87558523572751	2.64081654953866	1.78287770692594	NA
Down-regulated by SARS-CoV-2 in A549-ACE2 treated with Trifluoperazine from GSE154613	1.93656797846803	NA	1.74793273250952	1.52238262496569	1.85944798301486	1.93941031135609	NA	2.46673651126244	1.59273406821381
SARS-CoV-2/Human Interactome Gene Set from Guzzi	3.5626319433889	NA	2.94057586277313	2.66624337968842	2.4516228748068	3.56769829189921	2.73039528777234	NA	NA
SARS-CoV perturbation Down Genes Vero E6 from GSE30589:GPL570:1	2.01654616569871	2.52180028129395	1.92072725206209	NA	2.50375454545455	NA	2.03640947668625	2.2227232344905	2.62938497270232
Down-regulated by SARS-CoV-2 in Calu-3 24hr from GSE148729	1.87284017360157	1.61764138197259	1.55611729019211	NA	2.07524665402479	1.56308983288563	1.58315725538088	NA	NA
COVID19-Nsp2 protein host PPI from Krogan	19.5405953991881	10.377897574124	NA	18.3759566326531	NA	10.421650879567	NA	NA	NA
Up-regulated by MERS-CoV in Calu-3 from GSE122876	1.8095582039244	1.80428310765389	1.94387467598332	2.0591322340321	1.64836464296272	1.62471671557051	2.41992692694721	2.18728061119141	2.42871545230654
Up-regulated by SARS-CoV-2 2 MOI in A549 transduced with ACE2 vector from GSE147507	1.8095582039244	NA	1.74793273250952	1.75684855644983	1.71820913036001	1.62471671557051	1.92296454236753	1.84907662916578	NA
SARS coronavirus orf1ab from Virus-Host PPI P-HIPSTer 2020	2.36233633577862	3.02946593001842	3.33291807853299	2.85318227457327	3.27783127109111	2.20231774320144	3.72799192948922	2.67290849431328	2.61686040195546
SARS coronavirus 2-O-ribose methyltransferase from Virus-Host PPI P-HIPSTer 2020	9.76826792963464	NA	NA	NA	6.5906612133606	NA	NA	NA	NA
Up-regulated by MHV-A59 in murine liver 5d from GSE146074	1.68431747549606	1.99488906077013	1.81278323086774	1.87651567147106	2.00278246465448	1.68677619175869	1.78556263269639	1.91575091575092	NA
Down-regulated by SARS-CoV-2 in liver organoids from GSE151803	1.68431747549606	1.86737321443092	NA	1.81647658293863	1.85944798301486	1.68677619175869	1.51665861902463	NA	1.47968297316228
COVID-19 patients BALF up	1.5676987306765	1.65537416417698	NA	1.60012228226613	1.48687238155822	1.85148047311877	NA	1.66052948424243	1.76992034763427
Up-regulated by SARS-CoV-2 0.2 MOI in A549 transduced with ACE2 vector from GSE147507	1.62235165548518	NA	1.49307858115493	1.52238262496569	NA	NA	1.51665861902463	1.52275867219297	NA
SARS-CoV perturbation Up Genes Vero E6 from GSE30589:GPL570:7	1.94642297792365	2.52247997213514	NA	1.96289628382084	NA	NA	2.13814416080162	2.05786834126083	NA
Down-regulated by MHV-A59 in murine liver 5d from GSE146074	1.56081754735793	1.86737321443092	1.49307858115493	NA	NA	NA	1.51665861902463	NA	NA
Down-regulated by SARS-CoV-2 in intestinal organoids 24hr expansion from GSE149312	1.56081754735793	1.55629201780134	1.81278323086774	1.46476184095934	NA	NA	1.51665861902463	NA	NA
Down-regulated by SARS-CoV-2 in intestinal organoids 60hr differentiation from GSE149312	1.56081754735793	NA	NA	NA	NA	NA	1.78556263269639	NA	1.76521276241807
SARS perturbation Up Genes airway epithelium (HAE) from GSE47961:GPL6480:3	1.76166817844479	NA	2.05143418086105	NA	1.89263683740582	1.65761260243587	2.54065427061115	1.86297376093294	NA
SARS Perturbation Down Genes Mouse Lung from GSE19137:GPL1261:5	1.87998027613412	1.87463294696171	1.94938906517854	2.33114332205421	2.48873584875014	1.73678935860058	2.39176611258294	2.1436266515045	1.85235501358537
SARS coronavirus nsp8-pp1a from Virus-Host PPI P-HIPSTer 2020	3.25949796472185	3.25033829499323	3.3783356741573	NA	3.71841294298921	3.2640964673913	4.40781803634701	4.24443464844611	2.9813200498132
SARS 133 Literature-Associated Genes from Geneshot GeneRIF	2.12526100670843	2.35361080670051	NA	NA	NA	NA	2.07959797785267	2.74805331295084	NA
SARS perturbation Up Genes airway epithelium (HAE) from GSE47961:GPL6480:2	1.777309590644	NA	1.8430212321615	1.66975359294774	NA	NA	2.23988467215715	1.74328241284763	NA
SARS coronavirus nsp3-pp1a from Virus-Host PPI P-HIPSTer 2020	2.15703968859907	2.68566000688503	2.79230097164491	2.53114461894209	2.76598803772717	2.42577392714192	3.26129388136121	2.84661029520843	1.97204073899714
Chloroquine-1719 from Old_CMAP_down	2.27058405402204	NA	NA	NA	2.59173509220622	NA	NA	NA	NA
SARS coronavirus leader protein from Virus-Host PPI P-HIPSTer 2020	4.59468279869458	4.58180519171231	NA	4.32082833133253	NA	4.60114777618364	NA	NA	NA
Down-regulated by cystine and theanine in IAV-infected mouse spleen	1.40637806773753	NA	1.45965871640261	NA	NA	1.40843715063375	1.71044939715016	NA	1.64212570621469
SARS-CoV perturbation Up Genes Vero E6 from GSE30589:GPL570:5	1.56020499746355	1.55573667711599	1.99562691551164	NA	NA	NA	2.01390093058205	1.84082563934396	2.27495627536756
SARS-CoV perturbation Up Genes Vero E6 from GSE30589:GPL570:4	NA	9.20086083213773	4.0468487394958	NA	NA	NA	7.95540718760303	7.66094420600858	5.0204241948154
Up-regulated by MERS infection of Calu3 cells	NA	1.93090733240646	1.74793273250952	2.30857829489171	NA	1.50189208875939	1.65013813408734	1.98290448274652	2.06062187419783
Up-regulated by SARS-CoV-2 in ferret nasal wash from GSE147507	NA	1.96544071753855	1.79498309909269	1.55022816353389	1.62234019816539	NA	1.81579451552712	1.66379537663707	NA
Down-regulated by SARS-CoV-2 2 MOI in A549 from GSE147507	NA	1.74163344766849	1.81278323086774	1.87651567147106	NA	NA	1.58315725538088	NA	NA
Up-regulated by MERS-CoV in Calu-3 24hr from GSE139516	NA	1.74163344766849	NA	1.99784017278618	NA	NA	1.78556263269639	1.65189048239896	1.76521276241807
Up-regulated by SARS-CoV-2 infection in Vero E6 from GSE153940	NA	1.74532023617252	1.81631459839454	2.04023010522015	1.76947535771065	1.47979649164162	2.31578947368421	1.63484362817292	2.52434341882967
COVID19-Nsp7 protein host PPI from Krogan	NA	4.81857364807297	3.85794429973953	8.21095421480531	5.51246932602865	3.72766039930219	NA	NA	4.41976846086435
SARS-CoV perturbation Down Genes bronchial epithelial 2B4 from GSE17400:GPL570:5	NA	2.09106849315069	NA	NA	NA	NA	NA	NA	NA
COVID19-N protein host PPI from Krogan	NA	6.49257759784076	6.74754901960784	NA	NA	NA	10.4026936026936	10.0181818181818	5.95652173913043
Down-regulated by SARS-COV-2 infection of Calu3 cells	NA	1.55629201780134	1.55611729019211	1.52238262496569	1.64836464296272	NA	1.78556263269639	NA	NA
Down-regulated by SARS-CoV-2 2 MOI in Calu-3 from GSE147507	NA	1.55629201780134	1.55611729019211	1.52238262496569	1.64836464296272	NA	1.78556263269639	NA	NA
SARS-CoV perturbation Up Genes Vero E6 from GSE30589:GPL570:6	NA	1.81374790428288	NA	NA	NA	NA	1.85340771283046	NA	NA
COVID19-Orf3a protein host PPI from Krogan	NA	8.64779874213836	NA	NA	9.88752556237219	NA	NA	NA	NA
SARS-CoV perturbation Up Genes bronchial epithelial 2B4 from GSE17400:GPL570:1	NA	1.63118131868132	NA	NA	NA	NA	NA	NA	NA
SARS-CoV perturbation Up Genes bronchial epithelial 2B4 from GSE17400:GPL570:5	NA	NA	1.8727289759253	1.88311282990705	1.72942897724239	1.6115446164304	2.0943873807777	1.9096280219449	NA
SARS perturbation Up Genes airway epithelium (HAE) from GSE47961:GPL6480:4	NA	NA	1.71771347360941	1.55455784264505	1.89550398367453	NA	2.17494009482861	1.66842940243258	NA
MERS-Cov Top 200 Predicted Genes from Geneshot GeneRIF via AutoRIF Co-Occurrence Gene Similarity	NA	NA	2.04467795469493	NA	2.25336021505376	2.13022113022113	2.68556947815033	NA	1.94338979584881
Down-regulated by SARS-CoV-2 in A549-ACE2 treated with Terfenadine from GSE154613	NA	NA	1.61960345378957	NA	NA	1.50189208875939	NA	NA	NA
Up-regulated by SARS-CoV-1 in Calu-3 from GSE148729	NA	NA	1.56289116588203	1.58732174914473	1.51673699015471	NA	1.59003426168661	NA	NA
Down-regulated genes in A549 infected with COVID-19 extracted from GSE147507	NA	NA	1.55611729019211	NA	NA	NA	1.71760524876982	NA	1.70732886647786
Down-regulated by SARS-CoV-2 0.2 MOI in A549 from GSE147507	NA	NA	1.55611729019211	NA	NA	NA	1.71760524876982	NA	1.70732886647786
ACE2 top 50 Geneshot AutoRIF	NA	NA	3.0021847690387	NA	NA	NA	NA	NA	NA
Up-regulated by SARS-CoV-2 in intestinal organoids 60hr expension from GSE149312	NA	NA	1.49307858115493	NA	1.85944798301486	1.81220691234796	1.92296454236753	NA	NA
SARS-CoV perturbation Down Genes bronchial epithelial 2B4 from GSE17400:GPL570:3	NA	NA	1.73357495924187	NA	NA	NA	NA	1.90523428449688	NA
COVID19-Orf9c protein host PPI from Krogan	NA	NA	NA	NA	NA	NA	NA	NA	4.33514246947083
COVID19-Nsp12 protein host PPI from Krogan	NA	NA	NA	NA	NA	NA	NA	NA	NA
COVID19-Orf8 protein host PPI from Krogan	NA	NA	NA	NA	NA	NA	NA	NA	3.49449546864546
MERS-Cov 6 Predicted Kinases Genes from Geneshot GeneRIF via AutoRIF Co-Occurrence Gene Similarity	NA	NA	NA	NA	NA	NA	NA	NA	NA
SARS perturbation Up Genes airway epithelium (HAE) from GSE47961:GPL6480:6	NA	NA	NA	NA	NA	NA	2.00767490914636	NA	NA
SARS perturbation Up Genes airway epithelium (HAE) from GSE47961:GPL6480:5	NA	NA	NA	NA	NA	NA	1.62526527379244	NA	NA
Down-regulated by SARS-CoV-1 in intestinal organoids 24hr from GSE149312	NA	NA	NA	NA	NA	NA	1.51665861902463	NA	NA
Up-regulated by SARS-COV-2 infection of Calu3 cells	NA	NA	NA	NA	1.51020408163265	NA	2.06237693995664	NA	NA
Up-regulated by SARS-CoV-2 2 MOI in Calu-3 from GSE147507	NA	NA	NA	NA	1.51020408163265	NA	2.06237693995664	NA	NA
Up-regulated by SARS-CoV-2 in Calu-3 24hr from GSE148729	NA	NA	NA	1.58385276861588	NA	NA	1.72134328698948	NA	NA
COVID19-Orf9b protein host PPI from Krogan	NA	NA	NA	NA	6.5906612133606	NA	NA	NA	NA
Down-regulated by SARS-CoV-2 in intestinal organoids 60hr expension from GSE149312	NA	NA	NA	NA	NA	NA	NA	NA	NA
Up-regulated by SARS-CoV-2 in pancreatic organoids from GSE151803	NA	NA	NA	NA	NA	NA	NA	NA	NA
Up-regulated by MERS-CoV in Calu-3 6hr from GSE139516	NA	NA	NA	1.58039854970629	NA	NA	1.71760524876982	1.78287770692594	NA
SARS coronavirus hypothetical protein sars9b from Virus-Host PPI P-HIPSTer 2020	NA	NA	NA	5.24754008746356	NA	NA	NA	NA	NA
Down-regulated by MERS and COVID-19 in Calu3 from two separate studies	NA	NA	NA	2.67600977767431	NA	NA	NA	NA	NA
Up-regulated by SARS-CoV-1 in intestinal organoids 24hr from GSE149312	NA	NA	NA	1.46476184095934	2.00278246465448	NA	NA	NA	NA
COVID19-Nsp10 protein host PPI from Krogan	NA	NA	NA	NA	8.10012568077084	NA	7.79047875201721	7.50291790947996	NA
Up-regulated genes in A549 infected with COVID-19 extracted from GSE147507	NA	NA	NA	NA	1.57903104342733	NA	1.51665861902463	NA	NA
Up-regulated by SARS-CoV-2 0.2 MOI in A549 from GSE147507	NA	NA	NA	NA	1.57903104342733	NA	1.51665861902463	NA	NA
SARS coronavirus hypothetical protein sars7a from Virus-Host PPI P-HIPSTer 2020	NA	NA	NA	NA	NA	3.95792160737813	NA	NA	3.61504207705951
SARS coronavirus nsp4-pp1a from Virus-Host PPI P-HIPSTer 2020	NA	NA	NA	NA	NA	6.01813633520951	NA	NA	NA
SARS coronavirus nucleocapsid protein from Virus-Host PPI P-HIPSTer 2020	NA	NA	NA	NA	NA	4.17563093622795	NA	NA	NA
SARS coronavirus formerly known as growth-factor-like protein from Virus-Host PPI P-HIPSTer 2020	NA	NA	NA	NA	NA	5.58797909407665	NA	NA	NA
Up-regulated by SARS-CoV-2 in Calu-3 4hr from GSE148729	NA	NA	NA	NA	NA	NA	NA	NA	NA
Genome-wide CRISPR screen reveals host genes that regulate SARS-CoV-2 infection	NA	NA	NA	NA	NA	NA	4.97210950080515	NA	NA
SARS-CoV perturbation Up Genes bronchial epithelial 2B4 from GSE17400:GPL570:6	NA	NA	NA	NA	NA	NA	1.58653040710337	1.52644078348186	NA
SARS coronavirus protein E from Virus-Host PPI P-HIPSTer 2020	NA	NA	NA	NA	NA	NA	NA	6.87731811697575	NA
SARS coronavirus P2 envelope protein from Virus-Host PPI P-HIPSTer 2020	NA	NA	NA	NA	NA	NA	NA	6.87731811697575	NA
COVID19-M protein host PPI from Krogan	NA	NA	NA	NA	NA	NA	NA	4.23516483516484	NA
SARS coronavirus nsp7-pp1a from Virus-Host PPI P-HIPSTer 2020	NA	NA	NA	NA	NA	NA	NA	NA	3.84867231751898
