# Supplementary material for: Characterization of exogenous αSN response genes and their relation to Parkinson’s disease using network analyses
Source: Front Pharmacol. 2022 Sep 30;13:966760. doi: 10.3389/fphar.2022.966760 (PMC9563388; doi:10.3389/fphar.2022.966760)
Supplement: Supplementary file 8 [file Table7.XLSX]

## Sheet: SN - phenotype PD
Gene sets enriched in phenotype PD
Name	SIZE	ES	NES	NOM p-val	FDR q-val	FWER p-val	RANK AT MAX
TNFA signaling via NFKB	200	0.561928	2.29748	0	0	0	2877
IL6 JAK STAT3 signaling	87	0.581199	2.16039	0	0	0	3881
Allograft rejection	200	0.481837	1.98587	0	0	0	3821
Inflammatory response	200	0.464202	1.89084	0	0	0	2804
Epithelial mesenchymal transition	200	0.450722	1.85004	0	0	0	2069
Angiogenesis	36	0.599767	1.84742	0	0	0	3233
TGF BETA signaling	54	0.520892	1.76422	0	0	0	2450
Interferon gamma response	200	0.403529	1.66533	0	0.00499751	0.013	3966
Hypoxia	200	0.400447	1.6262	0	0.0061665	0.019	2726
Complement	200	0.397205	1.61503	0	0.00586803	0.02	3866
P53 pathway	199	0.383217	1.58789	0	0.00673747	0.025	3673
Apoptosis	161	0.389954	1.56829	0.00438597	0.00958142	0.036	2387
KRAS signaling UP	200	0.37745	1.56084	0	0.00993233	0.041	3215
IL2 STAT5 signaling	199	0.374639	1.55723	0	0.00958002	0.042	4476
Coagulation	138	0.385002	1.5287	0	0.0131817	0.064	4355
Interferon alpha response	97	0.373438	1.40054	0.018797	0.0429436	0.202	3250
G2M checkpoint	199	0.322087	1.32474	0.0120482	0.0733849	0.335	5987
E2F targets	200	0.287103	1.19938	0.0555556	0.194044	0.687	2335
Apical junction	200	0.284817	1.16829	0.068421	0.233903	0.768	4136
Cholesterol homeostasis	74	0.321199	1.158	0.158228	0.242509	0.8	3971
UV response UP	158	0.280995	1.14256	0.112676	0.257157	0.834	2594
Mitotic spindle	199	0.270287	1.12803	0.138298	0.275599	0.869	5985
Unfolded protein response	113	0.296714	1.12081	0.201521	0.280355	0.885	6182
MYC targets V2	58	0.322711	1.11178	0.266026	0.289966	0.901	6442
Myogenesis	200	0.265941	1.08899	0.212644	0.332382	0.939	2092
Estrogen response early	200	0.254843	1.05453	0.272189	0.405344	0.966	2470
Xenobiotic metabolism	199	0.252053	1.03687	0.317949	0.444544	0.978	3019
PI3K AKT MTOR signaling	105	0.27314	1.02732	0.381323	0.460444	0.987	1801
WNT beta catenin signaling	42	0.307065	0.963197	0.47851	0.668265	1	5630
bile acid metabolism	112	0.242817	0.945527	0.624031	0.711855	1	2507
Glycolysis	200	0.226909	0.940015	0.632258	0.708728	1	4441
MTORC1 signaling	200	0.225203	0.935754	0.723684	0.702934	1	2825
Androgen response	100	0.232534	0.871817	0.824219	0.869781	1	5748
Reactive oxygen species pathway	49	0.23865	0.790578	0.856716	0.971934	1	3112
Heme metabolism	198	0.175837	0.73153	1	0.980017	1	4658

## Sheet: SN - phenotype Control
Gene sets enriched in phenotype Control
Name	SIZE	ES	NES	NOM p-val	FDR q-val	FWER p-val	RANK AT MAX
Pancreas beta cells	40	-0.646474	-1.81614	0.00155521	0.00119488	0.003	2185
Oxidative phosphorylation	200	-0.502727	-1.79404	0	0.00113934	0.006	5946
Hedgehog signaling	36	-0.62807	-1.77518	0	0.000906619	0.007	1158
Spermatogenesis	135	-0.466463	-1.59269	0.00125628	0.00655696	0.067	1971
KRAS signaling DN	200	-0.447117	-1.59131	0	0.00524557	0.067	3158
Estrogen response late	200	-0.324364	-1.15906	0.159367	0.448354	1	2840
NOTCH signaling	32	-0.366486	-0.994456	0.478939	1	1	1941
Peroxisome	104	-0.267685	-0.886052	0.695712	1	1	3155
Apical surface	44	-0.290544	-0.845908	0.700461	1	1	2871
UV response DN	144	-0.238126	-0.820499	0.850384	1	1	3183
Fatty acid metabolism	156	-0.22738	-0.797245	0.905263	1	1	3251
Protein secretion	96	-0.221741	-0.716309	0.964739	1	1	5710
Adipogenesis	200	-0.200895	-0.71411	0.992701	1	1	3987
DNA repair	150	-0.181974	-0.630825	1	1	1	5780
MYC targets V1	200	-0.13407	-0.482377	1	0.999946	1	4942
