# Supplementary material for: Characterization of exogenous αSN response genes and their relation to Parkinson’s disease using network analyses
Source: Front Pharmacol. 2022 Sep 30;13:966760. doi: 10.3389/fphar.2022.966760 (PMC9563388; doi:10.3389/fphar.2022.966760)
Supplement: Supplementary file 9 [file Table8.XLSX]

## Sheet: DUSP1 results
Top 50 DUSP1 docking results
Ligand	Binding Affinity	rmsd/ub	rmsd/lb
DUSP1_ENTRECTINIB_mmff94_E=144.20	-11	0	0
DUSP1_DIHYDROERGOTAMINE_mmff94_E=93.58	-10.8	0	0
DUSP1_CAPMATINIB_mmff94_E=114.89	-10.7	0	0
DUSP1_DIGITOXIN_mmff94_E=173.51	-10.5	0	0
DUSP1_DESLANOSIDE_mmff94_E=265.71	-10.4	0	0
DUSP1_GLECAPREVIR_mmff94_E=72.80	-10.4	0	0
DUSP1_TELMISARTAN_mmff94_E=116.25	-10.4	0	0
DUSP1_DROSPIRENONE_mmff94_E=104.01	-10.3	0	0
DUSP1_DUTASTERIDE_mmff94_E=109.71	-10.3	0	0
DUSP1_SETMELANOTIDE_mmff94_E=-187.19	-10.3	0	0
DUSP1_UBROGEPANT_mmff94_E=103.60	-10.3	0	0
DUSP1_BREMELANOTIDE_mmff94_E=-57.11	-10.2	0	0
DUSP1_IRINOTECAN_mmff94_E=57.90	-10.2	0	0
DUSP1__c001_mmff94_E=0.60	-10.1	0	0
DUSP1_METOCURINE_mmff94_E=300.31	-10.1	0	0
DUSP1_RIFAXIMIN_mmff94_E=227.46	-10	0	0
DUSP1_ACETYLDIGITOXIN_mmff94_E=153.69	-9.9	0	0
DUSP1_CONIVAPTAN_mmff94_E=150.88	-9.9	0	0
DUSP1_EPTIFIBATIDE_mmff94_E=-54.90	-9.9	0	0
DUSP1_UMBRALISIB_mmff94_E=83.95	-9.9	0	0
DUSP1_LONAFARNIB_mmff94_E=-6.37	-9.8	0	0
DUSP1_PANCURONIUM_mmff94_E=227.66	-9.8	0	0
DUSP1_RIMEGEPANT_mmff94_E=-2.19	-9.8	0	0
DUSP1_DACTINOMYCIN_mmff94_E=311.31	-9.7	0	0
DUSP1_DIGOXIN_mmff94_E=178.67	-9.7	0	0
DUSP1_FOSAPREPITANT_mmff94_E=152.59	-9.7	0	0
DUSP1__c001_mmff94_E=-20.21	-9.6	0	0
DUSP1_AMPHOTERICIN_B_mmff94_E=182.59	-9.6	0	0
DUSP1_CICLESONIDE_mmff94_E=128.83	-9.6	0	0
DUSP1_ERGOLOID_mmff94_E=98.19	-9.6	0	0
DUSP1_NILOTINIB_mmff94_E=44.94	-9.6	0	0
DUSP1_SIROLIMUS_mmff94_E=268.54	-9.6	0	0
DUSP1_TUCATINIB_mmff94_E=18.06	-9.6	0	0
DUSP1_ADAPALENE_mmff94_E=119.22	-9.5	0	0
DUSP1_ITRACONAZOLE_mmff94_E=211.09	-9.5	0	0
DUSP1_ITRACONAZOLE_mmff94_E=211.40	-9.5	0	0
DUSP1_LORLATINIB_mmff94_E=85.92	-9.5	0	0
DUSP1_LURASIDONE_mmff94_E=75.90	-9.5	0	0
DUSP1_NAFARELIN_mmff94_E=16.01	-9.5	0	0
DUSP1_PLICAMYCIN_mmff94_E=314.16	-9.5	0	0
DUSP1_BALOXAVIR_mmff94_E=197.48	-9.4	0	0
DUSP1_CANDICIDIN_mmff94_E=194.24	-9.4	0	0
DUSP1_CARBENICILLIN_INDANYL_mmff94_E=140.87	-9.4	0	0
DUSP1_ESTRADIOL_CYPIONATE_mmff94_E=64.53	-9.4	0	0
DUSP1_NALDEMEDINE_mmff94_E=142.08	-9.4	0	0
DUSP1_RITONAVIR_mmff94_E=-32.04	-9.4	0	0
DUSP1_VOXILAPREVIR_mmff94_E=72.12	-9.4	0	0
DUSP1_TRIPTORELIN_mmff94_E=-4.65	-9.3	0	0
DUSP1_TUBOCURARINE_mmff94_E=217.67	-9.3	0	0
DUSP1_ZAFIRLUKAST_mmff94_E=-51.18	-9.3	0	0

## Sheet: NR4A1 results
Top 50 NR4A1 docking results
Ligand	Binding Affinity	rmsd/ub	rmsd/lb
NR4A1_RIMEGEPANT_mmff94_E=-2.19	-10.4	0	0
NR4A1__c001_mmff94_E=36.09	-10.3	0	0
NR4A1__c001_mmff94_E=59.61	-9.8	0	0
NR4A1__c001_mmff94_E=120.02	-9.6	0	0
NR4A1__c001_mmff94_E=22.27	-9.6	0	0
NR4A1_NILOTINIB_mmff94_E=44.94	-9.5	0	0
NR4A1_EXATECAN_mmff94_E=58.56	-9.4	0	0
NR4A1_UBROGEPANT_mmff94_E=103.60	-9.4	0	0
NR4A1__c001_mmff94_E=-18.72	-9.3	0	0
NR4A1__c001_mmff94_E=58.03	-9.3	0	0
NR4A1_ADAPALENE_mmff94_E=119.22	-9.3	0	0
NR4A1_MOXIDECTIN_mmff94_E=132.63	-9.3	0	0
NR4A1_PIMOZIDE_mmff94_E=33.15	-9.3	0	0
NR4A1_ENTRECTINIB_mmff94_E=144.20	-9.2	0	0
NR4A1_CLOFAZIMINE_mmff94_E=118.80	-9.1	0	0
NR4A1_DEFERASIROX_mmff94_E=137.62	-9.1	0	0
NR4A1_ERGOLOID_mmff94_E=98.19	-9.1	0	0
NR4A1_PLICAMYCIN_mmff94_E=314.16	-9.1	0	0
NR4A1_M_ENTRECTINIB_mmff94_E=142.19	-9	0	0
NR4A1_PRALSETINIB_mmff94_E=21.24	-9	0	0
NR4A1__c001_mmff94_E=100.12	-8.9	0	0
NR4A1__c001_mmff94_E=189.68	-8.9	0	0
NR4A1_CONIVAPTAN_mmff94_E=150.88	-8.9	0	0
NR4A1_DIGITOXIN_mmff94_E=173.51	-8.9	0	0
NR4A1_RESCINNAMINE_mmff94_E=116.33	-8.9	0	0
NR4A1_AVAPRITINIB_mmff94_E=-60.44	-8.8	0	0
NR4A1_CHLORHEXIDINE_mmff94_E=-328.21	-8.8	0	0
NR4A1_IRINOTECAN_mmff94_E=57.90	-8.8	2.042	1.863
NR4A1_MARAVIROC_mmff94_E=16.61	-8.8	0	0
NR4A1_PALIPERIDONE_mmff94_E=4.70	-8.8	0	0
NR4A1__c001_mmff94_E=-20.21	-8.7	0	0
NR4A1__c001_mmff94_E=69.30	-8.7	0	0
NR4A1__c001_mmff94_E=9.25	-8.7	0	0
NR4A1_IMATINIB_mmff94_E=78.56	-8.7	0	0
NR4A1_RIFAXIMIN_mmff94_E=227.46	-8.7	0	0
NR4A1_SAMIDORPHAN_mmff94_E=87.63	-8.7	0	0
NR4A1_TUBOCURARINE_mmff94_E=217.67	-8.7	0	0
NR4A1__c001_mmff94_E=125.53	-8.6	0	0
NR4A1__c001_mmff94_E=14.84	-8.6	0	0
NR4A1__c001_mmff94_E=143.92	-8.6	0	0
NR4A1_DESLANOSIDE_mmff94_E=265.71	-8.6	0	0
NR4A1_DIGOXIN_mmff94_E=178.67	-8.6	0	0
NR4A1_DORAVIRINE_mmff94_E=49.35	-8.6	0	0
NR4A1_LOPERAMIDE_mmff94_E=127.25	-8.6	0	0
NR4A1_LURASIDONE_mmff94_E=75.90	-8.6	0	0
NR4A1_NALDEMEDINE_mmff94_E=142.08	-8.6	0	0
NR4A1_QUINESTROL_mmff94_E=90.96	-8.6	0	0
NR4A1_SELINEXOR_mmff94_E=165.21	-8.6	0	0
NR4A1_SETMELANOTIDE_mmff94_E=-187.19	-8.6	0	0
NR4A1_TADALAFIL_mmff94_E=103.29	-8.6	0	0

## Sheet: FOS results
Top 50 FOS docking results
Ligand	Binding Affinity	rmsd/ub	rmsd/lb
FOS__c001_mmff94_E=120.02	-7.2	0	0
FOS__c001_mmff94_E=125.53	-8	0	0
FOS__c001_mmff94_E=143.92	-7.4	0	0
FOS__c001_mmff94_E=149.54	-6.9	0	0
FOS__c001_mmff94_E=152.53	-6.8	0	0
FOS__c001_mmff94_E=22.27	-7.4	0	0
FOS__c001_mmff94_E=36.09	-7.3	0	0
FOS__c001_mmff94_E=58.03	-6.9	0	0
FOS__c001_mmff94_E=59.61	-6.9	0	0
FOS__c001_mmff94_E=9.25	-7.4	0	0
FOS_ACALABRUTINIB_mmff94_E=-43.59	-6.8	0	0
FOS_ACETYLDIGITOXIN_mmff94_E=153.69	-6.8	0	0
FOS_ADAPALENE_mmff94_E=119.22	-6.9	0	0
FOS_CAPMATINIB_mmff94_E=114.89	-6.8	0	0
FOS_CLOFAZIMINE_mmff94_E=118.80	-6.7	0	0
FOS_DESLANOSIDE_mmff94_E=265.71	-7	0	0
FOS_DIGITOXIN_mmff94_E=173.51	-6.9	0	0
FOS_DIGOXIN_mmff94_E=178.67	-6.9	0	0
FOS_DIHYDROERGOTAMINE_mmff94_E=93.58	-7	0	0
FOS_DOXAZOSIN_mmff94_E=38.31	-6.7	0	0
FOS_DROSPIRENONE_mmff94_E=104.01	-6.9	0	0
FOS_ENTRECTINIB_mmff94_E=144.20	-7.2	0	0
FOS_ERIBULIN_mmff94_E=253.89	-7.1	0	0
FOS_EXATECAN_mmff94_E=58.56	-7.1	0	0
FOS_GLECAPREVIR_mmff94_E=72.80	-7.6	0	0
FOS_GLIMEPIRIDE_mmff94_E=-236.55	-6.7	0	0
FOS_GLIPIZIDE_mmff94_E=-70.47	-6.8	0	0
FOS_IMATINIB_mmff94_E=78.56	-7.1	0	0
FOS_IRINOTECAN_mmff94_E=57.90	-7.3	0	0
FOS_ITRACONAZOLE_mmff94_E=211.09	-7	0	0
FOS_ITRACONAZOLE_mmff94_E=211.40	-6.8	0	0
FOS_LIFITEGRAST_mmff94_E=139.34	-7.3	0	0
FOS_LURASIDONE_mmff94_E=75.90	-6.9	0	0
FOS_Molecule-1_mmff94_E=107.45	-7.3	0	0
FOS_Molecule-1_mmff94_E=196.56	-7.1	0	0
FOS_NALDEMEDINE_mmff94_E=142.08	-7.3	0	0
FOS_NILOTINIB_mmff94_E=44.94	-7	0	0
FOS_NOVOBIOCIN_mmff94_E=135.85	-6.7	0	0
FOS_NYSTATIN_mmff94_E=184.62	-6.9	0	0
FOS_PIMOZIDE_mmff94_E=33.15	-7	0	0
FOS_PRALSETINIB_mmff94_E=21.24	-6.9	0	0
FOS_REVEFENACIN_mmff94_E=18.95	-6.7	0	0
FOS_RIMEGEPANT_mmff94_E=-2.19	-6.9	0	0
FOS_RISDIPLAM_mmff94_E=87.68	-7	0	0
FOS_TADALAFIL_mmff94_E=103.29	-6.8	0	0
FOS_TUCATINIB_mmff94_E=18.06	-6.9	0	0
FOS_UBROGEPANT_mmff94_E=103.60	-7.2	0	0
FOS_UMBRALISIB_mmff94_E=83.95	-6.9	0	0
FOS_VOXILAPREVIR_mmff94_E=72.12	-7.6	0	0
FOS_ZAFIRLUKAST_mmff94_E=-51.18	-6.9	0	0
